# Supplementary material for: Liver Metastasis Modulate Responses of Suppressive Macrophages and Exhausted T Cells to Immunotherapy Revealed by Single Cell Sequencing
Source: Adv Genet (Hoboken). 2022 Oct 11;3(4):2200002. doi: 10.1002/ggn2.202200002 (PMC9993474; doi:10.1002/ggn2.202200002)
Supplement: Supplementary file 2 — SupplementaryTable 1 [file GGN2-3-2200002-s001.xls]

## Sheet: SupplementaryTable1.Cluster num
Supplementary Table 1. Cell number of each cluster
Cluster	number
Bcell-01-Nr4a1	1270
Bcell-02-Cd79b	1743
CD4-01-Lef1-Tn	7470
CD4-02-Itgb1-Tcm	2269
CD4-03-Il21-Tfh	1786
CD4-04-Il23r-Th17	477
CD4-05-S1pr1-Tcm	277
CD4-06-Bhlhe40-Th1	155
CD4-07-Foxp3-Treg	2539
CD4-08-Lag3-Treg	2047
CD4-09-Gzmb-Treg	1848
CD8-01-Ccr7-Tn	9344
CD8-02-Myb-Tcm	411
CD8-03-Gzmm-Tcm	2450
CD8-04-KLR-Tcm	2494
CD8-05-Itgb1-Tcm	851
CD8-06-Gzma-Temra	246
CD8-07-Gzmk-Tem	781
CD8-08-Cd74-Tem	183
CD8-09-Isg15-Tex	644
CD8-10-Cd244-Tex	5776
CD8-11-Ccr7-Tex	3500
CD8-12-Gzmc-Tex	537
CD8-13-Mki67-Tex	1415
CD8-14-Foxp3-Tex	200
CD8/CD4-Mki67-Mixed	1379
DC-01-Ccl22_matureDC	538
DC-02-Clec9a_cDC1	794
DC-03-Ifitm1_cDC2	2345
DC-04-Cd209a_cDC2	660
DC-05-Siglech_pDC	698
Macro-01-Slc40a1	284
Macro-02-Sod2	1722
Macro-03-Ifit3	5013
Macro-04-C1qc	6191
Macro-05-Spp1	4368
Mast-01-Cpa3	278
Mono-01-Ly6c2	2133
Mono-02-Nr4a1	669
Mono-03-Vcan	1754
Mono-04-Ace	943
Neutrophil-01-Csf3r	309
NK-01-S1pr5	1083
NK-02-Cd160	700
NK-03-Ccl5	3650
NK-04-Isg15	355
NK-05-Gzmc	3007
NK-06-Stmn1	355
NKT-01-Cd160	1093
NKT-02-Gzmb	868
