# Supplementary material for: Liver Metastasis Modulate Responses of Suppressive Macrophages and Exhausted T Cells to Immunotherapy Revealed by Single Cell Sequencing
Source: Adv Genet (Hoboken). 2022 Oct 11;3(4):2200002. doi: 10.1002/ggn2.202200002 (PMC9993474; doi:10.1002/ggn2.202200002)
Supplement: Supplementary file 3 — SupplementaryTable 2 [file GGN2-3-2200002-s007.xls]

## Sheet: SupplementaryTable2.Marker gene
Supplementary Table 2. Marker genes of B cell clusters
	p_val	avg_logFC	pct.1	pct.2	p_val_adj	cluster	gene
Cd79b	1.64955e-170	0.700285	0.98	0.854	2.64406e-166	Bcell-02-Cd79b	Cd79b
Actb	3.16176e-170	0.622671	0.996	0.973	5.06799e-166	Bcell-02-Cd79b	Actb
Cd74	1.7949e-148	0.324291	1	1	2.87704e-144	Bcell-02-Cd79b	Cd74
Pfn1	3.23296e-111	0.49509	0.986	0.954	5.18212e-107	Bcell-02-Cd79b	Pfn1
Cd52	7.22046e-105	0.520867	0.974	0.927	1.15737e-100	Bcell-02-Cd79b	Cd52
Ltb	8.80796e-100	0.718599	0.845	0.592	1.41183e-95	Bcell-02-Cd79b	Ltb
Tnfrsf13c	5.14943e-91	0.884328	0.517	0.16	8.25403e-87	Bcell-02-Cd79b	Tnfrsf13c
Cd79a	1.58341e-78	0.316135	1	0.991	2.53805e-74	Bcell-02-Cd79b	Cd79a
Coro1a	1.70087e-57	0.35335	0.966	0.884	2.72632e-53	Bcell-02-Cd79b	Coro1a
Ptpn6	3.05058e-55	0.606635	0.611	0.339	4.88978e-51	Bcell-02-Cd79b	Ptpn6
Actg1	5.03921e-51	0.362615	0.951	0.882	8.07736e-47	Bcell-02-Cd79b	Actg1
Cd37	8.12771e-49	0.374131	0.913	0.777	1.30279e-44	Bcell-02-Cd79b	Cd37
Hvcn1	3.44609e-46	0.568205	0.622	0.376	5.52373e-42	Bcell-02-Cd79b	Hvcn1
Zfp36	5.94098e-46	0.477404	0.811	0.634	9.5228e-42	Bcell-02-Cd79b	Zfp36
Arpc5l	3.37981e-45	0.534483	0.587	0.344	5.4175e-41	Bcell-02-Cd79b	Arpc5l
Serpinb1a	1.9718e-44	0.619816	0.441	0.206	3.16059e-40	Bcell-02-Cd79b	Serpinb1a
Ms4a1	5.87385e-44	0.407582	0.836	0.659	9.41519e-40	Bcell-02-Cd79b	Ms4a1
Clic1	1.68485e-43	0.43653	0.783	0.591	2.70064e-39	Bcell-02-Cd79b	Clic1
Ubb	1.5087e-42	0.255837	0.986	0.953	2.41829e-38	Bcell-02-Cd79b	Ubb
Cfl1	9.19749e-42	0.320014	0.933	0.845	1.47427e-37	Bcell-02-Cd79b	Cfl1
Rnase6	7.48562e-41	0.588657	0.381	0.162	1.19987e-36	Bcell-02-Cd79b	Rnase6
Cnn2	7.59654e-40	0.451179	0.693	0.49	1.21765e-35	Bcell-02-Cd79b	Cnn2
Apobec3	3.32106e-38	0.461626	0.615	0.4	5.32333e-34	Bcell-02-Cd79b	Apobec3
Eno1	6.09977e-38	0.454509	0.645	0.426	9.77732e-34	Bcell-02-Cd79b	Eno1
Arhgdib	1.23958e-37	0.283494	0.941	0.88	1.98693e-33	Bcell-02-Cd79b	Arhgdib
Myl12b	5.42361e-37	0.375563	0.824	0.691	8.6935e-33	Bcell-02-Cd79b	Myl12b
Rac2	5.64142e-37	0.314181	0.9	0.791	9.04264e-33	Bcell-02-Cd79b	Rac2
Lyl1	7.46779e-37	0.530213	0.307	0.11	1.19701e-32	Bcell-02-Cd79b	Lyl1
H2-Oa	7.8015e-37	0.443125	0.697	0.494	1.2505e-32	Bcell-02-Cd79b	H2-Oa
Id3	1.35968e-35	0.485281	0.334	0.13	2.17943e-31	Bcell-02-Cd79b	Id3
Ptprcap	5.9285e-35	0.391847	0.801	0.656	9.50279e-31	Bcell-02-Cd79b	Ptprcap
Actr3	7.81873e-35	0.378623	0.764	0.597	1.25326e-30	Bcell-02-Cd79b	Actr3
Ifi30	1.04978e-34	0.523233	0.616	0.401	1.68269e-30	Bcell-02-Cd79b	Ifi30
Psmb8	8.97719e-33	0.395238	0.724	0.572	1.43895e-28	Bcell-02-Cd79b	Psmb8
Adrb2	9.64075e-33	0.546839	0.274	0.099	1.54532e-28	Bcell-02-Cd79b	Adrb2
Napsa	1.16059e-31	0.41426	0.674	0.484	1.86031e-27	Bcell-02-Cd79b	Napsa
Cd72	3.81232e-31	0.497052	0.424	0.23	6.11077e-27	Bcell-02-Cd79b	Cd72
Ly6d	5.37654e-31	0.308859	0.939	0.891	8.61805e-27	Bcell-02-Cd79b	Ly6d
Snx2	7.91816e-31	0.394741	0.605	0.394	1.2692e-26	Bcell-02-Cd79b	Snx2
Il16	3.07915e-28	0.460441	0.336	0.159	4.93557e-24	Bcell-02-Cd79b	Il16
Slfn2	8.21401e-28	0.431167	0.414	0.228	1.31662e-23	Bcell-02-Cd79b	Slfn2
Gapdh	2.18307e-27	0.281636	0.902	0.813	3.49924e-23	Bcell-02-Cd79b	Gapdh
Psme1	3.6238e-27	0.367335	0.676	0.5	5.80859e-23	Bcell-02-Cd79b	Psme1
Ppp1r18	4.98126e-27	0.414971	0.508	0.318	7.98446e-23	Bcell-02-Cd79b	Ppp1r18
Fcmr	1.12902e-26	0.330334	0.832	0.714	1.8097e-22	Bcell-02-Cd79b	Fcmr
Icosl	2.83047e-26	0.462125	0.254	0.102	4.53696e-22	Bcell-02-Cd79b	Icosl
Gga2	1.38175e-25	0.405881	0.419	0.234	2.21481e-21	Bcell-02-Cd79b	Gga2
Aldoa	1.40765e-25	0.372836	0.648	0.473	2.25632e-21	Bcell-02-Cd79b	Aldoa
Lcp1	1.4633e-23	0.341916	0.693	0.549	2.34552e-19	Bcell-02-Cd79b	Lcp1
Tubb5	3.52809e-23	0.356575	0.504	0.327	5.65517e-19	Bcell-02-Cd79b	Tubb5
Prr5	1.12444e-22	0.394198	0.277	0.127	1.80236e-18	Bcell-02-Cd79b	Prr5
H2-Eb2	1.58598e-22	0.387051	0.29	0.137	2.54217e-18	Bcell-02-Cd79b	H2-Eb2
Blnk	2.83383e-22	0.344597	0.556	0.378	4.54235e-18	Bcell-02-Cd79b	Blnk
Unc93b1	5.49594e-22	0.307916	0.681	0.511	8.80944e-18	Bcell-02-Cd79b	Unc93b1
Cnp	4.19331e-21	0.363594	0.509	0.346	6.72146e-17	Bcell-02-Cd79b	Cnp
Psmb9	1.60687e-20	0.3688	0.468	0.304	2.57564e-16	Bcell-02-Cd79b	Psmb9
Swap70	1.9823e-20	0.372612	0.463	0.303	3.17743e-16	Bcell-02-Cd79b	Swap70
Hhex	3.07853e-20	0.35544	0.255	0.117	4.93458e-16	Bcell-02-Cd79b	Hhex
Sipa1	4.72748e-19	0.35363	0.371	0.219	7.57768e-15	Bcell-02-Cd79b	Sipa1
Lmo2	4.93591e-19	0.379842	0.308	0.168	7.91176e-15	Bcell-02-Cd79b	Lmo2
Gimap1	5.67698e-19	0.309919	0.484	0.313	9.09963e-15	Bcell-02-Cd79b	Gimap1
Sash3	1.29043e-18	0.33989	0.282	0.145	2.06843e-14	Bcell-02-Cd79b	Sash3
Tspan32	1.58792e-18	0.349136	0.337	0.192	2.54527e-14	Bcell-02-Cd79b	Tspan32
Siglecg	1.95062e-18	0.327325	0.523	0.369	3.12665e-14	Bcell-02-Cd79b	Siglecg
Hnrnpa2b1	3.27374e-18	0.255377	0.772	0.637	5.24749e-14	Bcell-02-Cd79b	Hnrnpa2b1
Rbm38	6.98103e-18	0.338157	0.414	0.262	1.11899e-13	Bcell-02-Cd79b	Rbm38
Rgs19	1.87093e-17	0.31723	0.313	0.174	2.99891e-13	Bcell-02-Cd79b	Rgs19
Fcrl1	2.61476e-17	0.319848	0.312	0.174	4.19119e-13	Bcell-02-Cd79b	Fcrl1
Ciita	4.04222e-17	0.312338	0.275	0.144	6.47928e-13	Bcell-02-Cd79b	Ciita
Fcer2a	5.48144e-17	0.316259	0.592	0.448	8.78619e-13	Bcell-02-Cd79b	Fcer2a
Ikzf3	8.84664e-17	0.306774	0.561	0.409	1.41803e-12	Bcell-02-Cd79b	Ikzf3
Bmyc	1.13546e-16	0.342461	0.337	0.203	1.82003e-12	Bcell-02-Cd79b	Bmyc
Tnfrsf13b	1.24886e-16	0.321563	0.382	0.241	2.00179e-12	Bcell-02-Cd79b	Tnfrsf13b
Mylip	2.11864e-16	0.332826	0.299	0.167	3.39597e-12	Bcell-02-Cd79b	Mylip
Irf8	4.42711e-16	0.303757	0.557	0.408	7.09622e-12	Bcell-02-Cd79b	Irf8
Csk	4.82976e-16	0.299519	0.576	0.433	7.74162e-12	Bcell-02-Cd79b	Csk
Ly86	1.95958e-15	0.287422	0.619	0.472	3.14101e-11	Bcell-02-Cd79b	Ly86
Pxk	3.52539e-15	0.283004	0.48	0.328	5.65085e-11	Bcell-02-Cd79b	Pxk
Sypl	3.77219e-15	0.290755	0.379	0.243	6.04645e-11	Bcell-02-Cd79b	Sypl
Hnrnpk	8.57596e-15	0.26651	0.666	0.534	1.37464e-10	Bcell-02-Cd79b	Hnrnpk
Cnn3	1.05779e-14	0.28218	0.369	0.231	1.69552e-10	Bcell-02-Cd79b	Cnn3
Ly6a	2.09141e-14	0.343486	0.597	0.472	3.35232e-10	Bcell-02-Cd79b	Ly6a
Lgals9	2.88077e-14	0.30621	0.293	0.169	4.61759e-10	Bcell-02-Cd79b	Lgals9
Mdh1	5.29916e-14	0.281614	0.391	0.258	8.49403e-10	Bcell-02-Cd79b	Mdh1
Mif4gd	7.4878e-14	0.262348	0.519	0.38	1.20022e-09	Bcell-02-Cd79b	Mif4gd
Irf5	9.65321e-14	0.265849	0.317	0.192	1.54731e-09	Bcell-02-Cd79b	Irf5
Wdr1	1.09218e-13	0.279553	0.367	0.238	1.75065e-09	Bcell-02-Cd79b	Wdr1
Gimap5	2.61632e-13	0.286188	0.317	0.197	4.1937e-09	Bcell-02-Cd79b	Gimap5
Fermt3	2.66791e-13	0.306491	0.274	0.161	4.2764e-09	Bcell-02-Cd79b	Fermt3
Capg	3.54865e-13	0.270734	0.557	0.431	5.68814e-09	Bcell-02-Cd79b	Capg
Gimap4	6.81391e-13	0.28826	0.395	0.276	1.0922e-08	Bcell-02-Cd79b	Gimap4
Cyb561a3	7.0445e-13	0.277913	0.266	0.157	1.12916e-08	Bcell-02-Cd79b	Cyb561a3
Dok3	1.04747e-12	0.292814	0.317	0.2	1.67898e-08	Bcell-02-Cd79b	Dok3
Pkm	1.83059e-12	0.268005	0.399	0.274	2.93425e-08	Bcell-02-Cd79b	Pkm
Aldh2	1.95283e-12	0.262893	0.458	0.334	3.13019e-08	Bcell-02-Cd79b	Aldh2
Cd48	4.63561e-12	0.285735	0.293	0.184	7.43042e-08	Bcell-02-Cd79b	Cd48
AW112010	6.12157e-12	0.26401	0.256	0.151	9.81226e-08	Bcell-02-Cd79b	AW112010
Ms4a4c	1.7807e-11	0.302228	0.356	0.243	2.85428e-07	Bcell-02-Cd79b	Ms4a4c
Tbc1d10c	1.97976e-11	0.252766	0.336	0.228	3.17335e-07	Bcell-02-Cd79b	Tbc1d10c
Tap2	2.92822e-11	0.27378	0.268	0.168	4.69364e-07	Bcell-02-Cd79b	Tap2
Psmb10	4.21381e-11	0.261669	0.335	0.224	6.75432e-07	Bcell-02-Cd79b	Psmb10
Sh3bp5	5.20777e-11	0.255995	0.445	0.326	8.34753e-07	Bcell-02-Cd79b	Sh3bp5
Tuba1b	8.20212e-11	0.256204	0.428	0.315	1.31472e-06	Bcell-02-Cd79b	Tuba1b
Txndc5	1.42558e-10	0.250029	0.301	0.198	2.28506e-06	Bcell-02-Cd79b	Txndc5
Arpc4	1.56517e-10	0.2537	0.487	0.376	2.50881e-06	Bcell-02-Cd79b	Arpc4
Grap	2.19619e-10	0.262759	0.385	0.273	3.52027e-06	Bcell-02-Cd79b	Grap
Ddx39b	3.02236e-10	0.273531	0.361	0.258	4.84453e-06	Bcell-02-Cd79b	Ddx39b
Rab4b	3.71445e-10	0.260205	0.355	0.254	5.95389e-06	Bcell-02-Cd79b	Rab4b
Vpreb3	1.71289e-09	0.26583	0.363	0.254	2.74559e-05	Bcell-02-Cd79b	Vpreb3
Stat1	4.54888e-09	0.26999	0.316	0.218	7.29139e-05	Bcell-02-Cd79b	Stat1
Ifi27l2a	8.77493e-08	0.280961	0.634	0.548	0.00140653	Bcell-02-Cd79b	Ifi27l2a
Nr4a1	4.37043e-292	1.95541	0.746	0.108	7.00537e-288	Bcell-01-Nr4a1	Nr4a1
Ccr7	9.18683e-148	1.1779	0.757	0.379	1.47256e-143	Bcell-01-Nr4a1	Ccr7
Jund	3.46793e-126	0.937183	0.853	0.624	5.55875e-122	Bcell-01-Nr4a1	Jund
Cd83	5.02715e-122	0.931803	0.766	0.396	8.05802e-118	Bcell-01-Nr4a1	Cd83
Vps37b	3.85866e-121	1.18087	0.54	0.17	6.18504e-117	Bcell-01-Nr4a1	Vps37b
Stk17b	4.30355e-114	0.82207	0.846	0.634	6.89816e-110	Bcell-01-Nr4a1	Stk17b
Cxcr4	7.4068e-103	1.06901	0.431	0.106	1.18724e-98	Bcell-01-Nr4a1	Cxcr4
H3f3b	7.20888e-91	0.47415	0.987	0.972	1.15551e-86	Bcell-01-Nr4a1	H3f3b
Rel	5.66966e-90	0.898634	0.596	0.289	9.0879e-86	Bcell-01-Nr4a1	Rel
Kdm6b	2.3032e-88	0.869739	0.306	0.043	3.69179e-84	Bcell-01-Nr4a1	Kdm6b
Junb	8.41351e-80	0.654941	0.869	0.676	1.3486e-75	Bcell-01-Nr4a1	Junb
Tgif1	1.34957e-71	0.815987	0.396	0.129	2.16322e-67	Bcell-01-Nr4a1	Tgif1
Gm42418	2.8002e-65	0.5895	0.991	0.975	4.48844e-61	Bcell-01-Nr4a1	Gm42418
Gpr171	3.50173e-65	0.893649	0.379	0.131	5.61292e-61	Bcell-01-Nr4a1	Gpr171
Plaur	2.3307e-62	0.842546	0.497	0.246	3.73588e-58	Bcell-01-Nr4a1	Plaur
Srgn	5.76116e-61	0.457368	0.935	0.872	9.23456e-57	Bcell-01-Nr4a1	Srgn
P2ry10	4.79424e-58	0.779175	0.378	0.142	7.68469e-54	Bcell-01-Nr4a1	P2ry10
Satb1	8.58904e-58	0.74812	0.453	0.203	1.37674e-53	Bcell-01-Nr4a1	Satb1
Bri3	6.53157e-57	0.681911	0.495	0.237	1.04695e-52	Bcell-01-Nr4a1	Bri3
Pim1	3.63413e-54	0.758084	0.351	0.123	5.82514e-50	Bcell-01-Nr4a1	Pim1
Nfkbid	3.97613e-54	0.765508	0.354	0.126	6.37333e-50	Bcell-01-Nr4a1	Nfkbid
Litaf	4.43945e-54	0.717607	0.315	0.096	7.11599e-50	Bcell-01-Nr4a1	Litaf
Fth1	5.81978e-52	0.34629	0.998	0.993	9.32852e-48	Bcell-01-Nr4a1	Fth1
Rilpl2	1.04843e-51	0.770073	0.322	0.106	1.68053e-47	Bcell-01-Nr4a1	Rilpl2
Irf4	9.59292e-46	0.624208	0.255	0.072	1.53765e-41	Bcell-01-Nr4a1	Irf4
Cytip	1.12565e-43	0.541969	0.676	0.492	1.80431e-39	Bcell-01-Nr4a1	Cytip
Eif1	1.38301e-43	0.261439	0.987	0.981	2.21683e-39	Bcell-01-Nr4a1	Eif1
Fosb	9.37896e-42	0.704706	0.272	0.093	1.50335e-37	Bcell-01-Nr4a1	Fosb
Gpr132	1.05991e-40	0.574275	0.264	0.086	1.69892e-36	Bcell-01-Nr4a1	Gpr132
Ier2	2.11021e-40	0.488457	0.672	0.461	3.38245e-36	Bcell-01-Nr4a1	Ier2
Sub1	2.21527e-39	0.427021	0.793	0.669	3.55085e-35	Bcell-01-Nr4a1	Sub1
D8Ertd738e	2.21376e-36	0.465214	0.588	0.401	3.54844e-32	Bcell-01-Nr4a1	D8Ertd738e
Adgre5	3.17708e-36	0.564227	0.402	0.206	5.09253e-32	Bcell-01-Nr4a1	Adgre5
Btg2	4.51412e-34	0.561394	0.555	0.377	7.23569e-30	Bcell-01-Nr4a1	Btg2
Rhob	4.36353e-33	0.591232	0.308	0.134	6.9943e-29	Bcell-01-Nr4a1	Rhob
Dennd4a	4.5332e-33	0.547454	0.37	0.189	7.26626e-29	Bcell-01-Nr4a1	Dennd4a
Hs3st1	1.4423e-31	0.613815	0.27	0.113	2.31186e-27	Bcell-01-Nr4a1	Hs3st1
Tob2	5.51909e-30	0.511831	0.261	0.109	8.84655e-26	Bcell-01-Nr4a1	Tob2
Myc	7.59679e-30	0.699413	0.333	0.17	1.21769e-25	Bcell-01-Nr4a1	Myc
Neat1	6.35538e-29	0.47037	0.281	0.124	1.0187e-24	Bcell-01-Nr4a1	Neat1
Lars2	1.42081e-27	0.66999	0.629	0.463	2.27742e-23	Bcell-01-Nr4a1	Lars2
Ets1	1.92612e-26	0.38085	0.683	0.547	3.08738e-22	Bcell-01-Nr4a1	Ets1
Fam107b	3.6703e-26	0.473208	0.551	0.406	5.88312e-22	Bcell-01-Nr4a1	Fam107b
Dmxl1	5.89637e-26	0.488867	0.357	0.196	9.4513e-22	Bcell-01-Nr4a1	Dmxl1
Kras	1.97716e-25	0.453636	0.272	0.129	3.16919e-21	Bcell-01-Nr4a1	Kras
Pde4b	3.55252e-25	0.416004	0.657	0.515	5.69434e-21	Bcell-01-Nr4a1	Pde4b
Klf6	1.2734e-24	0.523916	0.447	0.29	2.04113e-20	Bcell-01-Nr4a1	Klf6
Cxcr5	3.26404e-23	0.443017	0.371	0.224	5.23193e-19	Bcell-01-Nr4a1	Cxcr5
Serp1	3.2727e-23	0.283299	0.882	0.816	5.24581e-19	Bcell-01-Nr4a1	Serp1
Pax5	8.36336e-22	0.408626	0.426	0.281	1.34056e-17	Bcell-01-Nr4a1	Pax5
4930523C07Rik	2.53338e-20	0.362459	0.53	0.392	4.06076e-16	Bcell-01-Nr4a1	4930523C07Rik
Gpcpd1	5.78839e-20	0.427024	0.35	0.217	9.27821e-16	Bcell-01-Nr4a1	Gpcpd1
Scd1	8.51475e-20	0.414352	0.44	0.306	1.36483e-15	Bcell-01-Nr4a1	Scd1
AY036118	2.78974e-19	0.578943	0.651	0.539	4.47167e-15	Bcell-01-Nr4a1	AY036118
Klf2	4.84911e-18	0.405343	0.817	0.772	7.77264e-14	Bcell-01-Nr4a1	Klf2
Ppp1r15a	2.0138e-17	0.369736	0.441	0.303	3.22792e-13	Bcell-01-Nr4a1	Ppp1r15a
Ddx3x	5.18995e-16	0.344527	0.298	0.181	8.31897e-12	Bcell-01-Nr4a1	Ddx3x
Akap13	1.87355e-15	0.330077	0.477	0.359	3.00312e-11	Bcell-01-Nr4a1	Akap13
Gpr183	5.29607e-15	0.451546	0.343	0.234	8.48907e-11	Bcell-01-Nr4a1	Gpr183
Pnrc1	6.01996e-15	0.276462	0.72	0.616	9.6494e-11	Bcell-01-Nr4a1	Pnrc1
Wnk1	1.25722e-14	0.331844	0.272	0.162	2.0152e-10	Bcell-01-Nr4a1	Wnk1
Selk	1.33731e-14	0.317018	0.522	0.409	2.14358e-10	Bcell-01-Nr4a1	Selk
Nfatc3	3.05575e-13	0.346223	0.311	0.208	4.89806e-09	Bcell-01-Nr4a1	Nfatc3
Tagln2	1.18473e-12	0.326892	0.406	0.29	1.899e-08	Bcell-01-Nr4a1	Tagln2
Slc38a2	1.57271e-12	0.284495	0.288	0.182	2.5209e-08	Bcell-01-Nr4a1	Slc38a2
Macf1	7.03088e-12	0.253366	0.456	0.345	1.12698e-07	Bcell-01-Nr4a1	Macf1
Stt3b	1.04948e-11	0.345329	0.317	0.22	1.68222e-07	Bcell-01-Nr4a1	Stt3b
Gna13	1.1495e-11	0.299399	0.272	0.178	1.84254e-07	Bcell-01-Nr4a1	Gna13
Plac8	1.88953e-11	0.316244	0.564	0.48	3.02873e-07	Bcell-01-Nr4a1	Plac8
Ssh2	4.40675e-11	0.299201	0.28	0.184	7.06358e-07	Bcell-01-Nr4a1	Ssh2
Smap2	5.66438e-11	0.268044	0.372	0.268	9.07944e-07	Bcell-01-Nr4a1	Smap2
Man1a	2.28988e-10	0.261184	0.419	0.325	3.67046e-06	Bcell-01-Nr4a1	Man1a
Rabgap1l	2.46252e-10	0.259096	0.376	0.279	3.94718e-06	Bcell-01-Nr4a1	Rabgap1l
Inpp5d	2.98126e-10	0.300289	0.365	0.273	4.77866e-06	Bcell-01-Nr4a1	Inpp5d
Ddx6	8.18894e-10	0.268284	0.265	0.178	1.31261e-05	Bcell-01-Nr4a1	Ddx6
Eif5	1.09273e-09	0.251441	0.472	0.383	1.75154e-05	Bcell-01-Nr4a1	Eif5
Cerk	2.23746e-09	0.270878	0.287	0.203	3.58642e-05	Bcell-01-Nr4a1	Cerk
Aff4	2.98925e-09	0.270594	0.303	0.216	4.79147e-05	Bcell-01-Nr4a1	Aff4
Atf4	3.49029e-09	0.27583	0.354	0.266	5.59459e-05	Bcell-01-Nr4a1	Atf4
Bach2	8.85838e-09	0.2718	0.296	0.213	0.000141991	Bcell-01-Nr4a1	Bach2
Clk1	1.09669e-08	0.26254	0.379	0.294	0.000175788	Bcell-01-Nr4a1	Clk1
Fam43a	2.28349e-08	0.335964	0.347	0.274	0.00036602	Bcell-01-Nr4a1	Fam43a
Plek	7.93629e-07	0.270082	0.287	0.22	0.0127211	Bcell-01-Nr4a1	Plek
