# Supplementary material for: Liver Metastasis Modulate Responses of Suppressive Macrophages and Exhausted T Cells to Immunotherapy Revealed by Single Cell Sequencing
Source: Adv Genet (Hoboken). 2022 Oct 11;3(4):2200002. doi: 10.1002/ggn2.202200002 (PMC9993474; doi:10.1002/ggn2.202200002)
Supplement: Supplementary file 4 — SupplementaryTable 3 [file GGN2-3-2200002-s003.xls]

## Sheet: SupplementaryTable3.Marker gene
Supplementary Table 3. Marker genes of NK cell clusters
	p_val	avg_logFC	pct.1	pct.2	p_val_adj	cluster	gene
S1pr5	0	1.49699	0.552	0.022	0	NK-01-S1pr5	S1pr5
Klf2	0	1.48728	0.909	0.299	0	NK-01-S1pr5	Klf2
Ccl5	0	1.35882	0.999	0.71	0	NK-01-S1pr5	Ccl5
Cma1	0	1.34178	0.442	0.038	0	NK-01-S1pr5	Cma1
Gzma	0	1.20928	0.974	0.544	0	NK-01-S1pr5	Gzma
Ncr1	0	1.18948	0.92	0.581	0	NK-01-S1pr5	Ncr1
Zeb2	0	1.11976	0.441	0.076	0	NK-01-S1pr5	Zeb2
H2afz	0	1.04879	0.988	0.839	0	NK-01-S1pr5	H2afz
Klrb1c	1.62587e-306	1.05048	0.964	0.726	2.60611e-302	NK-01-S1pr5	Klrb1c
Itga4	1.96846e-305	1.25943	0.682	0.238	3.15525e-301	NK-01-S1pr5	Itga4
Emp3	7.01033e-302	1.21246	0.856	0.448	1.12369e-297	NK-01-S1pr5	Emp3
Nkg7	6.922e-232	0.604662	0.999	0.981	1.10953e-227	NK-01-S1pr5	Nkg7
Klrc2	6.0754e-230	1.18052	0.64	0.254	9.73826e-226	NK-01-S1pr5	Klrc2
Klre1	1.56871e-220	0.898376	0.873	0.611	2.51448e-216	NK-01-S1pr5	Klre1
Klrg1	4.82796e-218	1.17528	0.4	0.09	7.73874e-214	NK-01-S1pr5	Klrg1
Tyrobp	1.33141e-197	0.589052	1	0.829	2.13411e-193	NK-01-S1pr5	Tyrobp
Calm2	1.3303e-182	0.76676	0.872	0.713	2.13234e-178	NK-01-S1pr5	Calm2
Itgb2	2.45229e-180	0.936239	0.77	0.49	3.93078e-176	NK-01-S1pr5	Itgb2
Klra8	4.24146e-174	1.14893	0.638	0.294	6.79863e-170	NK-01-S1pr5	Klra8
AW112010	8.55377e-160	0.527133	0.999	0.991	1.37108e-155	NK-01-S1pr5	AW112010
S100a10	1.92445e-155	0.615622	0.952	0.88	3.0847e-151	NK-01-S1pr5	S100a10
Ccl3	1.02192e-153	0.872568	0.403	0.112	1.63803e-149	NK-01-S1pr5	Ccl3
Arhgdib	6.68511e-152	0.507661	0.958	0.921	1.07156e-147	NK-01-S1pr5	Arhgdib
Klrk1	9.05585e-141	0.695122	0.879	0.747	1.45156e-136	NK-01-S1pr5	Klrk1
Rasgrp2	8.04797e-137	0.699158	0.306	0.076	1.29001e-132	NK-01-S1pr5	Rasgrp2
Hmha1	1.43016e-135	0.688038	0.826	0.661	2.2924e-131	NK-01-S1pr5	Hmha1
Klra4	4.76336e-128	1.08005	0.512	0.235	7.63519e-124	NK-01-S1pr5	Klra4
Fam65b	7.1784e-126	0.745939	0.385	0.13	1.15063e-121	NK-01-S1pr5	Fam65b
Atp1b1	8.40402e-125	0.835983	0.589	0.326	1.34708e-120	NK-01-S1pr5	Atp1b1
Ctsd	9.75914e-125	0.608045	0.899	0.783	1.56429e-120	NK-01-S1pr5	Ctsd
Ccnd3	1.53571e-121	0.74705	0.791	0.614	2.4616e-117	NK-01-S1pr5	Ccnd3
Bin2	9.89103e-120	0.737918	0.729	0.53	1.58543e-115	NK-01-S1pr5	Bin2
Cd9	1.06402e-114	0.816229	0.576	0.311	1.70552e-110	NK-01-S1pr5	Cd9
Ifitm10	3.80371e-110	0.814861	0.618	0.379	6.09697e-106	NK-01-S1pr5	Ifitm10
Klf3	2.42053e-109	0.643796	0.369	0.124	3.87987e-105	NK-01-S1pr5	Klf3
Anxa2	7.4147e-104	0.540388	0.895	0.76	1.1885e-99	NK-01-S1pr5	Anxa2
Itm2b	1.7619e-102	0.397411	0.974	0.949	2.82415e-98	NK-01-S1pr5	Itm2b
Klra9	2.39831e-100	1.01448	0.447	0.205	3.84426e-96	NK-01-S1pr5	Klra9
Pfn1	2.0579e-97	0.274701	0.998	0.998	3.29861e-93	NK-01-S1pr5	Pfn1
Tspan32	1.63889e-96	0.692713	0.332	0.116	2.62698e-92	NK-01-S1pr5	Tspan32
Mylip	1.27548e-94	0.690054	0.35	0.131	2.04446e-90	NK-01-S1pr5	Mylip
Jak1	4.52558e-92	0.599984	0.787	0.705	7.25405e-88	NK-01-S1pr5	Jak1
Cd48	1.1834e-91	0.709879	0.63	0.439	1.89687e-87	NK-01-S1pr5	Cd48
AI467606	3.28587e-91	0.650447	0.342	0.131	5.26693e-87	NK-01-S1pr5	AI467606
Cdc42	9.08613e-91	0.437127	0.908	0.865	1.45642e-86	NK-01-S1pr5	Cdc42
Fcer1g	5.11153e-90	0.376026	0.999	0.869	8.19328e-86	NK-01-S1pr5	Fcer1g
Il18rap	1.02772e-89	0.72268	0.394	0.173	1.64734e-85	NK-01-S1pr5	Il18rap
Malat1	1.74308e-89	0.465275	0.989	0.976	2.79399e-85	NK-01-S1pr5	Malat1
Lgals1	1.22614e-88	0.571601	0.922	0.806	1.96538e-84	NK-01-S1pr5	Lgals1
Txnip	8.34174e-87	0.678129	0.659	0.465	1.3371e-82	NK-01-S1pr5	Txnip
Borcs7	7.37635e-86	0.582566	0.26	0.082	1.18235e-81	NK-01-S1pr5	Borcs7
Ptprc	7.17064e-85	0.446079	0.88	0.859	1.14938e-80	NK-01-S1pr5	Ptprc
Ms4a4b	1.3119e-83	0.415326	0.934	0.874	2.10284e-79	NK-01-S1pr5	Ms4a4b
Arl4d	4.69968e-82	0.682523	0.316	0.119	7.53312e-78	NK-01-S1pr5	Arl4d
Adgre5	1.69575e-81	0.585115	0.619	0.38	2.71812e-77	NK-01-S1pr5	Adgre5
Apbb1ip	4.07963e-73	0.667919	0.583	0.405	6.53923e-69	NK-01-S1pr5	Apbb1ip
Rsrp1	4.07764e-72	0.635609	0.618	0.455	6.53605e-68	NK-01-S1pr5	Rsrp1
Sell	3.3344e-71	0.611485	0.608	0.423	5.3447e-67	NK-01-S1pr5	Sell
Hsd11b1	1.59496e-70	0.679543	0.517	0.329	2.55657e-66	NK-01-S1pr5	Hsd11b1
Prf1	2.52897e-70	0.658517	0.62	0.419	4.05369e-66	NK-01-S1pr5	Prf1
Serf2	4.11167e-70	0.298942	0.978	0.969	6.5906e-66	NK-01-S1pr5	Serf2
Rac2	4.61128e-66	0.274817	0.981	0.979	7.39142e-62	NK-01-S1pr5	Rac2
Ikzf3	9.98061e-65	0.632174	0.488	0.303	1.59979e-60	NK-01-S1pr5	Ikzf3
Fam105a	1.08983e-64	0.630393	0.482	0.302	1.74688e-60	NK-01-S1pr5	Fam105a
Myl12b	1.53303e-64	0.357644	0.897	0.901	2.45729e-60	NK-01-S1pr5	Myl12b
Add3	1.30694e-63	0.566305	0.295	0.125	2.0949e-59	NK-01-S1pr5	Add3
Crip1	1.20934e-62	0.377664	0.88	0.813	1.93845e-58	NK-01-S1pr5	Crip1
Arl6ip5	9.09904e-62	0.467005	0.753	0.688	1.45848e-57	NK-01-S1pr5	Arl6ip5
Atp1b3	2.49855e-61	0.620844	0.576	0.447	4.00493e-57	NK-01-S1pr5	Atp1b3
Cdkn2d	7.07731e-60	0.572415	0.38	0.197	1.13442e-55	NK-01-S1pr5	Cdkn2d
Scimp	4.36397e-59	0.631206	0.298	0.138	6.99501e-55	NK-01-S1pr5	Scimp
Lfng	8.93211e-59	0.63087	0.432	0.253	1.43173e-54	NK-01-S1pr5	Lfng
Tbx21	2.69692e-58	0.609454	0.548	0.388	4.3229e-54	NK-01-S1pr5	Tbx21
Selplg	5.19656e-58	0.381982	0.919	0.896	8.32956e-54	NK-01-S1pr5	Selplg
Vim	1.22727e-57	0.43872	0.829	0.704	1.96719e-53	NK-01-S1pr5	Vim
Ywhaq	2.96196e-57	0.509975	0.67	0.578	4.74772e-53	NK-01-S1pr5	Ywhaq
Plek	4.66306e-57	0.654968	0.488	0.326	7.47442e-53	NK-01-S1pr5	Plek
Cdc42ep3	7.85626e-57	0.56677	0.322	0.154	1.25928e-52	NK-01-S1pr5	Cdc42ep3
Eomes	8.78118e-55	0.577761	0.494	0.324	1.40753e-50	NK-01-S1pr5	Eomes
S1pr4	1.75778e-54	0.582379	0.302	0.142	2.81755e-50	NK-01-S1pr5	S1pr4
Tbc1d10c	1.16864e-52	0.539977	0.597	0.482	1.87321e-48	NK-01-S1pr5	Tbc1d10c
Cnn2	1.69531e-51	0.370552	0.856	0.847	2.71742e-47	NK-01-S1pr5	Cnn2
Cyba	7.36455e-51	0.34108	0.935	0.914	1.18046e-46	NK-01-S1pr5	Cyba
Sike1	7.97461e-51	0.573274	0.29	0.14	1.27825e-46	NK-01-S1pr5	Sike1
Ahnak	1.07272e-49	0.519838	0.66	0.561	1.71947e-45	NK-01-S1pr5	Ahnak
Rasa3	8.61465e-49	0.532643	0.314	0.159	1.38084e-44	NK-01-S1pr5	Rasa3
Spn	1.97131e-47	0.636196	0.459	0.321	3.15981e-43	NK-01-S1pr5	Spn
Ptprcap	3.88393e-47	0.329681	0.885	0.871	6.22556e-43	NK-01-S1pr5	Ptprcap
Klri2	4.61702e-47	0.626615	0.384	0.228	7.40062e-43	NK-01-S1pr5	Klri2
Klrb1a	4.70473e-47	0.651805	0.428	0.272	7.54121e-43	NK-01-S1pr5	Klrb1a
Zyx	8.66441e-47	0.435314	0.781	0.746	1.38882e-42	NK-01-S1pr5	Zyx
Ly6c2	3.97655e-46	0.594771	0.482	0.287	6.37401e-42	NK-01-S1pr5	Ly6c2
Rap1b	4.17614e-46	0.556095	0.622	0.545	6.69393e-42	NK-01-S1pr5	Rap1b
Tmem37	4.68873e-46	0.552965	0.266	0.126	7.51557e-42	NK-01-S1pr5	Tmem37
Efhd2	8.56794e-45	0.413191	0.741	0.69	1.37335e-40	NK-01-S1pr5	Efhd2
Il18r1	1.22532e-43	0.53049	0.29	0.145	1.96406e-39	NK-01-S1pr5	Il18r1
Actr3	2.94292e-43	0.318777	0.84	0.834	4.71721e-39	NK-01-S1pr5	Actr3
Gimap1	6.13487e-41	0.513237	0.513	0.388	9.83358e-37	NK-01-S1pr5	Gimap1
Dok2	1.16617e-40	0.518861	0.499	0.364	1.86925e-36	NK-01-S1pr5	Dok2
Id2	6.5956e-39	0.354952	0.85	0.821	1.05721e-34	NK-01-S1pr5	Id2
Sepp1	1.64506e-37	0.56705	0.297	0.166	2.63686e-33	NK-01-S1pr5	Sepp1
Cap1	6.31974e-37	0.486366	0.569	0.488	1.01299e-32	NK-01-S1pr5	Cap1
Gimap9	4.12381e-36	0.48784	0.416	0.279	6.61006e-32	NK-01-S1pr5	Gimap9
Myo1f	4.14661e-36	0.509508	0.436	0.313	6.6466e-32	NK-01-S1pr5	Myo1f
Cd2	1.03487e-35	0.469929	0.602	0.513	1.6588e-31	NK-01-S1pr5	Cd2
Klra7	1.31568e-35	0.615016	0.469	0.323	2.10891e-31	NK-01-S1pr5	Klra7
Ppp1r18	3.94806e-35	0.346285	0.747	0.748	6.32834e-31	NK-01-S1pr5	Ppp1r18
Arhgef2	4.02849e-35	0.48843	0.266	0.143	6.45727e-31	NK-01-S1pr5	Arhgef2
Neat1	5.5974e-35	0.499248	0.284	0.157	8.97207e-31	NK-01-S1pr5	Neat1
Ndufa4	6.62455e-35	0.309641	0.797	0.754	1.06185e-30	NK-01-S1pr5	Ndufa4
Tmem50a	3.05475e-34	0.361769	0.711	0.668	4.89646e-30	NK-01-S1pr5	Tmem50a
2021-09-01	5.10955e-34	0.286276	0.824	0.842	8.1901e-30	NK-01-S1pr5	2021-09-01
Il16	6.32477e-34	0.441337	0.332	0.197	1.0138e-29	NK-01-S1pr5	Il16
Sp100	7.52113e-34	0.409517	0.612	0.558	1.20556e-29	NK-01-S1pr5	Sp100
Tnfaip8l2	1.15594e-33	0.502528	0.26	0.14	1.85286e-29	NK-01-S1pr5	Tnfaip8l2
Klra3	3.84746e-33	0.639877	0.268	0.145	6.16709e-29	NK-01-S1pr5	Klra3
Hcst	1.06407e-31	0.266191	0.863	0.869	1.7056e-27	NK-01-S1pr5	Hcst
Pycard	7.15699e-31	0.502647	0.543	0.498	1.14719e-26	NK-01-S1pr5	Pycard
Anxa6	1.21749e-30	0.425981	0.6	0.551	1.95151e-26	NK-01-S1pr5	Anxa6
Rhoa	3.19864e-30	0.288727	0.803	0.821	5.12709e-26	NK-01-S1pr5	Rhoa
S100a13	1.83381e-29	0.379045	0.634	0.606	2.93941e-25	NK-01-S1pr5	S100a13
Sdcbp	6.58966e-29	0.415725	0.588	0.543	1.05626e-24	NK-01-S1pr5	Sdcbp
Reep5	8.08294e-29	0.315721	0.763	0.713	1.29561e-24	NK-01-S1pr5	Reep5
Ywhaz	9.51419e-29	0.271739	0.826	0.851	1.52503e-24	NK-01-S1pr5	Ywhaz
Ctsc	2.03079e-28	0.509803	0.405	0.309	3.25516e-24	NK-01-S1pr5	Ctsc
Sumo2	4.59976e-28	0.270077	0.816	0.821	7.37296e-24	NK-01-S1pr5	Sumo2
Serinc3	7.73659e-28	0.466147	0.556	0.493	1.2401e-23	NK-01-S1pr5	Serinc3
Kcnab2	8.022e-28	0.478331	0.344	0.237	1.28585e-23	NK-01-S1pr5	Kcnab2
Cd247	1.70657e-27	0.445321	0.452	0.355	2.73545e-23	NK-01-S1pr5	Cd247
Cyth4	2.60709e-27	0.497479	0.415	0.314	4.1789e-23	NK-01-S1pr5	Cyth4
Clec2d	5.69541e-27	0.428792	0.406	0.285	9.12917e-23	NK-01-S1pr5	Clec2d
Cdc42se1	6.13624e-27	0.453854	0.461	0.375	9.83578e-23	NK-01-S1pr5	Cdc42se1
Rbx1	3.3786e-26	0.375554	0.611	0.59	5.41555e-22	NK-01-S1pr5	Rbx1
Flna	7.89456e-25	0.475253	0.371	0.271	1.26542e-20	NK-01-S1pr5	Flna
Tmbim6	1.33101e-24	0.29113	0.801	0.802	2.13348e-20	NK-01-S1pr5	Tmbim6
Stk10	1.44247e-24	0.4043	0.282	0.172	2.31214e-20	NK-01-S1pr5	Stk10
Psap	1.83203e-23	0.35272	0.592	0.545	2.93656e-19	NK-01-S1pr5	Psap
Ypel3	2.72021e-23	0.346457	0.619	0.562	4.36023e-19	NK-01-S1pr5	Ypel3
Prr13	4.87863e-23	0.323862	0.687	0.69	7.81995e-19	NK-01-S1pr5	Prr13
Prkcb	5.74489e-23	0.440823	0.317	0.218	9.20849e-19	NK-01-S1pr5	Prkcb
Tpst2	7.35521e-23	0.405609	0.499	0.431	1.17897e-18	NK-01-S1pr5	Tpst2
Lck	7.93298e-23	0.280964	0.744	0.763	1.27158e-18	NK-01-S1pr5	Lck
Samd3	1.38069e-22	0.443538	0.277	0.182	2.2131e-18	NK-01-S1pr5	Samd3
Gimap6	1.62422e-22	0.255681	0.779	0.798	2.60347e-18	NK-01-S1pr5	Gimap6
Ptp4a3	4.69009e-22	0.460304	0.392	0.308	7.51775e-18	NK-01-S1pr5	Ptp4a3
Nptn	9.80897e-21	0.447998	0.397	0.316	1.57228e-16	NK-01-S1pr5	Nptn
Fmnl1	1.06278e-20	0.406292	0.487	0.434	1.70353e-16	NK-01-S1pr5	Fmnl1
Zbtb7a	1.18874e-20	0.414215	0.405	0.322	1.90544e-16	NK-01-S1pr5	Zbtb7a
Hnrnpf	1.7538e-20	0.252989	0.764	0.778	2.81116e-16	NK-01-S1pr5	Hnrnpf
Ets1	9.00795e-20	0.344083	0.512	0.445	1.44389e-15	NK-01-S1pr5	Ets1
Tm6sf1	1.05586e-19	0.404567	0.293	0.203	1.69244e-15	NK-01-S1pr5	Tm6sf1
Arpc5	1.90455e-19	0.271462	0.7	0.709	3.05281e-15	NK-01-S1pr5	Arpc5
Csk	4.17064e-19	0.358563	0.488	0.438	6.68512e-15	NK-01-S1pr5	Csk
Anp32a	4.6739e-19	0.296905	0.641	0.652	7.49179e-15	NK-01-S1pr5	Anp32a
Arl6ip1	4.78204e-19	0.271974	0.667	0.67	7.66514e-15	NK-01-S1pr5	Arl6ip1
Herpud1	6.07029e-19	0.356279	0.302	0.206	9.73007e-15	NK-01-S1pr5	Herpud1
Atp2a3	1.16756e-18	0.421755	0.292	0.207	1.87148e-14	NK-01-S1pr5	Atp2a3
Sash3	1.18268e-18	0.38439	0.388	0.312	1.89571e-14	NK-01-S1pr5	Sash3
Snx5	2.50498e-18	0.390354	0.501	0.476	4.01523e-14	NK-01-S1pr5	Snx5
Ube2g2	2.53366e-18	0.433633	0.307	0.224	4.0612e-14	NK-01-S1pr5	Ube2g2
Arf1	2.57956e-18	0.276546	0.682	0.694	4.13478e-14	NK-01-S1pr5	Arf1
Irf2	6.37811e-18	0.38523	0.351	0.27	1.02235e-13	NK-01-S1pr5	Irf2
Il10ra	7.30977e-18	0.390104	0.295	0.209	1.17168e-13	NK-01-S1pr5	Il10ra
Klrb1f	9.17965e-18	0.405334	0.44	0.379	1.47141e-13	NK-01-S1pr5	Klrb1f
Ostf1	1.96515e-17	0.283831	0.663	0.676	3.14994e-13	NK-01-S1pr5	Ostf1
Arhgef1	3.01267e-17	0.328466	0.571	0.559	4.82901e-13	NK-01-S1pr5	Arhgef1
Cd244	1.29334e-16	0.425041	0.372	0.309	2.07309e-12	NK-01-S1pr5	Cd244
St3gal6	3.82495e-16	0.391849	0.338	0.26	6.13101e-12	NK-01-S1pr5	St3gal6
Dock2	4.36774e-16	0.383315	0.458	0.41	7.00105e-12	NK-01-S1pr5	Dock2
Tram1	1.1902e-15	0.41726	0.413	0.361	1.90777e-11	NK-01-S1pr5	Tram1
Il10rb	4.1317e-15	0.375365	0.375	0.312	6.6227e-11	NK-01-S1pr5	Il10rb
Morf4l1	4.24901e-15	0.285253	0.632	0.647	6.81074e-11	NK-01-S1pr5	Morf4l1
Ywhab	4.58567e-15	0.326696	0.558	0.557	7.35037e-11	NK-01-S1pr5	Ywhab
Ndufa3	5.23747e-15	0.259104	0.613	0.615	8.39514e-11	NK-01-S1pr5	Ndufa3
Wdr1	7.93506e-15	0.293649	0.583	0.583	1.27191e-10	NK-01-S1pr5	Wdr1
Mical1	1.17948e-14	0.367216	0.266	0.192	1.89059e-10	NK-01-S1pr5	Mical1
Kmt2e	1.70801e-14	0.363401	0.472	0.43	2.73776e-10	NK-01-S1pr5	Kmt2e
Msn	2.93787e-14	0.252117	0.66	0.692	4.70912e-10	NK-01-S1pr5	Msn
Agpat3	5.34252e-14	0.33062	0.264	0.191	8.56352e-10	NK-01-S1pr5	Agpat3
Lbr	5.90247e-14	0.351323	0.326	0.258	9.46106e-10	NK-01-S1pr5	Lbr
Mxd4	1.09444e-13	0.339823	0.319	0.245	1.75429e-09	NK-01-S1pr5	Mxd4
Fyn	1.76022e-13	0.359263	0.354	0.284	2.82145e-09	NK-01-S1pr5	Fyn
Pdcd10	1.97031e-13	0.326136	0.463	0.435	3.15821e-09	NK-01-S1pr5	Pdcd10
Pink1	2.00099e-13	0.396474	0.315	0.25	3.20738e-09	NK-01-S1pr5	Pink1
Abracl	2.16551e-13	0.283347	0.593	0.616	3.4711e-09	NK-01-S1pr5	Abracl
Twf2	2.84773e-13	0.365723	0.273	0.206	4.56463e-09	NK-01-S1pr5	Twf2
Sirt7	3.6855e-13	0.366215	0.303	0.239	5.90749e-09	NK-01-S1pr5	Sirt7
Rnf167	4.89574e-13	0.340143	0.3	0.232	7.84739e-09	NK-01-S1pr5	Rnf167
Cd84	5.36297e-13	0.330832	0.262	0.192	8.59631e-09	NK-01-S1pr5	Cd84
Sypl	5.89642e-13	0.402423	0.259	0.196	9.45138e-09	NK-01-S1pr5	Sypl
Itgal	1.51447e-12	0.313354	0.488	0.454	2.42754e-08	NK-01-S1pr5	Itgal
Tprgl	1.51655e-12	0.36664	0.383	0.334	2.43088e-08	NK-01-S1pr5	Tprgl
Prkcq	1.60816e-12	0.351982	0.338	0.277	2.57772e-08	NK-01-S1pr5	Prkcq
Crlf3	2.11938e-12	0.335784	0.319	0.257	3.39716e-08	NK-01-S1pr5	Crlf3
Prex1	4.76657e-12	0.340894	0.416	0.371	7.64033e-08	NK-01-S1pr5	Prex1
Adcy7	9.48872e-12	0.32799	0.266	0.2	1.52095e-07	NK-01-S1pr5	Adcy7
Pfkp	9.70359e-12	0.339227	0.283	0.223	1.55539e-07	NK-01-S1pr5	Pfkp
Map7d1	1.35256e-11	0.368365	0.272	0.215	2.16802e-07	NK-01-S1pr5	Map7d1
Fam32a	1.80602e-11	0.343811	0.352	0.303	2.89487e-07	NK-01-S1pr5	Fam32a
Il12rb2	4.13929e-11	0.361863	0.302	0.242	6.63487e-07	NK-01-S1pr5	Il12rb2
Puf60	5.82469e-11	0.343303	0.405	0.378	9.33639e-07	NK-01-S1pr5	Puf60
Psip1	8.47591e-11	0.36561	0.293	0.238	1.3586e-06	NK-01-S1pr5	Psip1
Arsb	1.07048e-10	0.297182	0.518	0.507	1.71587e-06	NK-01-S1pr5	Arsb
Cd37	1.16744e-10	0.253811	0.603	0.628	1.87129e-06	NK-01-S1pr5	Cd37
Rinl	1.39215e-10	0.290506	0.463	0.439	2.23148e-06	NK-01-S1pr5	Rinl
Arpc5l	1.44064e-10	0.315736	0.431	0.412	2.3092e-06	NK-01-S1pr5	Arpc5l
Ccm2	2.90918e-10	0.324642	0.277	0.221	4.66313e-06	NK-01-S1pr5	Ccm2
Bcap31	4.69124e-10	0.285448	0.498	0.506	7.5196e-06	NK-01-S1pr5	Bcap31
Azi2	1.00328e-09	0.347606	0.286	0.235	1.60815e-05	NK-01-S1pr5	Azi2
Syf2	1.45159e-09	0.311074	0.417	0.392	2.32676e-05	NK-01-S1pr5	Syf2
Mat2b	1.69849e-09	0.307733	0.35	0.313	2.7225e-05	NK-01-S1pr5	Mat2b
Sh2d1a	1.77422e-09	0.360524	0.372	0.344	2.84389e-05	NK-01-S1pr5	Sh2d1a
Capns1	1.89791e-09	0.275569	0.495	0.508	3.04215e-05	NK-01-S1pr5	Capns1
Stat4	2.00512e-09	0.311769	0.402	0.368	3.21401e-05	NK-01-S1pr5	Stat4
Gpsm3	2.35431e-09	0.265776	0.558	0.59	3.77373e-05	NK-01-S1pr5	Gpsm3
Ikzf1	2.53123e-09	0.31148	0.316	0.264	4.0573e-05	NK-01-S1pr5	Ikzf1
Slamf7	2.75146e-09	0.344462	0.328	0.286	4.41032e-05	NK-01-S1pr5	Slamf7
Sft2d1	3.40497e-09	0.320487	0.366	0.334	5.45782e-05	NK-01-S1pr5	Sft2d1
Ppp4c	3.66764e-09	0.251699	0.519	0.526	5.87886e-05	NK-01-S1pr5	Ppp4c
Ppp3ca	7.37016e-09	0.306539	0.258	0.206	0.000118136	NK-01-S1pr5	Ppp3ca
PISD	1.07508e-08	0.357799	0.263	0.213	0.000172324	NK-01-S1pr5	PISD
Cd72	1.20868e-08	0.31279	0.277	0.229	0.000193739	NK-01-S1pr5	Cd72
Laptm4a	1.22752e-08	0.329697	0.457	0.459	0.000196759	NK-01-S1pr5	Laptm4a
Sema4a	1.83859e-08	0.345271	0.352	0.324	0.000294708	NK-01-S1pr5	Sema4a
Tpm4	5.1022e-08	0.255867	0.541	0.558	0.000817832	NK-01-S1pr5	Tpm4
Gimap8	1.08194e-07	0.283316	0.277	0.232	0.00173424	NK-01-S1pr5	Gimap8
Psenen	1.3663e-07	0.256056	0.544	0.573	0.00219005	NK-01-S1pr5	Psenen
Tsc22d4	1.37317e-07	0.306678	0.426	0.425	0.00220106	NK-01-S1pr5	Tsc22d4
Ppil2	1.42689e-07	0.327882	0.306	0.272	0.00228716	NK-01-S1pr5	Ppil2
Tmem59	1.58705e-07	0.265278	0.441	0.442	0.00254387	NK-01-S1pr5	Tmem59
Klhl6	1.76804e-07	0.273943	0.253	0.205	0.00283399	NK-01-S1pr5	Klhl6
Rchy1	2.79287e-07	0.314665	0.316	0.285	0.00447669	NK-01-S1pr5	Rchy1
Spop	2.91097e-07	0.30314	0.269	0.229	0.00466599	NK-01-S1pr5	Spop
Aip	3.04683e-07	0.328221	0.331	0.301	0.00488377	NK-01-S1pr5	Aip
Tmem234	4.12341e-07	0.273238	0.5	0.525	0.00660941	NK-01-S1pr5	Tmem234
Xrn2	7.1301e-07	0.314039	0.374	0.36	0.0114288	NK-01-S1pr5	Xrn2
Sat1	7.7388e-07	0.271257	0.427	0.413	0.0124045	NK-01-S1pr5	Sat1
Tonsl	1.02791e-06	0.253037	0.496	0.517	0.0164763	NK-01-S1pr5	Tonsl
Zmiz1	1.04089e-06	0.317269	0.259	0.222	0.0166844	NK-01-S1pr5	Zmiz1
Stk24	1.49043e-06	0.259967	0.458	0.465	0.02389	NK-01-S1pr5	Stk24
Def6	2.0292e-06	0.272691	0.34	0.316	0.032526	NK-01-S1pr5	Def6
Mob3a	2.69492e-06	0.319678	0.29	0.262	0.0431969	NK-01-S1pr5	Mob3a
Hdac1	3.12822e-06	0.305637	0.291	0.264	0.0501423	NK-01-S1pr5	Hdac1
Ssu72	3.40078e-06	0.278845	0.415	0.422	0.0545111	NK-01-S1pr5	Ssu72
Lrp10	4.96703e-06	0.25562	0.453	0.464	0.0796166	NK-01-S1pr5	Lrp10
Ctnnb1	6.4829e-06	0.302681	0.261	0.23	0.103914	NK-01-S1pr5	Ctnnb1
Dpm3	6.86248e-06	0.279588	0.428	0.45	0.109999	NK-01-S1pr5	Dpm3
Esyt1	9.44173e-06	0.283848	0.434	0.447	0.151341	NK-01-S1pr5	Esyt1
Nt5c	1.62984e-05	0.264244	0.4	0.408	0.261247	NK-01-S1pr5	Nt5c
Ctsa	2.1064e-05	0.273153	0.378	0.373	0.337635	NK-01-S1pr5	Ctsa
Atp1a1	2.37155e-05	0.273075	0.326	0.311	0.380135	NK-01-S1pr5	Atp1a1
Ict1	2.46621e-05	0.310941	0.322	0.311	0.395309	NK-01-S1pr5	Ict1
Zdhhc20	2.76249e-05	0.279214	0.361	0.354	0.4428	NK-01-S1pr5	Zdhhc20
Itgb7	2.96072e-05	0.279315	0.466	0.486	0.474573	NK-01-S1pr5	Itgb7
Rtn3	4.17345e-05	0.287814	0.311	0.295	0.668962	NK-01-S1pr5	Rtn3
Ppp2r1a	4.38792e-05	0.275307	0.355	0.355	0.703339	NK-01-S1pr5	Ppp2r1a
Rab14	6.97143e-05	0.293025	0.335	0.328	1	NK-01-S1pr5	Rab14
Gnptg	8.40745e-05	0.260921	0.259	0.236	1	NK-01-S1pr5	Gnptg
Wbp2	8.47649e-05	0.304356	0.298	0.284	1	NK-01-S1pr5	Wbp2
Cmpk1	0.000112067	0.283654	0.386	0.4	1	NK-01-S1pr5	Cmpk1
Slc50a1	0.000130877	0.271314	0.408	0.427	1	NK-01-S1pr5	Slc50a1
Polr2i	0.000165529	0.270574	0.253	0.233	1	NK-01-S1pr5	Polr2i
Taf15	0.000354863	0.275206	0.287	0.27	1	NK-01-S1pr5	Taf15
Anxa1	0.000431569	0.307676	0.336	0.339	1	NK-01-S1pr5	Anxa1
Mien1	0.000447759	0.276623	0.371	0.386	1	NK-01-S1pr5	Mien1
Cyfip2	0.000579732	0.266065	0.338	0.336	1	NK-01-S1pr5	Cyfip2
Rnaseh2c	0.000625498	0.256938	0.367	0.377	1	NK-01-S1pr5	Rnaseh2c
Polr2e	0.00116478	0.288733	0.367	0.387	1	NK-01-S1pr5	Polr2e
Cers2	0.00290323	0.275315	0.302	0.308	1	NK-01-S1pr5	Cers2
Med30	0.00331766	0.25131	0.271	0.267	1	NK-01-S1pr5	Med30
Krcc1	0.00535641	0.270529	0.261	0.255	1	NK-01-S1pr5	Krcc1
Gzma1	0	0.805739	0.86	0.452	0	NK-03-Ccl5	Gzma
Irf8	4.44094e-303	0.74889	0.861	0.577	7.11838e-299	NK-03-Ccl5	Irf8
Dusp2	2.50112e-268	0.716697	0.902	0.764	4.00905e-264	NK-03-Ccl5	Dusp2
Vps37b	4.66592e-268	0.554051	0.931	0.749	7.479e-264	NK-03-Ccl5	Vps37b
Ifngr1	9.90698e-259	0.619559	0.911	0.803	1.58799e-254	NK-03-Ccl5	Ifngr1
H3f3b	2.93291e-257	0.435746	0.996	0.989	4.70117e-253	NK-03-Ccl5	H3f3b
Junb	4.04178e-242	0.509897	0.978	0.872	6.47856e-238	NK-03-Ccl5	Junb
Pnrc1	7.57514e-212	0.503443	0.922	0.822	1.21422e-207	NK-03-Ccl5	Pnrc1
Zfp36l2	4.70142e-192	0.51692	0.908	0.821	7.53591e-188	NK-03-Ccl5	Zfp36l2
Sh2d2a	2.05219e-180	0.531482	0.806	0.669	3.28945e-176	NK-03-Ccl5	Sh2d2a
Nr4a1	2.56431e-179	0.724264	0.652	0.437	4.11034e-175	NK-03-Ccl5	Nr4a1
Ubald2	1.90233e-177	0.564729	0.85	0.731	3.04925e-173	NK-03-Ccl5	Ubald2
Nfkbia	4.95774e-169	0.70068	0.765	0.603	7.94676e-165	NK-03-Ccl5	Nfkbia
Ier2	1.31407e-168	0.550873	0.835	0.721	2.10632e-164	NK-03-Ccl5	Ier2
Btg1	8.98956e-161	0.472696	0.939	0.895	1.44094e-156	NK-03-Ccl5	Btg1
Litaf	6.25522e-160	0.491073	0.755	0.551	1.00265e-155	NK-03-Ccl5	Litaf
AW1120101	1.36343e-147	0.299911	0.998	0.989	2.18544e-143	NK-03-Ccl5	AW112010
Actg1	5.51233e-140	0.287496	0.997	0.995	8.83572e-136	NK-03-Ccl5	Actg1
Nrarp	2.67675e-139	0.764324	0.417	0.233	4.29056e-135	NK-03-Ccl5	Nrarp
Nkg71	1.28048e-136	0.278342	0.995	0.977	2.05247e-132	NK-03-Ccl5	Nkg7
Dusp5	4.19603e-134	0.476322	0.744	0.604	6.72582e-130	NK-03-Ccl5	Dusp5
Fcer1g1	2.27701e-125	0.303244	0.998	0.825	3.64982e-121	NK-03-Ccl5	Fcer1g
Sqstm1	2.99625e-125	0.468359	0.814	0.742	4.80269e-121	NK-03-Ccl5	Sqstm1
Tgfb1	7.75108e-116	0.506116	0.723	0.602	1.24242e-111	NK-03-Ccl5	Tgfb1
Gzmb	4.09553e-112	0.445823	0.809	0.626	6.56472e-108	NK-03-Ccl5	Gzmb
Nr4a2	7.56523e-109	0.535931	0.562	0.399	1.21263e-104	NK-03-Ccl5	Nr4a2
Zfp36	1.63308e-106	0.562446	0.644	0.504	2.61767e-102	NK-03-Ccl5	Zfp36
Serpinb9	1.02154e-99	0.5182	0.685	0.556	1.63743e-95	NK-03-Ccl5	Serpinb9
Tigit	1.19879e-92	0.501356	0.572	0.438	1.92154e-88	NK-03-Ccl5	Tigit
Dusp1	3.22488e-86	0.44094	0.589	0.449	5.16916e-82	NK-03-Ccl5	Dusp1
Socs3	6.01454e-86	0.508562	0.429	0.285	9.6407e-82	NK-03-Ccl5	Socs3
Ccl4	7.01107e-86	0.70986	0.445	0.276	1.1238e-81	NK-03-Ccl5	Ccl4
Bhlhe40	7.44494e-83	0.41475	0.692	0.574	1.19335e-78	NK-03-Ccl5	Bhlhe40
Mxd1	4.45429e-79	0.499604	0.458	0.32	7.13978e-75	NK-03-Ccl5	Mxd1
Tnfaip3	6.72246e-75	0.396001	0.608	0.49	1.07754e-70	NK-03-Ccl5	Tnfaip3
Anxa21	3.12896e-73	0.296414	0.834	0.743	5.01542e-69	NK-03-Ccl5	Anxa2
Ifrd1	3.68379e-68	0.451351	0.569	0.474	5.90475e-64	NK-03-Ccl5	Ifrd1
Eomes1	4.78209e-68	0.45387	0.423	0.3	7.66522e-64	NK-03-Ccl5	Eomes
Klra41	6.06015e-68	0.3826	0.361	0.213	9.71382e-64	NK-03-Ccl5	Klra4
Klra81	1.61849e-64	0.353186	0.428	0.279	2.59428e-60	NK-03-Ccl5	Klra8
Tsc22d3	1.45088e-63	0.461352	0.503	0.389	2.32562e-59	NK-03-Ccl5	Tsc22d3
Itgb1	8.07468e-61	0.329463	0.733	0.679	1.29429e-56	NK-03-Ccl5	Itgb1
Serpinb6b	1.11201e-57	0.453127	0.637	0.56	1.78244e-53	NK-03-Ccl5	Serpinb6b
Nfkbiz	1.22556e-57	0.486805	0.283	0.168	1.96446e-53	NK-03-Ccl5	Nfkbiz
Ccl51	1.20399e-55	0.275536	0.842	0.688	1.92988e-51	NK-03-Ccl5	Ccl5
Pim1	5.75945e-53	0.502174	0.496	0.402	9.23182e-49	NK-03-Ccl5	Pim1
Crem	6.52137e-52	0.447977	0.347	0.245	1.04531e-47	NK-03-Ccl5	Crem
Cotl1	1.70716e-48	0.272912	0.798	0.763	2.7364e-44	NK-03-Ccl5	Cotl1
Sell1	1.77366e-48	0.311617	0.517	0.404	2.843e-44	NK-03-Ccl5	Sell
Gimap5	2.49481e-48	0.376633	0.674	0.647	3.99893e-44	NK-03-Ccl5	Gimap5
Jund	1.3582e-43	0.298804	0.759	0.719	2.17705e-39	NK-03-Ccl5	Jund
Tgif1	4.11416e-42	0.408765	0.335	0.246	6.59459e-38	NK-03-Ccl5	Tgif1
Fam107b	2.64573e-41	0.358529	0.639	0.609	4.24084e-37	NK-03-Ccl5	Fam107b
Ier5	1.91881e-40	0.378281	0.52	0.45	3.07565e-36	NK-03-Ccl5	Ier5
Cd91	2.8298e-40	0.341729	0.4	0.306	4.53589e-36	NK-03-Ccl5	Cd9
Prkch	1.79277e-35	0.3293	0.57	0.528	2.87362e-31	NK-03-Ccl5	Prkch
Ubc	1.41906e-34	0.283488	0.746	0.743	2.27461e-30	NK-03-Ccl5	Ubc
Mmd	4.13183e-32	0.37017	0.409	0.343	6.6229e-28	NK-03-Ccl5	Mmd
Tuba1c	3.27198e-27	0.285621	0.459	0.405	5.24466e-23	NK-03-Ccl5	Tuba1c
Bcl2l11	5.43673e-27	0.348395	0.391	0.331	8.71454e-23	NK-03-Ccl5	Bcl2l11
Slc3a2	7.28284e-26	0.300899	0.558	0.535	1.16737e-21	NK-03-Ccl5	Slc3a2
Tspan13	8.82958e-23	0.314041	0.423	0.381	1.41529e-18	NK-03-Ccl5	Tspan13
Dennd4a	2.93404e-22	0.28331	0.475	0.438	4.70298e-18	NK-03-Ccl5	Dennd4a
Gem	1.01135e-21	0.262952	0.585	0.536	1.62109e-17	NK-03-Ccl5	Gem
Stat3	2.0522e-20	0.288406	0.531	0.513	3.28947e-16	NK-03-Ccl5	Stat3
Prf11	9.45278e-20	0.265151	0.478	0.42	1.51519e-15	NK-03-Ccl5	Prf1
Sertad1	6.78938e-18	0.311389	0.369	0.333	1.08827e-13	NK-03-Ccl5	Sertad1
Fos	1.56271e-17	0.305594	0.359	0.304	2.50486e-13	NK-03-Ccl5	Fos
Bri3	2.23291e-16	0.309971	0.335	0.299	3.57914e-12	NK-03-Ccl5	Bri3
Ppp1r15a	1.41207e-15	0.262476	0.417	0.385	2.26341e-11	NK-03-Ccl5	Ppp1r15a
Pik3r1	2.34026e-15	0.290691	0.442	0.418	3.7512e-11	NK-03-Ccl5	Pik3r1
Rhob	2.47816e-15	0.286864	0.286	0.24	3.97225e-11	NK-03-Ccl5	Rhob
Ugcg	3.58193e-15	0.266514	0.39	0.356	5.74147e-11	NK-03-Ccl5	Ugcg
Klf6	3.99372e-15	0.26046	0.518	0.503	6.40154e-11	NK-03-Ccl5	Klf6
Grina	8.87189e-15	0.250746	0.468	0.454	1.42208e-10	NK-03-Ccl5	Grina
Vgll4	1.2178e-14	0.258677	0.453	0.427	1.95201e-10	NK-03-Ccl5	Vgll4
Gpr171	6.85995e-14	0.2732	0.379	0.351	1.09958e-09	NK-03-Ccl5	Gpr171
Coq10b	5.57837e-12	0.257928	0.314	0.282	8.94157e-08	NK-03-Ccl5	Coq10b
Nfil3	2.80662e-08	0.251598	0.303	0.284	0.000449873	NK-03-Ccl5	Nfil3
Rgs16	1.54741e-07	0.274709	0.26	0.234	0.00248035	NK-03-Ccl5	Rgs16
Cd7	0	2.01328	0.993	0.577	0	NK-02-Cd160	Cd7
Ccdc136	0	0.745286	0.263	0.013	0	NK-02-Cd160	Ccdc136
Cd160	1.88113e-206	1.23575	0.737	0.301	3.01526e-202	NK-02-Cd160	Cd160
Ccl52	4.62872e-201	0.968888	0.994	0.721	7.41938e-197	NK-02-Cd160	Ccl5
Cd3g	9.41554e-132	1.26039	0.611	0.244	1.50922e-127	NK-02-Cd160	Cd3g
Asb2	7.98117e-109	0.624848	0.296	0.064	1.2793e-104	NK-02-Cd160	Asb2
Cxcr6	2.18594e-100	0.543544	0.464	0.146	3.50385e-96	NK-02-Cd160	Cxcr6
Ccl41	6.23495e-97	1.12227	0.664	0.309	9.99401e-93	NK-02-Cd160	Ccl4
S100a4	3.48525e-84	0.835208	0.494	0.218	5.58651e-80	NK-02-Cd160	S100a4
Adgre51	8.71897e-82	0.671472	0.691	0.384	1.39756e-77	NK-02-Cd160	Adgre5
Klk8	5.25535e-75	0.630204	0.357	0.125	8.4238e-71	NK-02-Cd160	Klk8
Gimap3	1.29664e-74	0.538374	0.854	0.683	2.07838e-70	NK-02-Cd160	Gimap3
Fgl2	3.75879e-74	0.776423	0.633	0.386	6.02496e-70	NK-02-Cd160	Fgl2
Mbnl1	2.2451e-72	0.544868	0.843	0.682	3.59867e-68	NK-02-Cd160	Mbnl1
H2-Q7	9.75643e-70	0.488728	0.909	0.814	1.56386e-65	NK-02-Cd160	H2-Q7
Ckb	6.78943e-69	0.59373	0.346	0.118	1.08828e-64	NK-02-Cd160	Ckb
Crip11	2.47143e-67	0.548534	0.919	0.813	3.96145e-63	NK-02-Cd160	Crip1
Gm42418	1.58788e-66	0.671309	0.994	0.986	2.54522e-62	NK-02-Cd160	Gm42418
Ltb	4.83986e-65	0.599275	0.73	0.482	7.75781e-61	NK-02-Cd160	Ltb
Slamf71	7.12373e-63	0.652551	0.514	0.275	1.14186e-58	NK-02-Cd160	Slamf7
Gimap7	7.72168e-63	0.645904	0.639	0.419	1.23771e-58	NK-02-Cd160	Gimap7
H2-K1	3.38955e-61	0.283028	1	0.997	5.4331e-57	NK-02-Cd160	H2-K1
Xcl1	1.3535e-58	0.465535	0.887	0.647	2.16952e-54	NK-02-Cd160	Xcl1
Malat11	1.92793e-58	0.412598	0.991	0.977	3.09028e-54	NK-02-Cd160	Malat1
Cxcr3	1.15454e-57	0.562467	0.421	0.191	1.85061e-53	NK-02-Cd160	Cxcr3
Klrc1	9.79254e-57	0.6357	0.67	0.423	1.56965e-52	NK-02-Cd160	Klrc1
mt-Nd2	5.32887e-54	0.390538	0.969	0.91	8.54164e-50	NK-02-Cd160	mt-Nd2
Sh3bgrl3	8.43726e-54	0.31043	0.994	0.98	1.35241e-49	NK-02-Cd160	Sh3bgrl3
Hcst1	1.2756e-51	0.405739	0.916	0.866	2.04466e-47	NK-02-Cd160	Hcst
Ncr11	3.67107e-51	0.50073	0.771	0.603	5.88436e-47	NK-02-Cd160	Ncr1
Mfsd10	3.3531e-50	0.62434	0.483	0.281	5.37468e-46	NK-02-Cd160	Mfsd10
Ets11	9.92517e-50	0.537526	0.637	0.439	1.59091e-45	NK-02-Cd160	Ets1
Ccl31	2.34097e-49	0.653027	0.33	0.128	3.75233e-45	NK-02-Cd160	Ccl3
Itgax	2.82352e-49	0.61028	0.491	0.286	4.52582e-45	NK-02-Cd160	Itgax
Tnfsf10	7.90248e-49	0.580182	0.3	0.124	1.26669e-44	NK-02-Cd160	Tnfsf10
Gimap4	8.21953e-49	0.380641	0.897	0.83	1.31751e-44	NK-02-Cd160	Gimap4
Tox	1.21837e-48	0.530079	0.294	0.119	1.95292e-44	NK-02-Cd160	Tox
mt-Atp8	6.36683e-48	0.266852	1	0.997	1.02054e-43	NK-02-Cd160	mt-Atp8
Itm2b1	1.07152e-47	0.328675	0.96	0.951	1.71754e-43	NK-02-Cd160	Itm2b
Ccnd2	7.8062e-47	0.51798	0.697	0.544	1.25126e-42	NK-02-Cd160	Ccnd2
Aes	5.67177e-46	0.537665	0.571	0.387	9.09128e-42	NK-02-Cd160	Aes
Clec2d1	1.97521e-45	0.502521	0.503	0.283	3.16607e-41	NK-02-Cd160	Clec2d
Zfp512	3.58738e-44	0.50887	0.29	0.12	5.75021e-40	NK-02-Cd160	Zfp512
AU020206	2.14038e-43	0.558405	0.366	0.185	3.43082e-39	NK-02-Cd160	AU020206
Fam189b	2.32266e-43	0.528527	0.44	0.245	3.72299e-39	NK-02-Cd160	Fam189b
Cd226	9.7823e-43	0.443301	0.314	0.135	1.56801e-38	NK-02-Cd160	Cd226
Tyrobp1	3.83276e-42	0.326889	0.967	0.837	6.14353e-38	NK-02-Cd160	Tyrobp
Gimap61	1.83169e-41	0.367288	0.87	0.791	2.93602e-37	NK-02-Cd160	Gimap6
Prrc2b	2.46433e-41	0.478649	0.32	0.146	3.95007e-37	NK-02-Cd160	Prrc2b
Chn2	3.85512e-41	0.552588	0.416	0.234	6.17937e-37	NK-02-Cd160	Chn2
Itm2c	3.04469e-40	0.50978	0.569	0.398	4.88033e-36	NK-02-Cd160	Itm2c
Lbh	3.72988e-40	0.532507	0.411	0.223	5.97862e-36	NK-02-Cd160	Lbh
S100a6	5.48125e-39	0.536478	0.823	0.692	8.78589e-35	NK-02-Cd160	S100a6
Smpdl3a	1.81502e-37	0.465177	0.354	0.173	2.9093e-33	NK-02-Cd160	Smpdl3a
Sorl1	5.81406e-37	0.523672	0.341	0.175	9.31935e-33	NK-02-Cd160	Sorl1
Itgb21	6.4651e-37	0.376802	0.677	0.507	1.03629e-32	NK-02-Cd160	Itgb2
Abr	7.68827e-37	0.530663	0.269	0.12	1.23235e-32	NK-02-Cd160	Abr
Mxd41	8.38221e-37	0.542718	0.419	0.241	1.34358e-32	NK-02-Cd160	Mxd4
Arhgap9	1.41121e-36	0.511341	0.347	0.181	2.26203e-32	NK-02-Cd160	Arhgap9
Efhd21	7.69339e-36	0.390332	0.791	0.688	1.23317e-31	NK-02-Cd160	Efhd2
Lars2	6.26558e-35	0.601835	0.727	0.592	1.00431e-30	NK-02-Cd160	Lars2
Ptprcap1	1.77564e-33	0.323748	0.903	0.87	2.84617e-29	NK-02-Cd160	Ptprcap
Itga1	3.2197e-33	0.52989	0.257	0.12	5.16086e-29	NK-02-Cd160	Itga1
Pik3cd	3.58279e-33	0.498595	0.434	0.268	5.74285e-29	NK-02-Cd160	Pik3cd
mt-Nd4l	1.07157e-32	0.252878	0.993	0.981	1.71762e-28	NK-02-Cd160	mt-Nd4l
Chsy1	1.20901e-32	0.499014	0.387	0.229	1.93792e-28	NK-02-Cd160	Chsy1
mt-Nd4	1.35812e-32	0.382378	0.824	0.77	2.17693e-28	NK-02-Cd160	mt-Nd4
Fnbp1	8.59128e-32	0.465328	0.444	0.287	1.3771e-27	NK-02-Cd160	Fnbp1
Itgal1	2.28261e-31	0.441079	0.591	0.448	3.65879e-27	NK-02-Cd160	Itgal
Akna	2.96424e-31	0.467621	0.394	0.234	4.75139e-27	NK-02-Cd160	Akna
Ly6e	1.80913e-30	0.26182	0.984	0.911	2.89985e-26	NK-02-Cd160	Ly6e
St8sia4	2.08724e-30	0.525115	0.324	0.175	3.34563e-26	NK-02-Cd160	St8sia4
Klrb1c1	7.86017e-29	0.256456	0.839	0.743	1.25991e-24	NK-02-Cd160	Klrb1c
Ahnak1	1.20307e-28	0.395617	0.69	0.562	1.92841e-24	NK-02-Cd160	Ahnak
Sulf2	1.34937e-28	0.496189	0.327	0.186	2.16291e-24	NK-02-Cd160	Sulf2
Gimap11	2.78194e-28	0.443018	0.533	0.391	4.45917e-24	NK-02-Cd160	Gimap1
Prex11	2.62081e-27	0.408929	0.519	0.366	4.2009e-23	NK-02-Cd160	Prex1
Dgkd	3.55463e-27	0.464194	0.273	0.14	5.69772e-23	NK-02-Cd160	Dgkd
Klre11	6.19713e-27	0.359636	0.723	0.63	9.93338e-23	NK-02-Cd160	Klre1
Lsp1	7.0103e-27	0.328725	0.769	0.688	1.12368e-22	NK-02-Cd160	Lsp1
Cbl	8.59099e-27	0.472273	0.341	0.199	1.37705e-22	NK-02-Cd160	Cbl
Pglyrp2	2.72572e-26	0.406245	0.331	0.187	4.36906e-22	NK-02-Cd160	Pglyrp2
Osbpl3	1.10177e-25	0.444695	0.279	0.149	1.76603e-21	NK-02-Cd160	Osbpl3
Cd2441	1.10455e-25	0.440361	0.441	0.306	1.77049e-21	NK-02-Cd160	Cd244
Rsrp11	2.39725e-25	0.401085	0.586	0.463	3.84255e-21	NK-02-Cd160	Rsrp1
Bcl2	4.32524e-25	0.33704	0.737	0.654	6.93292e-21	NK-02-Cd160	Bcl2
Adrbk1	4.49386e-25	0.41638	0.317	0.182	7.20321e-21	NK-02-Cd160	Adrbk1
Hmha11	2.64129e-24	0.308072	0.75	0.672	4.23372e-20	NK-02-Cd160	Hmha1
Adcy71	2.67987e-24	0.416046	0.336	0.198	4.29556e-20	NK-02-Cd160	Adcy7
Rabac1	6.35536e-24	0.34367	0.646	0.543	1.0187e-19	NK-02-Cd160	Rabac1
Il21r	1.03511e-23	0.452511	0.381	0.245	1.65918e-19	NK-02-Cd160	Il21r
Prkacb	3.28487e-23	0.428071	0.377	0.245	5.26531e-19	NK-02-Cd160	Prkacb
Ccnd31	6.96715e-23	0.31106	0.703	0.627	1.11676e-18	NK-02-Cd160	Ccnd3
Ikzf31	4.06801e-22	0.395557	0.449	0.312	6.52061e-18	NK-02-Cd160	Ikzf3
Rgs3	4.19113e-22	0.426122	0.354	0.228	6.71795e-18	NK-02-Cd160	Rgs3
Myo1f1	2.20548e-21	0.408578	0.437	0.317	3.53516e-17	NK-02-Cd160	Myo1f
Stk101	3.77203e-21	0.329188	0.307	0.174	6.04619e-17	NK-02-Cd160	Stk10
H2-T23	2.85322e-20	0.382269	0.519	0.421	4.57343e-16	NK-02-Cd160	H2-T23
Tmem591	3.15221e-20	0.374151	0.544	0.436	5.05268e-16	NK-02-Cd160	Tmem59
Rnaseh2c1	1.61601e-19	0.36671	0.481	0.369	2.59029e-15	NK-02-Cd160	Rnaseh2c
BC005537	1.63787e-19	0.419107	0.281	0.169	2.62535e-15	NK-02-Cd160	BC005537
Ankrd44	2.84612e-19	0.349664	0.464	0.346	4.56204e-15	NK-02-Cd160	Ankrd44
Btg2	3.64805e-19	0.539085	0.687	0.635	5.84746e-15	NK-02-Cd160	Btg2
Runx1	5.64514e-19	0.352269	0.299	0.177	9.0486e-15	NK-02-Cd160	Runx1
Tecpr1	6.62615e-19	0.356807	0.351	0.229	1.06211e-14	NK-02-Cd160	Tecpr1
Gimap81	7.22746e-19	0.328357	0.354	0.228	1.15849e-14	NK-02-Cd160	Gimap8
Xist	8.12095e-19	0.339942	0.687	0.629	1.30171e-14	NK-02-Cd160	Xist
Arid1a	4.74648e-18	0.350853	0.341	0.226	7.60814e-14	NK-02-Cd160	Arid1a
Tnfrsf1a	5.40362e-18	0.331364	0.271	0.159	8.66146e-14	NK-02-Cd160	Tnfrsf1a
Twf21	1.03701e-17	0.353453	0.319	0.205	1.66222e-13	NK-02-Cd160	Twf2
Ptms	1.37087e-17	0.369785	0.486	0.391	2.19737e-13	NK-02-Cd160	Ptms
Vsir	1.60591e-17	0.371158	0.287	0.178	2.57412e-13	NK-02-Cd160	Vsir
Klrk11	1.74766e-17	0.264227	0.81	0.756	2.80133e-13	NK-02-Cd160	Klrk1
PISD1	3.0607e-17	0.327119	0.327	0.211	4.90599e-13	NK-02-Cd160	PISD
Ikzf11	4.0417e-17	0.368652	0.373	0.262	6.47844e-13	NK-02-Cd160	Ikzf1
Apol7e	5.05946e-17	0.340027	0.266	0.16	8.10981e-13	NK-02-Cd160	Apol7e
Klrb1b	3.35552e-16	0.376816	0.381	0.271	5.37856e-12	NK-02-Cd160	Klrb1b
Padi2	9.20821e-16	0.368684	0.414	0.32	1.47598e-11	NK-02-Cd160	Padi2
Coro2a	2.58402e-15	0.375701	0.34	0.239	4.14193e-11	NK-02-Cd160	Coro2a
Med28	4.50583e-15	0.292635	0.597	0.541	7.22239e-11	NK-02-Cd160	Med28
Rps6ka1	1.57283e-14	0.354866	0.359	0.268	2.52108e-10	NK-02-Cd160	Rps6ka1
Stk4	1.88706e-14	0.309077	0.383	0.279	3.02477e-10	NK-02-Cd160	Stk4
Dock21	2.59166e-14	0.273282	0.506	0.408	4.15417e-10	NK-02-Cd160	Dock2
Atp2a31	4.21081e-14	0.296785	0.31	0.209	6.7495e-10	NK-02-Cd160	Atp2a3
Ccr5	6.54089e-14	0.410624	0.333	0.243	1.04844e-09	NK-02-Cd160	Ccr5
Nabp1	9.70095e-14	0.422656	0.271	0.18	1.55496e-09	NK-02-Cd160	Nabp1
Rassf5	1.13434e-13	0.332598	0.39	0.297	1.81823e-09	NK-02-Cd160	Rassf5
H2-Q6	1.26101e-13	0.254868	0.687	0.656	2.02128e-09	NK-02-Cd160	H2-Q6
Gzmb1	2.4108e-13	0.313314	0.737	0.682	3.86427e-09	NK-02-Cd160	Gzmb
Evl	2.43295e-13	0.330475	0.53	0.468	3.89978e-09	NK-02-Cd160	Evl
Abcb9	2.73257e-13	0.3995	0.26	0.175	4.38004e-09	NK-02-Cd160	Abcb9
Sesn1	3.92613e-13	0.315782	0.277	0.184	6.29319e-09	NK-02-Cd160	Sesn1
Rinl1	1.42503e-12	0.315827	0.504	0.437	2.28419e-08	NK-02-Cd160	Rinl
Ncor1	1.47728e-12	0.327049	0.406	0.329	2.36793e-08	NK-02-Cd160	Ncor1
Son	2.45331e-12	0.264742	0.559	0.496	3.9324e-08	NK-02-Cd160	Son
Bloc1s1	2.57172e-12	0.296371	0.517	0.459	4.1222e-08	NK-02-Cd160	Bloc1s1
Klrc21	2.57609e-12	0.256927	0.389	0.285	4.12921e-08	NK-02-Cd160	Klrc2
Chd3	3.62781e-12	0.298684	0.266	0.175	5.81501e-08	NK-02-Cd160	Chd3
Ifi203	3.99371e-12	0.301381	0.487	0.413	6.40151e-08	NK-02-Cd160	Ifi203
Fasl	4.42537e-12	0.305231	0.437	0.352	7.09342e-08	NK-02-Cd160	Fasl
Itgb71	6.25395e-12	0.291883	0.543	0.48	1.00245e-07	NK-02-Cd160	Itgb7
Jakmip1	1.01811e-11	0.276176	0.26	0.172	1.63192e-07	NK-02-Cd160	Jakmip1
Fam102a	1.21259e-11	0.316732	0.344	0.26	1.94365e-07	NK-02-Cd160	Fam102a
Tab2	1.46063e-11	0.365856	0.326	0.248	2.34125e-07	NK-02-Cd160	Tab2
Nedd9	1.91109e-11	0.381251	0.333	0.254	3.06329e-07	NK-02-Cd160	Nedd9
Serpina3g	2.12968e-11	0.390032	0.463	0.394	3.41366e-07	NK-02-Cd160	Serpina3g
Il161	3.43603e-11	0.263104	0.297	0.205	5.50761e-07	NK-02-Cd160	Il16
Hopx	3.9988e-11	0.318038	0.34	0.263	6.40968e-07	NK-02-Cd160	Hopx
Cd481	4.28738e-11	0.264596	0.514	0.453	6.87224e-07	NK-02-Cd160	Cd48
Ifnar2	1.33855e-10	0.307205	0.36	0.285	2.14555e-06	NK-02-Cd160	Ifnar2
Lag3	1.80386e-10	0.34856	0.277	0.202	2.8914e-06	NK-02-Cd160	Lag3
Sesn3	4.01887e-10	0.325215	0.301	0.227	6.44185e-06	NK-02-Cd160	Sesn3
Acot7	1.02346e-09	0.330787	0.406	0.351	1.64051e-05	NK-02-Cd160	Acot7
Ptpn22	1.43401e-09	0.320233	0.429	0.376	2.29858e-05	NK-02-Cd160	Ptpn22
Rbm38	1.69485e-09	0.262237	0.303	0.224	2.71668e-05	NK-02-Cd160	Rbm38
Zap70	1.78049e-09	0.253562	0.46	0.394	2.85394e-05	NK-02-Cd160	Zap70
Bptf	2.14188e-09	0.294681	0.289	0.213	3.43321e-05	NK-02-Cd160	Bptf
H2afy	3.26817e-09	0.263314	0.487	0.445	5.23855e-05	NK-02-Cd160	H2afy
Mlec	3.58078e-09	0.28804	0.254	0.186	5.73963e-05	NK-02-Cd160	Mlec
Aplp2	3.60842e-09	0.295216	0.274	0.202	5.78393e-05	NK-02-Cd160	Aplp2
Ube3a	4.12939e-09	0.2813	0.321	0.252	6.619e-05	NK-02-Cd160	Ube3a
Ntan1	7.82355e-09	0.316682	0.363	0.307	0.000125404	NK-02-Cd160	Ntan1
Wnk1	1.27539e-08	0.286414	0.337	0.274	0.000204432	NK-02-Cd160	Wnk1
Klrb1f1	3.04118e-08	0.343218	0.424	0.382	0.00048747	NK-02-Cd160	Klrb1f
Prrc2a	3.12984e-08	0.266527	0.293	0.228	0.000501682	NK-02-Cd160	Prrc2a
Tgoln1	3.88072e-08	0.308322	0.28	0.217	0.00062204	NK-02-Cd160	Tgoln1
Ptk2b	7.56346e-08	0.269578	0.366	0.311	0.00121235	NK-02-Cd160	Ptk2b
Gbp4	8.09707e-08	0.307119	0.271	0.209	0.00129788	NK-02-Cd160	Gbp4
Dock10	1.01326e-07	0.251418	0.441	0.395	0.00162416	NK-02-Cd160	Dock10
Prpf8	1.07168e-07	0.278228	0.263	0.202	0.0017178	NK-02-Cd160	Prpf8
2021-09-11	1.55882e-07	0.268023	0.254	0.193	0.00249863	NK-02-Cd160	2021-09-11
Ugcg1	2.39723e-07	0.28254	0.41	0.364	0.00384252	NK-02-Cd160	Ugcg
Os9	2.62585e-07	0.252259	0.427	0.387	0.00420898	NK-02-Cd160	Os9
Sipa1	6.5511e-07	0.290434	0.349	0.302	0.0105008	NK-02-Cd160	Sipa1
Mycbp2	7.84475e-07	0.281799	0.351	0.305	0.0125744	NK-02-Cd160	Mycbp2
Sun2	1.2942e-06	0.266627	0.276	0.217	0.0207447	NK-02-Cd160	Sun2
Pik3r11	6.92181e-06	0.303631	0.45	0.424	0.11095	NK-02-Cd160	Pik3r1
Ifng	0.000102008	0.359814	0.256	0.207	1	NK-02-Cd160	Ifng
Rgs1	0.000105304	0.335741	0.779	0.748	1	NK-02-Cd160	Rgs1
Pim2	0.000173195	0.337973	0.353	0.326	1	NK-02-Cd160	Pim2
Hist1h2ap	0	2.90895	0.808	0.1	0	NK-06-Stmn1	Hist1h2ap
2810417H13Rik	0	2.14323	0.907	0.023	0	NK-06-Stmn1	2810417H13Rik
Stmn1	0	2.00571	0.963	0.089	0	NK-06-Stmn1	Stmn1
Birc5	0	1.65096	0.854	0.012	0	NK-06-Stmn1	Birc5
Ube2c	0	1.53876	0.592	0.017	0	NK-06-Stmn1	Ube2c
Top2a	0	1.51119	0.789	0.05	0	NK-06-Stmn1	Top2a
Rrm2	0	1.50646	0.769	0.018	0	NK-06-Stmn1	Rrm2
Mki67	0	1.34887	0.758	0.016	0	NK-06-Stmn1	Mki67
Cks1b	0	1.2852	0.868	0.07	0	NK-06-Stmn1	Cks1b
Ccna2	0	1.24294	0.721	0.004	0	NK-06-Stmn1	Ccna2
Ccnb2	0	1.20777	0.696	0.008	0	NK-06-Stmn1	Ccnb2
Hist1h2ae	0	1.13655	0.586	0.026	0	NK-06-Stmn1	Hist1h2ae
Hist1h1b	0	1.09988	0.544	0.011	0	NK-06-Stmn1	Hist1h1b
Tk1	0	1.0834	0.73	0.04	0	NK-06-Stmn1	Tk1
Spc24	0	1.04291	0.71	0.02	0	NK-06-Stmn1	Spc24
Cdca3	0	1.03849	0.656	0.008	0	NK-06-Stmn1	Cdca3
Asf1b	0	1.03637	0.707	0.029	0	NK-06-Stmn1	Asf1b
Cdca8	0	1.002	0.69	0.011	0	NK-06-Stmn1	Cdca8
Tyms	0	0.978465	0.651	0.057	0	NK-06-Stmn1	Tyms
Smc2	0	0.963947	0.732	0.082	0	NK-06-Stmn1	Smc2
Cenpw	0	0.931272	0.794	0.103	0	NK-06-Stmn1	Cenpw
Cdk1	0	0.914137	0.58	0.015	0	NK-06-Stmn1	Cdk1
Tcf19	0	0.858135	0.555	0.029	0	NK-06-Stmn1	Tcf19
Cenpf	0	0.849863	0.434	0.002	0	NK-06-Stmn1	Cenpf
Nusap1	0	0.847925	0.552	0.005	0	NK-06-Stmn1	Nusap1
Lockd	0	0.769318	0.623	0.038	0	NK-06-Stmn1	Lockd
Tpx2	0	0.759758	0.515	0.007	0	NK-06-Stmn1	Tpx2
Ccdc34	0	0.699382	0.634	0.052	0	NK-06-Stmn1	Ccdc34
Tacc3	0	0.691821	0.552	0.021	0	NK-06-Stmn1	Tacc3
Aurkb	0	0.683726	0.504	0.008	0	NK-06-Stmn1	Aurkb
Kif11	0	0.654487	0.476	0.004	0	NK-06-Stmn1	Kif11
Prc1	0	0.622403	0.4	0.008	0	NK-06-Stmn1	Prc1
Clspn	0	0.621503	0.456	0.014	0	NK-06-Stmn1	Clspn
Cdc20	0	0.617449	0.344	0.009	0	NK-06-Stmn1	Cdc20
Rad51	0	0.616325	0.518	0.024	0	NK-06-Stmn1	Rad51
Hist1h2ag	0	0.590931	0.437	0.008	0	NK-06-Stmn1	Hist1h2ag
Cenpm	0	0.57173	0.482	0.02	0	NK-06-Stmn1	Cenpm
Uhrf1	0	0.559718	0.462	0.029	0	NK-06-Stmn1	Uhrf1
Fbxo5	0	0.543182	0.38	0.006	0	NK-06-Stmn1	Fbxo5
Cenpe	0	0.536487	0.386	0.008	0	NK-06-Stmn1	Cenpe
Hist1h2ao	0	0.524482	0.377	0.004	0	NK-06-Stmn1	Hist1h2ao
Kif23	0	0.517401	0.394	0.012	0	NK-06-Stmn1	Kif23
Casc5	0	0.514017	0.417	0.005	0	NK-06-Stmn1	Casc5
Esco2	0	0.509001	0.375	0.002	0	NK-06-Stmn1	Esco2
Hist1h2an	0	0.503129	0.361	0.01	0	NK-06-Stmn1	Hist1h2an
Mad2l1	0	0.494008	0.454	0.026	0	NK-06-Stmn1	Mad2l1
Neil3	0	0.471772	0.372	0.002	0	NK-06-Stmn1	Neil3
Shcbp1	0	0.463455	0.383	0.003	0	NK-06-Stmn1	Shcbp1
Spc25	0	0.460767	0.375	0.007	0	NK-06-Stmn1	Spc25
Ncapd2	0	0.45896	0.428	0.024	0	NK-06-Stmn1	Ncapd2
Ska1	0	0.458169	0.4	0.003	0	NK-06-Stmn1	Ska1
Cdkn3	0	0.455625	0.313	0.005	0	NK-06-Stmn1	Cdkn3
Cdca5	0	0.448815	0.361	0.004	0	NK-06-Stmn1	Cdca5
Ncaph	0	0.4389	0.363	0.01	0	NK-06-Stmn1	Ncaph
Hmmr	0	0.430895	0.293	0.001	0	NK-06-Stmn1	Hmmr
Hist1h2bj	0	0.429368	0.335	0.014	0	NK-06-Stmn1	Hist1h2bj
Rad51ap1	0	0.412924	0.38	0.01	0	NK-06-Stmn1	Rad51ap1
Ckap2l	0	0.411192	0.31	0.002	0	NK-06-Stmn1	Ckap2l
Plk1	0	0.406005	0.299	0.002	0	NK-06-Stmn1	Plk1
Fam64a	0	0.394983	0.282	0.001	0	NK-06-Stmn1	Fam64a
Ndc80	0	0.393471	0.352	0.01	0	NK-06-Stmn1	Ndc80
Hist1h2ab	0	0.391283	0.296	0.003	0	NK-06-Stmn1	Hist1h2ab
Kif22	0	0.383463	0.332	0.005	0	NK-06-Stmn1	Kif22
Pbk	0	0.366568	0.307	0.001	0	NK-06-Stmn1	Pbk
Ncapg	0	0.356204	0.296	0.004	0	NK-06-Stmn1	Ncapg
Kifc1	0	0.344767	0.301	0.006	0	NK-06-Stmn1	Kifc1
Kif15	0	0.336685	0.313	0.006	0	NK-06-Stmn1	Kif15
Poc1a	0	0.327798	0.29	0.01	0	NK-06-Stmn1	Poc1a
Cep55	0	0.325814	0.262	0.004	0	NK-06-Stmn1	Cep55
Cdc6	0	0.324801	0.299	0.008	0	NK-06-Stmn1	Cdc6
Bub1b	0	0.3165	0.276	0.004	0	NK-06-Stmn1	Bub1b
Nuf2	0	0.306882	0.262	0.002	0	NK-06-Stmn1	Nuf2
Mis18bp1	0	0.306289	0.259	0.003	0	NK-06-Stmn1	Mis18bp1
Mxd3	0	0.306043	0.262	0.001	0	NK-06-Stmn1	Mxd3
Cit	0	0.305616	0.276	0.006	0	NK-06-Stmn1	Cit
Cenpp	0	0.277094	0.262	0.004	0	NK-06-Stmn1	Cenpp
Ezh2	1.25392e-307	0.730054	0.637	0.067	2.0099e-303	NK-06-Stmn1	Ezh2
Gmnn	2.69831e-306	0.783452	0.693	0.082	4.32513e-302	NK-06-Stmn1	Gmnn
Incenp	1.51512e-303	0.608493	0.515	0.042	2.42859e-299	NK-06-Stmn1	Incenp
Nrm	3.3206e-295	0.77049	0.682	0.081	5.32259e-291	NK-06-Stmn1	Nrm
Racgap1	2.60719e-291	0.707899	0.583	0.058	4.17907e-287	NK-06-Stmn1	Racgap1
Cenph	4.91406e-288	0.305474	0.296	0.012	7.87675e-284	NK-06-Stmn1	Cenph
Gm10282	1.12956e-287	0.734359	0.642	0.074	1.81057e-283	NK-06-Stmn1	Gm10282
Rrm1	2.29916e-286	0.723046	0.631	0.071	3.68533e-282	NK-06-Stmn1	Rrm1
Dlgap5	5.06036e-278	0.270766	0.256	0.009	8.11124e-274	NK-06-Stmn1	Dlgap5
Knstrn	4.41702e-277	0.51474	0.366	0.022	7.08004e-273	NK-06-Stmn1	Knstrn
Lmnb1	7.77276e-256	1.05167	0.828	0.151	1.2459e-251	NK-06-Stmn1	Lmnb1
Cdca2	2.33611e-248	0.337663	0.304	0.016	3.74454e-244	NK-06-Stmn1	Cdca2
Diaph3	2.28424e-246	0.339923	0.27	0.012	3.66141e-242	NK-06-Stmn1	Diaph3
Cdc45	4.49552e-246	0.298087	0.282	0.014	7.20587e-242	NK-06-Stmn1	Cdc45
Dtl	1.36721e-244	0.506271	0.462	0.043	2.1915e-240	NK-06-Stmn1	Dtl
Hist1h2ai	8.22185e-243	0.363606	0.313	0.018	1.31788e-238	NK-06-Stmn1	Hist1h2ai
Hmgb3	2.37404e-241	0.536883	0.524	0.056	3.80534e-237	NK-06-Stmn1	Hmgb3
Apitd1	8.57933e-233	0.355653	0.349	0.025	1.37518e-228	NK-06-Stmn1	Apitd1
Hells	5.01818e-226	0.527542	0.468	0.048	8.04364e-222	NK-06-Stmn1	Hells
Ccne1	1.18993e-217	0.330241	0.287	0.017	1.90735e-213	NK-06-Stmn1	Ccne1
Zfp367	1.75799e-217	0.349466	0.349	0.026	2.81788e-213	NK-06-Stmn1	Zfp367
Lig1	5.8496e-214	0.746394	0.617	0.093	9.37633e-210	NK-06-Stmn1	Lig1
Hmgb2	2.23553e-213	1.79078	0.992	0.528	3.58333e-209	NK-06-Stmn1	Hmgb2
H2afx	5.70482e-211	1.45915	0.862	0.219	9.14425e-207	NK-06-Stmn1	H2afx
Hist1h1d	3.09354e-209	0.332752	0.259	0.014	4.95863e-205	NK-06-Stmn1	Hist1h1d
Tmpo	2.13491e-201	0.744133	0.676	0.116	3.42205e-197	NK-06-Stmn1	Tmpo
Mcm5	1.50723e-194	0.629345	0.617	0.097	2.41594e-190	NK-06-Stmn1	Mcm5
Dut	1.63143e-192	1.20638	0.87	0.252	2.61502e-188	NK-06-Stmn1	Dut
Hmgn2	1.8354e-192	1.31695	0.986	0.418	2.94197e-188	NK-06-Stmn1	Hmgn2
Tuba1b	2.95264e-190	2.03354	0.969	0.497	4.73278e-186	NK-06-Stmn1	Tuba1b
Ube2t	7.46166e-189	0.362965	0.366	0.034	1.19603e-184	NK-06-Stmn1	Ube2t
Cenpa	9.88349e-186	1.17289	0.69	0.14	1.58422e-181	NK-06-Stmn1	Cenpa
Prdx4	2.77e-185	0.368844	0.358	0.034	4.44003e-181	NK-06-Stmn1	Prdx4
Pmf1	3.97426e-176	0.497604	0.58	0.091	6.37034e-172	NK-06-Stmn1	Pmf1
Rcc1	2.55535e-175	0.373601	0.375	0.039	4.09597e-171	NK-06-Stmn1	Rcc1
Tipin	4.32117e-174	0.615873	0.606	0.104	6.9264e-170	NK-06-Stmn1	Tipin
Pkmyt1	2.89059e-172	0.39693	0.392	0.043	4.63333e-168	NK-06-Stmn1	Pkmyt1
Smc4	1.00461e-171	0.868832	0.825	0.204	1.61028e-167	NK-06-Stmn1	Smc4
Dhfr	2.40452e-171	0.380745	0.361	0.037	3.8542e-167	NK-06-Stmn1	Dhfr
Chaf1a	4.33075e-171	0.297345	0.287	0.023	6.94176e-167	NK-06-Stmn1	Chaf1a
Prim1	9.38205e-171	0.445058	0.42	0.051	1.50385e-166	NK-06-Stmn1	Prim1
Tubb5	1.4535e-170	1.73392	0.946	0.474	2.32981e-166	NK-06-Stmn1	Tubb5
Dck	6.10945e-170	0.370759	0.363	0.038	9.79283e-166	NK-06-Stmn1	Dck
Mcm7	2.60585e-169	0.675284	0.58	0.099	4.17692e-165	NK-06-Stmn1	Mcm7
Slc43a3	3.88631e-167	0.257049	0.256	0.018	6.22937e-163	NK-06-Stmn1	Slc43a3
Mcm3	4.71851e-167	0.589717	0.6	0.104	7.5633e-163	NK-06-Stmn1	Mcm3
Rfc5	4.36652e-166	0.527582	0.58	0.097	6.9991e-162	NK-06-Stmn1	Rfc5
Haus4	1.56636e-165	0.544291	0.617	0.108	2.51072e-161	NK-06-Stmn1	Haus4
Gins2	4.01047e-165	0.385712	0.363	0.04	6.42839e-161	NK-06-Stmn1	Gins2
Ptma	1.75266e-161	0.900108	1	0.985	2.80934e-157	NK-06-Stmn1	Ptma
Hist1h4i	1.9086e-161	0.41197	0.397	0.047	3.05929e-157	NK-06-Stmn1	Hist1h4i
Hmgb1	2.45052e-161	0.945047	1	0.845	3.92794e-157	NK-06-Stmn1	Hmgb1
Pola1	1.46615e-160	0.283756	0.296	0.026	2.35009e-156	NK-06-Stmn1	Pola1
Orc6	2.84595e-160	0.456346	0.496	0.074	4.56178e-156	NK-06-Stmn1	Orc6
Tubg1	2.70874e-158	0.390221	0.406	0.05	4.34185e-154	NK-06-Stmn1	Tubg1
Dctpp1	8.79014e-158	0.748383	0.699	0.156	1.40897e-153	NK-06-Stmn1	Dctpp1
Tmem107	4.92873e-155	0.349349	0.366	0.042	7.90026e-151	NK-06-Stmn1	Tmem107
Cks2	9.91062e-154	0.736763	0.718	0.159	1.58857e-149	NK-06-Stmn1	Cks2
Rfc4	7.12725e-152	0.433372	0.473	0.07	1.14243e-147	NK-06-Stmn1	Rfc4
Ppia	2.3721e-150	0.590867	1	0.998	3.80223e-146	NK-06-Stmn1	Ppia
Cmc2	9.73827e-147	0.501627	0.552	0.099	1.56095e-142	NK-06-Stmn1	Cmc2
H2afz1	9.92398e-145	1.00881	0.997	0.849	1.59071e-140	NK-06-Stmn1	H2afz
Ran	2.35476e-142	0.922848	0.989	0.686	3.77445e-138	NK-06-Stmn1	Ran
Dnajc9	2.02839e-141	0.645632	0.704	0.164	3.2513e-137	NK-06-Stmn1	Dnajc9
Csrp1	6.69733e-139	0.650584	0.763	0.193	1.07351e-134	NK-06-Stmn1	Csrp1
Fen1	7.09281e-138	0.488395	0.572	0.109	1.13691e-133	NK-06-Stmn1	Fen1
Nap1l1	5.18469e-136	0.862308	0.913	0.336	8.31054e-132	NK-06-Stmn1	Nap1l1
Ube2s	3.20492e-131	0.842326	0.856	0.276	5.13717e-127	NK-06-Stmn1	Ube2s
Chaf1b	5.11955e-131	0.337786	0.338	0.042	8.20613e-127	NK-06-Stmn1	Chaf1b
Cbx5	1.63788e-128	0.302616	0.369	0.05	2.62536e-124	NK-06-Stmn1	Cbx5
Prim2	2.11706e-128	0.331439	0.344	0.045	3.39343e-124	NK-06-Stmn1	Prim2
Lsm2	4.59468e-128	0.638624	0.8	0.226	7.36481e-124	NK-06-Stmn1	Lsm2
H2afv	6.59785e-127	1.05208	0.966	0.476	1.05757e-122	NK-06-Stmn1	H2afv
Atad2	5.94273e-126	0.470838	0.541	0.106	9.5256e-122	NK-06-Stmn1	Atad2
Hmgn5	3.64808e-125	0.374853	0.465	0.079	5.8475e-121	NK-06-Stmn1	Hmgn5
Psat1	1.09019e-124	0.457317	0.563	0.115	1.74747e-120	NK-06-Stmn1	Psat1
2700094K13Rik	2.38467e-123	0.79652	0.91	0.338	3.82239e-119	NK-06-Stmn1	2700094K13Rik
Rmi2	2.70234e-121	0.295143	0.327	0.043	4.33159e-117	NK-06-Stmn1	Rmi2
Plk4	2.57654e-120	0.252331	0.296	0.035	4.12993e-116	NK-06-Stmn1	Plk4
Ppil1	1.27323e-117	0.423171	0.532	0.107	2.04086e-113	NK-06-Stmn1	Ppil1
Rfc3	1.49564e-117	0.341087	0.397	0.063	2.39736e-113	NK-06-Stmn1	Rfc3
Mthfd2	1.95897e-117	0.373683	0.437	0.075	3.14004e-113	NK-06-Stmn1	Mthfd2
Ifi30	1.49476e-114	0.43799	0.524	0.108	2.39595e-110	NK-06-Stmn1	Ifi30
Tfdp1	3.84903e-114	0.326143	0.38	0.06	6.16961e-110	NK-06-Stmn1	Tfdp1
Pcna	6.05281e-113	0.79516	0.738	0.232	9.70205e-109	NK-06-Stmn1	Pcna
Alyref	1.5932e-112	0.518472	0.625	0.151	2.55374e-108	NK-06-Stmn1	Alyref
Hist1h3a	5.85315e-112	0.267262	0.259	0.029	9.38201e-108	NK-06-Stmn1	Hist1h3a
Kpna2	7.4124e-111	0.491458	0.389	0.065	1.18813e-106	NK-06-Stmn1	Kpna2
Hirip3	7.78197e-111	0.307674	0.276	0.034	1.24737e-106	NK-06-Stmn1	Hirip3
Hist1h1e	1.31511e-109	0.550035	0.577	0.131	2.10799e-105	NK-06-Stmn1	Hist1h1e
Whsc1	1.49291e-109	0.367827	0.437	0.079	2.39299e-105	NK-06-Stmn1	Whsc1
Cenpl	1.48351e-108	0.274492	0.285	0.036	2.37791e-104	NK-06-Stmn1	Cenpl
Rnaseh2b	1.53213e-107	0.397422	0.462	0.09	2.45585e-103	NK-06-Stmn1	Rnaseh2b
Usp1	1.04464e-106	0.508926	0.628	0.156	1.67446e-102	NK-06-Stmn1	Usp1
Dek	1.18293e-106	0.77068	0.904	0.379	1.89612e-102	NK-06-Stmn1	Dek
Hjurp	4.19493e-106	0.28797	0.344	0.051	6.72406e-102	NK-06-Stmn1	Hjurp
Hmgn1	1.10382e-105	0.690514	0.766	0.24	1.76932e-101	NK-06-Stmn1	Hmgn1
Slc29a1	2.4904e-103	0.456807	0.504	0.11	3.99186e-99	NK-06-Stmn1	Slc29a1
Nasp	3.85268e-103	0.430354	0.637	0.158	6.17546e-99	NK-06-Stmn1	Nasp
Anp32b	6.24167e-103	0.740301	0.983	0.654	1.00048e-98	NK-06-Stmn1	Anp32b
Rpa3	7.49407e-101	0.443471	0.642	0.166	1.20122e-96	NK-06-Stmn1	Rpa3
Ncapd3	1.53651e-100	0.28009	0.338	0.053	2.46287e-96	NK-06-Stmn1	Ncapd3
Nucks1	2.08297e-100	0.480678	0.628	0.161	3.3388e-96	NK-06-Stmn1	Nucks1
Mms22l	2.21031e-100	0.271587	0.321	0.048	3.5429e-96	NK-06-Stmn1	Mms22l
Rfwd3	1.4077e-99	0.26423	0.335	0.052	2.25641e-95	NK-06-Stmn1	Rfwd3
Gapdh	3.44585e-99	0.617972	1	0.963	5.52335e-95	NK-06-Stmn1	Gapdh
Rnf26	2.11746e-98	0.280447	0.341	0.054	3.39408e-94	NK-06-Stmn1	Rnf26
Rangap1	5.83307e-98	0.370723	0.538	0.122	9.34982e-94	NK-06-Stmn1	Rangap1
Pold2	6.33203e-96	0.416508	0.583	0.145	1.01496e-91	NK-06-Stmn1	Pold2
Syce2	1.26768e-95	0.407387	0.462	0.098	2.03196e-91	NK-06-Stmn1	Syce2
Siva1	4.56047e-95	0.646867	0.715	0.235	7.30998e-91	NK-06-Stmn1	Siva1
Hint1	8.43404e-93	0.623787	0.986	0.75	1.35189e-88	NK-06-Stmn1	Hint1
Anapc5	2.62382e-92	0.519455	0.792	0.258	4.20572e-88	NK-06-Stmn1	Anapc5
Mcm2	6.4129e-91	0.336641	0.437	0.09	1.02792e-86	NK-06-Stmn1	Mcm2
Ahcy	6.49948e-91	0.407207	0.575	0.147	1.0418e-86	NK-06-Stmn1	Ahcy
Dnmt1	4.10369e-90	0.407893	0.549	0.135	6.57781e-86	NK-06-Stmn1	Dnmt1
Mcm6	9.74796e-90	0.548587	0.71	0.219	1.5625e-85	NK-06-Stmn1	Mcm6
Ranbp1	1.67131e-89	0.768414	0.915	0.466	2.67894e-85	NK-06-Stmn1	Ranbp1
Naa40	2.93941e-89	0.278543	0.377	0.071	4.71159e-85	NK-06-Stmn1	Naa40
Dbi	1.37839e-87	0.669903	0.915	0.426	2.20942e-83	NK-06-Stmn1	Dbi
Mcm4	3.56373e-86	0.377116	0.532	0.131	5.71231e-82	NK-06-Stmn1	Mcm4
Ppih	3.66559e-86	0.30373	0.454	0.1	5.87557e-82	NK-06-Stmn1	Ppih
Lsm3	2.90486e-85	0.436424	0.755	0.235	4.6562e-81	NK-06-Stmn1	Lsm3
Rbm3	2.41144e-84	0.496757	1	0.928	3.8653e-80	NK-06-Stmn1	Rbm3
Anp32e	3.26281e-84	0.561376	0.744	0.255	5.22996e-80	NK-06-Stmn1	Anp32e
Nup85	1.2831e-83	0.26731	0.386	0.077	2.05669e-79	NK-06-Stmn1	Nup85
Dtymk	1.41303e-83	0.47704	0.662	0.203	2.26494e-79	NK-06-Stmn1	Dtymk
Fkbp2	4.90386e-82	0.456534	0.724	0.23	7.8604e-78	NK-06-Stmn1	Fkbp2
Tubb4b	5.89309e-82	0.857488	0.854	0.392	9.44603e-78	NK-06-Stmn1	Tubb4b
Carhsp1	4.6022e-81	0.261403	0.465	0.105	7.37687e-77	NK-06-Stmn1	Carhsp1
Rfc1	7.15278e-81	0.376487	0.527	0.136	1.14652e-76	NK-06-Stmn1	Rfc1
Mis18a	9.17583e-81	0.291213	0.487	0.116	1.47079e-76	NK-06-Stmn1	Mis18a
Rad21	2.32754e-80	0.450274	0.654	0.195	3.73081e-76	NK-06-Stmn1	Rad21
Anapc15	7.60667e-80	0.292641	0.394	0.084	1.21927e-75	NK-06-Stmn1	Anapc15
Tubb6	3.35128e-79	0.325607	0.397	0.085	5.37177e-75	NK-06-Stmn1	Tubb6
Smc1a	9.25032e-79	0.487277	0.744	0.255	1.48273e-74	NK-06-Stmn1	Smc1a
Phgdh	1.1348e-78	0.432549	0.625	0.187	1.81897e-74	NK-06-Stmn1	Phgdh
Reep4	1.38573e-78	0.28898	0.392	0.083	2.22118e-74	NK-06-Stmn1	Reep4
2700029M09Rik	4.11581e-78	0.4148	0.589	0.169	6.59723e-74	NK-06-Stmn1	2700029M09Rik
Cdkn2c	1.25274e-76	0.324517	0.369	0.077	2.00802e-72	NK-06-Stmn1	Cdkn2c
Txn1	2.64709e-76	0.625594	0.958	0.6	4.24302e-72	NK-06-Stmn1	Txn1
Nrgn	4.90432e-76	0.502179	0.546	0.155	7.86113e-72	NK-06-Stmn1	Nrgn
Gclm	1.61765e-75	0.336052	0.507	0.133	2.59293e-71	NK-06-Stmn1	Gclm
Fdps	1.67586e-75	0.312628	0.355	0.073	2.68624e-71	NK-06-Stmn1	Fdps
Rpa1	2.86555e-74	0.383248	0.608	0.181	4.59319e-70	NK-06-Stmn1	Rpa1
Banf1	1.05684e-73	0.572133	0.952	0.501	1.69402e-69	NK-06-Stmn1	Banf1
Bcl7c	1.59201e-73	0.358293	0.583	0.169	2.55183e-69	NK-06-Stmn1	Bcl7c
Snrpd1	2.32412e-73	0.570452	0.901	0.42	3.72533e-69	NK-06-Stmn1	Snrpd1
Atpif1	7.6009e-73	0.506837	0.854	0.341	1.21835e-68	NK-06-Stmn1	Atpif1
Rdm1	2.51267e-72	0.27085	0.377	0.081	4.02756e-68	NK-06-Stmn1	Rdm1
Ncaph2	4.3369e-71	0.340287	0.575	0.167	6.95161e-67	NK-06-Stmn1	Ncaph2
Cbx3	9.27534e-71	0.308944	0.527	0.144	1.48674e-66	NK-06-Stmn1	Cbx3
Nelfe	2.14593e-70	0.333938	0.501	0.137	3.43971e-66	NK-06-Stmn1	Nelfe
Hnrnpab	5.78008e-70	0.634359	0.913	0.52	9.26489e-66	NK-06-Stmn1	Hnrnpab
Rpa2	1.61573e-69	0.360699	0.535	0.153	2.58985e-65	NK-06-Stmn1	Rpa2
Cisd1	1.72471e-69	0.363519	0.572	0.172	2.76454e-65	NK-06-Stmn1	Cisd1
Erh	2.26081e-69	0.599837	0.963	0.61	3.62386e-65	NK-06-Stmn1	Erh
Sae1	3.61617e-69	0.318147	0.606	0.18	5.79635e-65	NK-06-Stmn1	Sae1
Hnrnpa3	3.6485e-69	0.517412	0.997	0.842	5.84817e-65	NK-06-Stmn1	Hnrnpa3
Hat1	1.67653e-68	0.300128	0.468	0.123	2.68731e-64	NK-06-Stmn1	Hat1
Aaas	1.22055e-67	0.260091	0.403	0.096	1.95642e-63	NK-06-Stmn1	Aaas
Nde1	2.29605e-67	0.281447	0.439	0.111	3.68033e-63	NK-06-Stmn1	Nde1
Impdh2	2.34289e-67	0.48227	0.828	0.334	3.75542e-63	NK-06-Stmn1	Impdh2
Dpy30	9.73862e-67	0.313819	0.577	0.172	1.561e-62	NK-06-Stmn1	Dpy30
Mrpl18	1.16957e-66	0.433785	0.828	0.325	1.87471e-62	NK-06-Stmn1	Mrpl18
Ung	1.44549e-65	0.279661	0.265	0.049	2.31697e-61	NK-06-Stmn1	Ung
Fxn	2.35904e-65	0.275751	0.397	0.097	3.7813e-61	NK-06-Stmn1	Fxn
Magohb	1.0208e-63	0.369551	0.668	0.228	1.63624e-59	NK-06-Stmn1	Magohb
Timm50	4.89926e-63	0.337328	0.594	0.19	7.85303e-59	NK-06-Stmn1	Timm50
Pbdc1	6.25816e-63	0.334876	0.597	0.191	1.00312e-58	NK-06-Stmn1	Pbdc1
Bckdk	4.30276e-62	0.293643	0.507	0.147	6.89689e-58	NK-06-Stmn1	Bckdk
Tagln2	6.27795e-62	0.499033	0.992	0.84	1.00629e-57	NK-06-Stmn1	Tagln2
Fzr1	2.08364e-61	0.274843	0.386	0.095	3.33987e-57	NK-06-Stmn1	Fzr1
Plp2	2.71985e-61	0.51872	0.901	0.439	4.35965e-57	NK-06-Stmn1	Plp2
Aarsd1	4.13554e-61	0.267382	0.482	0.137	6.62886e-57	NK-06-Stmn1	Aarsd1
Nudt21	1.14486e-60	0.475374	0.913	0.439	1.83509e-56	NK-06-Stmn1	Nudt21
Snrpe	6.80993e-60	0.494113	0.983	0.695	1.09156e-55	NK-06-Stmn1	Snrpe
Exosc8	1.74053e-59	0.318034	0.6	0.198	2.7899e-55	NK-06-Stmn1	Exosc8
Cnih4	2.87831e-59	0.278653	0.485	0.139	4.61364e-55	NK-06-Stmn1	Cnih4
Ywhah	8.67207e-59	0.538895	0.949	0.583	1.39005e-54	NK-06-Stmn1	Ywhah
Stra13	2.21967e-58	0.465416	0.862	0.394	3.55791e-54	NK-06-Stmn1	Stra13
Mrpl28	2.76207e-58	0.298677	0.608	0.201	4.42732e-54	NK-06-Stmn1	Mrpl28
Dbf4	1.04623e-57	0.269243	0.448	0.126	1.67701e-53	NK-06-Stmn1	Dbf4
Hist1h1c	2.33125e-57	0.28881	0.406	0.107	3.73676e-53	NK-06-Stmn1	Hist1h1c
Cdk4	3.53359e-57	0.484895	0.862	0.406	5.664e-53	NK-06-Stmn1	Cdk4
Slbp	4.3135e-57	0.522213	0.823	0.394	6.91412e-53	NK-06-Stmn1	Slbp
Ngfrap1	4.6376e-57	0.368181	0.71	0.267	7.43361e-53	NK-06-Stmn1	Ngfrap1
Cmtm7	5.04012e-57	0.59022	0.792	0.37	8.07882e-53	NK-06-Stmn1	Cmtm7
Sdf2l1	1.20325e-56	0.377934	0.794	0.319	1.92869e-52	NK-06-Stmn1	Sdf2l1
Dynll2	2.14323e-56	0.298566	0.656	0.227	3.43538e-52	NK-06-Stmn1	Dynll2
Hspa14	2.74353e-56	0.266713	0.575	0.185	4.3976e-52	NK-06-Stmn1	Hspa14
Ddx39	3.45476e-56	0.401194	0.721	0.28	5.53763e-52	NK-06-Stmn1	Ddx39
Smc3	6.81891e-56	0.281574	0.552	0.176	1.093e-51	NK-06-Stmn1	Smc3
Elof1	1.10953e-55	0.279345	0.53	0.165	1.77846e-51	NK-06-Stmn1	Elof1
Ybx1	2.26769e-55	0.49555	0.98	0.772	3.63487e-51	NK-06-Stmn1	Ybx1
Nubp1	5.01364e-55	0.314752	0.668	0.239	8.03636e-51	NK-06-Stmn1	Nubp1
Lsm5	1.1165e-54	0.381296	0.814	0.344	1.78963e-50	NK-06-Stmn1	Lsm5
Nutf2	3.83134e-54	0.407823	0.755	0.317	6.14126e-50	NK-06-Stmn1	Nutf2
Mrpl42	1.2987e-53	0.325455	0.715	0.271	2.08168e-49	NK-06-Stmn1	Mrpl42
Prdx1	2.78101e-53	0.477014	0.963	0.621	4.45768e-49	NK-06-Stmn1	Prdx1
Nudt5	2.93391e-53	0.256222	0.428	0.124	4.70276e-49	NK-06-Stmn1	Nudt5
Tpi1	8.62927e-53	0.526588	0.885	0.472	1.38319e-48	NK-06-Stmn1	Tpi1
Slmo2	1.54968e-52	0.304663	0.592	0.207	2.48399e-48	NK-06-Stmn1	Slmo2
Tuba1c1	1.61121e-52	0.671075	0.828	0.409	2.58261e-48	NK-06-Stmn1	Tuba1c
Hdgf	2.8846e-52	0.359337	0.749	0.3	4.62373e-48	NK-06-Stmn1	Hdgf
Ssrp1	4.23484e-52	0.439262	0.78	0.347	6.78802e-48	NK-06-Stmn1	Ssrp1
Atp5g3	6.53726e-52	0.424547	0.994	0.862	1.04786e-47	NK-06-Stmn1	Atp5g3
Lyar	1.4757e-51	0.258821	0.552	0.185	2.3654e-47	NK-06-Stmn1	Lyar
Impa2	3.31443e-51	0.29	0.501	0.162	5.3127e-47	NK-06-Stmn1	Impa2
Rbbp7	2.00155e-50	0.399589	0.78	0.342	3.20829e-46	NK-06-Stmn1	Rbbp7
Cox5b	4.88524e-50	0.389895	0.986	0.838	7.83055e-46	NK-06-Stmn1	Cox5b
Anapc11	8.8882e-50	0.443106	0.865	0.44	1.42469e-45	NK-06-Stmn1	Anapc11
Hsp90ab1	1.06645e-49	0.402533	0.997	0.936	1.70941e-45	NK-06-Stmn1	Hsp90ab1
Pa2g4	1.1818e-49	0.474791	0.808	0.392	1.89431e-45	NK-06-Stmn1	Pa2g4
Psip11	3.55781e-49	0.289091	0.634	0.23	5.70282e-45	NK-06-Stmn1	Psip1
Nans	4.77501e-49	0.279513	0.685	0.256	7.65386e-45	NK-06-Stmn1	Nans
Spp1	4.01017e-48	0.364271	0.597	0.229	6.4279e-44	NK-06-Stmn1	Spp1
Commd1	4.03444e-48	0.256625	0.572	0.2	6.4668e-44	NK-06-Stmn1	Commd1
Nudc	4.92309e-48	0.401469	0.777	0.347	7.89123e-44	NK-06-Stmn1	Nudc
Rfc2	7.52264e-48	0.335882	0.656	0.255	1.2058e-43	NK-06-Stmn1	Rfc2
Cbx1	8.39334e-48	0.280977	0.645	0.241	1.34537e-43	NK-06-Stmn1	Cbx1
Bub3	3.89864e-47	0.360173	0.685	0.276	6.24912e-43	NK-06-Stmn1	Bub3
Ubl4a	4.19404e-47	0.25406	0.558	0.193	6.72262e-43	NK-06-Stmn1	Ubl4a
Rtn31	9.35593e-47	0.296895	0.71	0.283	1.49966e-42	NK-06-Stmn1	Rtn3
Srsf2	1.16232e-45	0.460971	0.946	0.601	1.86309e-41	NK-06-Stmn1	Srsf2
Ak2	2.22117e-45	0.25022	0.606	0.223	3.56031e-41	NK-06-Stmn1	Ak2
Vdac1	3.15612e-45	0.347866	0.775	0.341	5.05894e-41	NK-06-Stmn1	Vdac1
Pgk1	3.91651e-45	0.450987	0.854	0.43	6.27778e-41	NK-06-Stmn1	Pgk1
Rps20	5.09888e-45	0.312526	1	0.992	8.17299e-41	NK-06-Stmn1	Rps20
Srsf10	9.66686e-45	0.263111	0.628	0.24	1.5495e-40	NK-06-Stmn1	Srsf10
Gltp	1.03694e-44	0.369715	0.82	0.378	1.66211e-40	NK-06-Stmn1	Gltp
Acadl	1.3343e-44	0.306537	0.71	0.289	2.13875e-40	NK-06-Stmn1	Acadl
Raly	2.67329e-44	0.420759	0.966	0.602	4.28502e-40	NK-06-Stmn1	Raly
Magoh	8.81758e-44	0.262924	0.772	0.318	1.41337e-39	NK-06-Stmn1	Magoh
Uba2	1.1735e-43	0.270393	0.631	0.242	1.881e-39	NK-06-Stmn1	Uba2
Paics	3.1761e-43	0.323947	0.668	0.273	5.09097e-39	NK-06-Stmn1	Paics
Eif1ax	3.27505e-43	0.331503	0.727	0.316	5.24958e-39	NK-06-Stmn1	Eif1ax
Prelid1	3.49759e-43	0.426841	0.952	0.595	5.60628e-39	NK-06-Stmn1	Prelid1
Snrpg	4.21429e-43	0.38087	0.972	0.672	6.75509e-39	NK-06-Stmn1	Snrpg
Vdac3	6.70896e-43	0.324252	0.73	0.309	1.07538e-38	NK-06-Stmn1	Vdac3
Hprt	1.87263e-42	0.360496	0.808	0.385	3.00164e-38	NK-06-Stmn1	Hprt
Rbbp4	2.29839e-42	0.417051	0.868	0.467	3.68409e-38	NK-06-Stmn1	Rbbp4
Ldha	9.20558e-42	0.475528	0.977	0.787	1.47556e-37	NK-06-Stmn1	Ldha
Hsp90aa1	1.28066e-41	0.437267	0.913	0.573	2.05277e-37	NK-06-Stmn1	Hsp90aa1
Calm3	1.71377e-41	0.430469	0.91	0.498	2.74701e-37	NK-06-Stmn1	Calm3
Rpl41	1.74222e-41	0.31647	0.997	0.969	2.79261e-37	NK-06-Stmn1	Rpl41
Smc6	2.19695e-41	0.284198	0.673	0.277	3.52149e-37	NK-06-Stmn1	Smc6
Nono	3.89277e-41	0.325208	0.814	0.373	6.23972e-37	NK-06-Stmn1	Nono
Actg11	5.14795e-41	0.300143	1	0.995	8.25166e-37	NK-06-Stmn1	Actg1
Mrpl12	8.47822e-41	0.323636	0.732	0.322	1.35897e-36	NK-06-Stmn1	Mrpl12
Tmem14c	2.13434e-40	0.334462	0.859	0.409	3.42113e-36	NK-06-Stmn1	Tmem14c
Ssna1	5.33154e-40	0.259522	0.654	0.265	8.54592e-36	NK-06-Stmn1	Ssna1
Prpf19	1.0847e-39	0.28386	0.676	0.281	1.73866e-35	NK-06-Stmn1	Prpf19
1810037I17Rik	2.3028e-39	0.405484	0.927	0.582	3.69116e-35	NK-06-Stmn1	1810037I17Rik
Fam96a	3.61318e-39	0.312277	0.803	0.373	5.79156e-35	NK-06-Stmn1	Fam96a
Mrpl51	7.05749e-39	0.254045	0.566	0.221	1.13124e-34	NK-06-Stmn1	Mrpl51
Nhp2	1.21134e-38	0.314818	0.772	0.35	1.94166e-34	NK-06-Stmn1	Nhp2
Atp5j	2.52019e-38	0.35073	0.969	0.768	4.03961e-34	NK-06-Stmn1	Atp5j
Set	6.0662e-38	0.388966	0.899	0.505	9.72352e-34	NK-06-Stmn1	Set
Actn4	9.84151e-38	0.270813	0.67	0.287	1.5775e-33	NK-06-Stmn1	Actn4
Mif	1.26651e-37	0.518007	0.921	0.653	2.03009e-33	NK-06-Stmn1	Mif
Txnl1	3.42991e-37	0.28159	0.78	0.352	5.4978e-33	NK-06-Stmn1	Txnl1
Lsm6	3.52871e-37	0.328863	0.766	0.371	5.65617e-33	NK-06-Stmn1	Lsm6
Vim1	4.78258e-37	0.464432	0.983	0.707	7.66599e-33	NK-06-Stmn1	Vim
Pkm	1.13982e-36	0.416967	0.969	0.713	1.82702e-32	NK-06-Stmn1	Pkm
Tmem256	1.69398e-36	0.295638	0.769	0.36	2.71528e-32	NK-06-Stmn1	Tmem256
Srsf7	2.05535e-36	0.361215	0.865	0.462	3.29452e-32	NK-06-Stmn1	Srsf7
Rps17	6.12131e-36	0.362449	0.992	0.787	9.81185e-32	NK-06-Stmn1	Rps17
Eif2s1	8.23239e-36	0.278379	0.718	0.315	1.31957e-31	NK-06-Stmn1	Eif2s1
Tkt	1.07235e-35	0.383587	0.837	0.454	1.71886e-31	NK-06-Stmn1	Tkt
Nop58	1.53377e-35	0.282217	0.676	0.294	2.45847e-31	NK-06-Stmn1	Nop58
Nme2	6.85131e-35	0.406666	0.977	0.772	1.0982e-30	NK-06-Stmn1	Nme2
Mrpl33	7.38795e-35	0.346988	0.901	0.506	1.18421e-30	NK-06-Stmn1	Mrpl33
Rpl28	7.47067e-35	0.258738	1	0.986	1.19747e-30	NK-06-Stmn1	Rpl28
Psma4	7.8253e-35	0.30171	0.811	0.384	1.25432e-30	NK-06-Stmn1	Psma4
Car2	7.84498e-35	0.392184	0.89	0.483	1.25747e-30	NK-06-Stmn1	Car2
Hspa8	1.37933e-34	0.289034	1	0.96	2.21092e-30	NK-06-Stmn1	Hspa8
Eif3l	1.57173e-34	0.258904	0.713	0.317	2.51933e-30	NK-06-Stmn1	Eif3l
Cox5a	3.36111e-34	0.35235	0.977	0.758	5.38752e-30	NK-06-Stmn1	Cox5a
Atp5g2	3.88712e-34	0.306653	1	0.861	6.23066e-30	NK-06-Stmn1	Atp5g2
Snrpf	1.85014e-33	0.368503	0.949	0.63	2.9656e-29	NK-06-Stmn1	Snrpf
Psmd13	2.18598e-33	0.272	0.727	0.341	3.50391e-29	NK-06-Stmn1	Psmd13
Ndufab1	7.91943e-33	0.301251	0.797	0.402	1.26941e-28	NK-06-Stmn1	Ndufab1
U2af1	9.77931e-33	0.293244	0.842	0.423	1.56753e-28	NK-06-Stmn1	U2af1
Rps27l	1.29234e-32	0.370192	0.8	0.435	2.0715e-28	NK-06-Stmn1	Rps27l
Ptms1	2.61122e-32	0.351612	0.763	0.385	4.18552e-28	NK-06-Stmn1	Ptms
Pgam1	2.01386e-31	0.357344	0.842	0.467	3.22801e-27	NK-06-Stmn1	Pgam1
Hspd1	2.66281e-31	0.285587	0.78	0.383	4.26822e-27	NK-06-Stmn1	Hspd1
Srsf3	3.69108e-31	0.348639	0.921	0.611	5.91643e-27	NK-06-Stmn1	Srsf3
Clic1	4.01366e-30	0.287363	1	0.91	6.4335e-26	NK-06-Stmn1	Clic1
Atp5o	5.74788e-30	0.306584	0.946	0.594	9.21328e-26	NK-06-Stmn1	Atp5o
Cox7a2	1.04966e-29	0.300895	0.98	0.766	1.6825e-25	NK-06-Stmn1	Cox7a2
Slc25a5	1.06429e-29	0.353727	0.952	0.707	1.70594e-25	NK-06-Stmn1	Slc25a5
Ptges3	3.86545e-29	0.26022	0.817	0.421	6.19593e-25	NK-06-Stmn1	Ptges3
Uqcr10	4.95887e-29	0.311573	0.918	0.561	7.94858e-25	NK-06-Stmn1	Uqcr10
Ndufc2	5.1936e-29	0.27109	0.837	0.435	8.32483e-25	NK-06-Stmn1	Ndufc2
Crip12	1.47891e-28	0.338376	0.992	0.814	2.37054e-24	NK-06-Stmn1	Crip1
Tcp1	8.48374e-28	0.261364	0.772	0.396	1.35986e-23	NK-06-Stmn1	Tcp1
Manf	6.02945e-27	0.276569	0.868	0.483	9.6646e-23	NK-06-Stmn1	Manf
Cycs	3.31382e-26	0.325365	0.952	0.684	5.31172e-22	NK-06-Stmn1	Cycs
Ywhae	4.3954e-26	0.264821	0.811	0.438	7.04539e-22	NK-06-Stmn1	Ywhae
C1qbp	4.96286e-26	0.275943	0.741	0.387	7.95496e-22	NK-06-Stmn1	C1qbp
Sf3b5	9.28649e-26	0.284766	0.868	0.506	1.48853e-21	NK-06-Stmn1	Sf3b5
Npm1	1.44685e-25	0.32991	0.989	0.866	2.31916e-21	NK-06-Stmn1	Npm1
P4hb	1.56058e-25	0.277065	0.879	0.504	2.50145e-21	NK-06-Stmn1	P4hb
Lgals11	1.56891e-25	0.344874	0.983	0.811	2.5148e-21	NK-06-Stmn1	Lgals1
Lsm4	2.43881e-25	0.257349	0.91	0.53	3.90917e-21	NK-06-Stmn1	Lsm4
Hnrnpa2b1	1.49532e-24	0.269755	0.992	0.866	2.39685e-20	NK-06-Stmn1	Hnrnpa2b1
Ncl	2.333e-24	0.326318	0.949	0.622	3.73956e-20	NK-06-Stmn1	Ncl
Snrpd2	2.4207e-24	0.278928	0.938	0.573	3.88015e-20	NK-06-Stmn1	Snrpd2
Atp5f1	2.58922e-24	0.304171	0.952	0.697	4.15026e-20	NK-06-Stmn1	Atp5f1
Dap	4.15932e-24	0.356813	0.642	0.339	6.66697e-20	NK-06-Stmn1	Dap
Ppm1g	4.17712e-24	0.25104	0.856	0.483	6.69551e-20	NK-06-Stmn1	Ppm1g
Sumo21	1.63432e-23	0.277819	0.972	0.815	2.61965e-19	NK-06-Stmn1	Sumo2
Snrpb	3.33626e-23	0.271773	0.938	0.645	5.3477e-19	NK-06-Stmn1	Snrpb
Hsp90b1	6.36797e-23	0.300737	0.944	0.619	1.02072e-18	NK-06-Stmn1	Hsp90b1
Eno1	1.07017e-22	0.338752	0.969	0.829	1.71538e-18	NK-06-Stmn1	Eno1
Nhp2l1	3.08833e-22	0.289909	0.907	0.599	4.95028e-18	NK-06-Stmn1	Nhp2l1
Swi5	5.64329e-22	0.277454	0.921	0.568	9.04564e-18	NK-06-Stmn1	Swi5
Hnrnpa1	3.22064e-21	0.265937	0.93	0.644	5.16237e-17	NK-06-Stmn1	Hnrnpa1
Hn1	1.68347e-19	0.283479	0.93	0.656	2.69844e-15	NK-06-Stmn1	Hn1
Xcl11	9.38516e-19	0.327129	0.887	0.654	1.50435e-14	NK-06-Stmn1	Xcl1
Calm21	9.49887e-17	0.293438	0.938	0.721	1.52257e-12	NK-06-Stmn1	Calm2
Ifitm3	3.24178e-15	0.337687	0.366	0.184	5.19625e-11	NK-06-Stmn1	Ifitm3
Arl6ip11	1.81652e-10	0.464985	0.879	0.663	2.91169e-06	NK-06-Stmn1	Arl6ip1
Ifit1	0	1.30894	0.58	0.055	0	NK-04-Isg15	Ifit1
Rsad2	1.23078e-289	1.19682	0.521	0.049	1.97282e-285	NK-04-Isg15	Rsad2
Cxcl10	5.76265e-287	2.40042	0.645	0.082	9.23696e-283	NK-04-Isg15	Cxcl10
Mx1	2.23338e-283	1.14996	0.563	0.059	3.57989e-279	NK-04-Isg15	Mx1
Ifit3	1.39902e-281	1.20054	0.479	0.041	2.24248e-277	NK-04-Isg15	Ifit3
Cmpk2	9.69953e-245	0.901432	0.431	0.038	1.55474e-240	NK-04-Isg15	Cmpk2
Isg15	4.85505e-234	1.81375	0.932	0.285	7.78217e-230	NK-04-Isg15	Isg15
Ifi204	3.56276e-228	0.978698	0.439	0.044	5.71075e-224	NK-04-Isg15	Ifi204
Usp18	5.66202e-224	1.34238	0.755	0.158	9.07565e-220	NK-04-Isg15	Usp18
Ifit2	2.41662e-185	0.797389	0.38	0.04	3.87361e-181	NK-04-Isg15	Ifit2
Oasl1	4.04107e-163	0.813227	0.403	0.052	6.47743e-159	NK-04-Isg15	Oasl1
Irf7	1.33643e-153	1.26354	0.921	0.384	2.14217e-149	NK-04-Isg15	Irf7
Rtp4	6.98348e-144	0.97095	0.699	0.183	1.11938e-139	NK-04-Isg15	Rtp4
Phf11b	2.9463e-143	1.13428	0.727	0.219	4.72263e-139	NK-04-Isg15	Phf11b
Mnda	2.61303e-137	0.924587	0.417	0.068	4.18842e-133	NK-04-Isg15	Mnda
Isg20	3.62997e-137	1.25074	0.789	0.287	5.81847e-133	NK-04-Isg15	Isg20
Oasl2	7.96084e-132	0.664553	0.335	0.043	1.27604e-127	NK-04-Isg15	Oasl2
Zbp1	1.55701e-130	1.11569	0.825	0.309	2.49573e-126	NK-04-Isg15	Zbp1
Ifi44	2.36747e-122	0.829565	0.377	0.061	3.79481e-118	NK-04-Isg15	Ifi44
Tor3a	5.7748e-119	0.848856	0.468	0.097	9.25643e-115	NK-04-Isg15	Tor3a
Bst2	3.22843e-112	1.05782	0.896	0.433	5.17485e-108	NK-04-Isg15	Bst2
Ifih1	1.28189e-111	0.660215	0.318	0.046	2.05474e-107	NK-04-Isg15	Ifih1
Daxx	1.9173e-108	0.849008	0.53	0.131	3.07324e-104	NK-04-Isg15	Daxx
Trim30a	1.28091e-101	0.883235	0.679	0.232	2.05317e-97	NK-04-Isg15	Trim30a
Phf11a	3.31173e-95	0.569318	0.293	0.046	5.30837e-91	NK-04-Isg15	Phf11a
Pyhin1	2.09276e-91	0.878322	0.628	0.209	3.35449e-87	NK-04-Isg15	Pyhin1
Dhx58	4.29479e-90	0.557169	0.299	0.049	6.88412e-86	NK-04-Isg15	Dhx58
Ifi2031	5.17802e-90	0.92005	0.817	0.404	8.29986e-86	NK-04-Isg15	Ifi203
Ehd4	3.46148e-83	0.849058	0.592	0.208	5.54841e-79	NK-04-Isg15	Ehd4
Samhd1	6.92045e-83	0.94321	0.71	0.283	1.10928e-78	NK-04-Isg15	Samhd1
Stat1	2.5148e-80	0.869216	0.854	0.484	4.03097e-76	NK-04-Isg15	Stat1
Tgtp2	1.24204e-79	0.702406	0.524	0.153	1.99087e-75	NK-04-Isg15	Tgtp2
Lgals9	9.00633e-78	0.787187	0.868	0.512	1.44362e-73	NK-04-Isg15	Lgals9
Xaf1	2.74477e-75	0.751338	0.569	0.197	4.39959e-71	NK-04-Isg15	Xaf1
Herc6	7.2291e-73	0.651446	0.408	0.106	1.15875e-68	NK-04-Isg15	Herc6
Oas1a	5.4198e-70	0.704254	0.501	0.163	8.68739e-66	NK-04-Isg15	Oas1a
Irgm1	3.35439e-69	0.636458	0.437	0.123	5.37676e-65	NK-04-Isg15	Irgm1
Mxd11	7.59478e-68	0.918386	0.749	0.353	1.21737e-63	NK-04-Isg15	Mxd1
Ms4a4b1	2.26308e-67	0.721772	0.977	0.876	3.62748e-63	NK-04-Isg15	Ms4a4b
Gbp6-1	9.70354e-66	0.482162	0.318	0.071	1.55538e-61	NK-04-Isg15	Gbp6-1
Shisa5	2.2499e-65	0.446608	0.997	0.966	3.60637e-61	NK-04-Isg15	Shisa5
Ifi47	4.04822e-65	0.78442	0.763	0.387	6.4889e-61	NK-04-Isg15	Ifi47
Rnf213	6.82466e-63	0.718764	0.544	0.206	1.09393e-58	NK-04-Isg15	Rnf213
Mndal	2.15424e-62	0.786429	0.693	0.35	3.45304e-58	NK-04-Isg15	Mndal
Trafd1	2.1321e-60	0.679939	0.507	0.184	3.41755e-56	NK-04-Isg15	Trafd1
Lgals3bp	1.8908e-59	0.701338	0.82	0.485	3.03077e-55	NK-04-Isg15	Lgals3bp
Oas3	2.94579e-59	0.535568	0.259	0.054	4.72181e-55	NK-04-Isg15	Oas3
Ifi35	3.04506e-59	0.714303	0.665	0.318	4.88092e-55	NK-04-Isg15	Ifi35
H2-T22	2.00986e-58	0.689046	0.89	0.628	3.2216e-54	NK-04-Isg15	H2-T22
Pydc4	1.80233e-55	0.539918	0.386	0.113	2.88895e-51	NK-04-Isg15	Pydc4
Eif2ak2	1.30793e-54	0.632319	0.38	0.116	2.09649e-50	NK-04-Isg15	Eif2ak2
Igtp	2.1473e-52	0.629229	0.515	0.195	3.44191e-48	NK-04-Isg15	Igtp
Pml	7.34313e-51	0.503178	0.344	0.099	1.17703e-46	NK-04-Isg15	Pml
Helz2	3.47224e-49	0.509845	0.377	0.119	5.56566e-45	NK-04-Isg15	Helz2
Gzmb2	1.19208e-47	0.953397	0.901	0.679	1.91079e-43	NK-04-Isg15	Gzmb
Samd9l	1.95143e-46	0.60472	0.454	0.168	3.12794e-42	NK-04-Isg15	Samd9l
Tspo	5.93847e-43	0.456462	0.969	0.837	9.51878e-39	NK-04-Isg15	Tspo
Ddx58	8.57623e-43	0.593496	0.465	0.187	1.37468e-38	NK-04-Isg15	Ddx58
Il10ra1	1.95665e-42	0.633418	0.49	0.208	3.13631e-38	NK-04-Isg15	Il10ra
Parp14	1.99931e-42	0.615034	0.411	0.152	3.20469e-38	NK-04-Isg15	Parp14
Gem1	3.12217e-41	0.759294	0.783	0.545	5.00453e-37	NK-04-Isg15	Gem
Slfn8	1.32247e-40	0.452536	0.363	0.121	2.11979e-36	NK-04-Isg15	Slfn8
Xcl12	1.57205e-40	0.614183	0.89	0.654	2.51985e-36	NK-04-Isg15	Xcl1
Trim30d	8.92654e-39	0.417735	0.268	0.076	1.43084e-34	NK-04-Isg15	Trim30d
Casp4	2.36334e-38	0.490463	0.285	0.086	3.7882e-34	NK-04-Isg15	Casp4
Gbp7	6.64765e-38	0.52239	0.51	0.23	1.06555e-33	NK-04-Isg15	Gbp7
Parp9	5.57163e-37	0.432418	0.327	0.111	8.93077e-33	NK-04-Isg15	Parp9
Cd69	2.77251e-36	0.677874	0.662	0.365	4.44406e-32	NK-04-Isg15	Cd69
Serpina3g1	6.3894e-35	0.602081	0.679	0.389	1.02416e-30	NK-04-Isg15	Serpina3g
Dtx3l	3.08315e-34	0.465374	0.352	0.131	4.94199e-30	NK-04-Isg15	Dtx3l
Chmp4b	7.00634e-33	0.599158	0.713	0.485	1.12305e-28	NK-04-Isg15	Chmp4b
Psmb8	1.69876e-32	0.358058	0.949	0.871	2.72294e-28	NK-04-Isg15	Psmb8
Tmem184b	5.7852e-32	0.448419	0.293	0.103	9.27309e-28	NK-04-Isg15	Tmem184b
Gm4955	6.14917e-32	0.380949	0.273	0.089	9.8565e-28	NK-04-Isg15	Gm4955
Ppa1	1.06567e-31	0.565171	0.442	0.211	1.70817e-27	NK-04-Isg15	Ppa1
Ms4a6b	8.4249e-31	0.479534	0.704	0.427	1.35043e-26	NK-04-Isg15	Ms4a6b
Cnp	1.02945e-30	0.507966	0.577	0.331	1.65011e-26	NK-04-Isg15	Cnp
Cycs1	4.34538e-30	0.448884	0.87	0.686	6.96521e-26	NK-04-Isg15	Cycs
Nampt	1.1956e-29	0.414481	0.251	0.083	1.91643e-25	NK-04-Isg15	Nampt
Gbp41	3.11919e-29	0.478141	0.439	0.205	4.99974e-25	NK-04-Isg15	Gbp4
Sp1001	9.4134e-29	0.472834	0.794	0.556	1.50887e-24	NK-04-Isg15	Sp100
Gbp2	7.73426e-28	0.521178	0.318	0.124	1.23972e-23	NK-04-Isg15	Gbp2
Cd47	9.27291e-28	0.366271	0.932	0.802	1.48635e-23	NK-04-Isg15	Cd47
Ifitm31	2.36292e-27	0.723875	0.4	0.183	3.78752e-23	NK-04-Isg15	Ifitm3
Ogfr	2.52085e-27	0.475081	0.487	0.251	4.04068e-23	NK-04-Isg15	Ogfr
Naa20	2.86223e-27	0.435588	0.408	0.192	4.58786e-23	NK-04-Isg15	Naa20
Socs1	3.21345e-27	0.68828	0.515	0.289	5.15084e-23	NK-04-Isg15	Socs1
Sp110	3.93989e-27	0.514807	0.676	0.461	6.31525e-23	NK-04-Isg15	Sp110
Pik3ap1	5.1399e-27	0.39181	0.349	0.147	8.23874e-23	NK-04-Isg15	Pik3ap1
Gbp9	7.71909e-27	0.473302	0.31	0.125	1.23729e-22	NK-04-Isg15	Gbp9
Ubald21	5.92569e-26	0.427879	0.915	0.765	9.49828e-22	NK-04-Isg15	Ubald2
Slfn2	9.08131e-26	0.499492	0.634	0.389	1.45564e-21	NK-04-Isg15	Slfn2
Ly6e1	9.10907e-26	0.287871	0.994	0.913	1.46009e-21	NK-04-Isg15	Ly6e
1600014C10Rik	1.63754e-25	0.40648	0.324	0.135	2.62481e-21	NK-04-Isg15	1600014C10Rik
Amica1	1.86713e-25	0.541836	0.33	0.143	2.99282e-21	NK-04-Isg15	Amica1
Socs31	5.25133e-25	0.491928	0.563	0.325	8.41735e-21	NK-04-Isg15	Socs3
Ctss	5.65811e-24	0.463042	0.515	0.294	9.06938e-20	NK-04-Isg15	Ctss
Tapbp	7.51431e-24	0.415351	0.763	0.59	1.20447e-19	NK-04-Isg15	Tapbp
Nmi	8.75118e-24	0.353321	0.501	0.267	1.40273e-19	NK-04-Isg15	Nmi
Plac8	8.79568e-24	0.709915	0.631	0.434	1.40986e-19	NK-04-Isg15	Plac8
Btg11	2.6962e-23	0.360664	0.972	0.908	4.32174e-19	NK-04-Isg15	Btg1
Sp140	4.40566e-23	0.420877	0.454	0.238	7.06184e-19	NK-04-Isg15	Sp140
Tap1	1.63021e-22	0.438091	0.583	0.365	2.61306e-18	NK-04-Isg15	Tap1
Trim12c	4.7699e-22	0.369426	0.392	0.189	7.64568e-18	NK-04-Isg15	Trim12c
Irf81	1.0858e-21	0.331663	0.899	0.663	1.74043e-17	NK-04-Isg15	Irf8
Rnf114	3.21167e-21	0.409312	0.614	0.396	5.14799e-17	NK-04-Isg15	Rnf114
Psme1	7.83841e-21	0.275938	0.958	0.877	1.25642e-16	NK-04-Isg15	Psme1
Pttg1	1.23973e-20	0.413454	0.479	0.27	1.98716e-16	NK-04-Isg15	Pttg1
Epsti1	3.90194e-20	0.34405	0.851	0.704	6.25442e-16	NK-04-Isg15	Epsti1
Tspan131	3.22404e-19	0.476084	0.597	0.388	5.16782e-15	NK-04-Isg15	Tspan13
H2-Q4	5.59893e-19	0.365357	0.845	0.699	8.97452e-15	NK-04-Isg15	H2-Q4
Capza2	6.24199e-19	0.42193	0.639	0.446	1.00053e-14	NK-04-Isg15	Capza2
Aftph	6.37829e-19	0.401468	0.259	0.111	1.02238e-14	NK-04-Isg15	Aftph
Svbp	1.97854e-18	0.391991	0.513	0.32	3.1714e-14	NK-04-Isg15	Svbp
Gpr1711	4.4369e-18	0.385544	0.558	0.354	7.1119e-14	NK-04-Isg15	Gpr171
Arf4	7.72782e-18	0.34482	0.803	0.635	1.23869e-13	NK-04-Isg15	Arf4
Bhlhe401	7.73444e-18	0.359061	0.789	0.607	1.23975e-13	NK-04-Isg15	Bhlhe40
Clic4	1.0373e-17	0.387619	0.366	0.192	1.66269e-13	NK-04-Isg15	Clic4
Car21	1.08544e-17	0.402021	0.69	0.49	1.73985e-13	NK-04-Isg15	Car2
Stat31	2.15503e-17	0.41509	0.701	0.513	3.45429e-13	NK-04-Isg15	Stat3
Klrk12	2.27069e-17	0.283928	0.904	0.755	3.63968e-13	NK-04-Isg15	Klrk1
Usp25	4.07355e-17	0.342118	0.287	0.134	6.52949e-13	NK-04-Isg15	Usp25
Ifng1	8.59209e-17	0.578994	0.38	0.204	1.37723e-12	NK-04-Isg15	Ifng
Psmb9	9.21215e-17	0.343734	0.755	0.584	1.47662e-12	NK-04-Isg15	Psmb9
Ms4a4c	1.33345e-16	0.531476	0.273	0.131	2.13739e-12	NK-04-Isg15	Ms4a4c
Pim21	1.78184e-16	0.400671	0.507	0.321	2.85611e-12	NK-04-Isg15	Pim2
Psmb10	3.56081e-16	0.322479	0.749	0.582	5.70763e-12	NK-04-Isg15	Psmb10
Gng2	7.47828e-16	0.395426	0.51	0.334	1.19869e-11	NK-04-Isg15	Gng2
Litaf1	8.09327e-16	0.271614	0.828	0.611	1.29727e-11	NK-04-Isg15	Litaf
Gpr18	1.07365e-15	0.37573	0.352	0.189	1.72096e-11	NK-04-Isg15	Gpr18
Hspa5	1.7842e-15	0.350443	0.814	0.685	2.85989e-11	NK-04-Isg15	Hspa5
Ddx24	1.95496e-15	0.379424	0.572	0.407	3.1336e-11	NK-04-Isg15	Ddx24
Myd88	2.65999e-15	0.285139	0.296	0.145	4.2637e-11	NK-04-Isg15	Myd88
H2-T231	3.38927e-15	0.356692	0.603	0.421	5.43267e-11	NK-04-Isg15	H2-T23
Cpne3	2.57022e-14	0.327881	0.321	0.171	4.11981e-10	NK-04-Isg15	Cpne3
Pla2g16	2.58438e-14	0.312573	0.727	0.567	4.1425e-10	NK-04-Isg15	Pla2g16
Tor1aip1	2.82728e-14	0.345267	0.338	0.188	4.53185e-10	NK-04-Isg15	Tor1aip1
Zc3hav1	5.27171e-14	0.342715	0.555	0.379	8.45002e-10	NK-04-Isg15	Zc3hav1
Fhl2	5.66554e-14	0.356182	0.377	0.222	9.0813e-10	NK-04-Isg15	Fhl2
Lilrb4a	6.53819e-14	0.399991	0.279	0.145	1.04801e-09	NK-04-Isg15	Lilrb4a
Mitd1	1.49686e-13	0.303931	0.259	0.128	2.39932e-09	NK-04-Isg15	Mitd1
Myc	1.94915e-13	0.38603	0.301	0.162	3.1243e-09	NK-04-Isg15	Myc
Grina1	3.2916e-13	0.321528	0.625	0.454	5.27611e-09	NK-04-Isg15	Grina
Irf1	4.99227e-13	0.351635	0.628	0.444	8.00212e-09	NK-04-Isg15	Irf1
Sepw1	5.30125e-13	0.276166	0.893	0.812	8.49738e-09	NK-04-Isg15	Sepw1
Sell2	5.55388e-13	0.313651	0.62	0.435	8.90232e-09	NK-04-Isg15	Sell
Sh2d1b1	8.36142e-13	0.341801	0.256	0.133	1.34025e-08	NK-04-Isg15	Sh2d1b1
Serpinb91	1.26268e-12	0.303606	0.766	0.593	2.02395e-08	NK-04-Isg15	Serpinb9
Pgd	1.38825e-12	0.298833	0.341	0.197	2.22523e-08	NK-04-Isg15	Pgd
2021-03-05	1.64161e-12	0.319408	0.386	0.236	2.63134e-08	NK-04-Isg15	2021-03-05
Max	4.23529e-12	0.31041	0.473	0.318	6.78875e-08	NK-04-Isg15	Max
Nt5c3	1.75912e-11	0.29022	0.313	0.183	2.8197e-07	NK-04-Isg15	Nt5c3
Sub1	1.80626e-11	0.273959	0.932	0.871	2.89525e-07	NK-04-Isg15	Sub1
Ctla2a	3.43832e-11	0.275637	0.89	0.7	5.51128e-07	NK-04-Isg15	Ctla2a
Plscr1	7.02932e-11	0.360725	0.459	0.322	1.12673e-06	NK-04-Isg15	Plscr1
Npc2	1.30933e-10	0.261194	0.769	0.663	2.09873e-06	NK-04-Isg15	Npc2
Ttc39b	1.43268e-10	0.306167	0.38	0.245	2.29644e-06	NK-04-Isg15	Ttc39b
Nfkbia1	2.10657e-10	0.273501	0.789	0.652	3.37663e-06	NK-04-Isg15	Nfkbia
Ly6a	2.34356e-10	0.46935	0.552	0.415	3.7565e-06	NK-04-Isg15	Ly6a
Cish	2.54509e-10	0.335194	0.479	0.331	4.07953e-06	NK-04-Isg15	Cish
Tgfb11	4.44669e-10	0.252544	0.786	0.637	7.1276e-06	NK-04-Isg15	Tgfb1
Mrpl30	7.13542e-10	0.252392	0.668	0.533	1.14374e-05	NK-04-Isg15	Mrpl30
Apobec3	9.26321e-10	0.317303	0.6	0.472	1.4848e-05	NK-04-Isg15	Apobec3
Wdfy1	1.48018e-09	0.271738	0.355	0.23	2.37258e-05	NK-04-Isg15	Wdfy1
Ccl42	2.4144e-09	0.63341	0.456	0.327	3.87004e-05	NK-04-Isg15	Ccl4
Ezr	1.27488e-08	0.262854	0.625	0.484	0.000204351	NK-04-Isg15	Ezr
Atp8b4	2.46817e-08	0.254688	0.327	0.213	0.000395623	NK-04-Isg15	Atp8b4
Pstpip1	2.61494e-08	0.26075	0.476	0.344	0.000419149	NK-04-Isg15	Pstpip1
Riok1	4.62531e-08	0.263081	0.358	0.24	0.000741391	NK-04-Isg15	Riok1
Fos1	2.27489e-07	0.338298	0.445	0.318	0.00364641	NK-04-Isg15	Fos
Pim11	2.87223e-07	0.276101	0.544	0.429	0.0046039	NK-04-Isg15	Pim1
Ccr51	4.76984e-07	0.278379	0.349	0.245	0.00764558	NK-04-Isg15	Ccr5
Nfil31	1.01146e-06	0.262554	0.392	0.287	0.0162128	NK-04-Isg15	Nfil3
Snx2	1.51164e-06	0.256932	0.279	0.188	0.0242301	NK-04-Isg15	Snx2
Zfp361	2.68174e-06	0.299318	0.645	0.547	0.0429857	NK-04-Isg15	Zfp36
Gzmc	0	2.74634	0.806	0.145	0	NK-05-Gzmc	Gzmc
Spp11	0	1.70851	0.635	0.094	0	NK-05-Gzmc	Spp1
Ifitm2	0	1.29681	0.308	0.045	0	NK-05-Gzmc	Ifitm2
Hilpda	0	0.834487	0.63	0.152	0	NK-05-Gzmc	Hilpda
Capg	0	0.776951	0.703	0.199	0	NK-05-Gzmc	Capg
Tnfrsf9	0	0.767366	0.824	0.363	0	NK-05-Gzmc	Tnfrsf9
Ctla4	0	0.747676	0.556	0.114	0	NK-05-Gzmc	Ctla4
AA467197	0	0.66245	0.445	0.072	0	NK-05-Gzmc	AA467197
Thy1	0	0.614665	0.912	0.57	0	NK-05-Gzmc	Thy1
Ctla2a1	0	0.614119	0.946	0.616	0	NK-05-Gzmc	Ctla2a
Lag31	0	0.61192	0.478	0.106	0	NK-05-Gzmc	Lag3
Cst7	1.6985e-296	0.535013	0.933	0.593	2.72252e-292	NK-05-Gzmc	Cst7
Car22	2.83761e-282	0.481829	0.823	0.375	4.54841e-278	NK-05-Gzmc	Car2
Rpl15	7.10682e-281	0.307875	0.998	0.971	1.13915e-276	NK-05-Gzmc	Rpl15
Rpl32	9.64495e-279	0.27487	1	0.996	1.54599e-274	NK-05-Gzmc	Rpl32
Rpl281	7.00891e-278	0.323352	0.999	0.981	1.12346e-273	NK-05-Gzmc	Rpl28
Gapdh1	6.82613e-277	0.427364	0.996	0.952	1.09416e-272	NK-05-Gzmc	Gapdh
Rgs11	7.50472e-268	0.50944	0.963	0.671	1.20293e-263	NK-05-Gzmc	Rgs1
Pglyrp1	5.25554e-265	0.547388	0.886	0.504	8.4241e-261	NK-05-Gzmc	Pglyrp1
Rps18	1.00974e-261	0.316791	0.999	0.973	1.61851e-257	NK-05-Gzmc	Rps18
Plscr11	1.18583e-252	0.412281	0.607	0.222	1.90076e-248	NK-05-Gzmc	Plscr1
Rpl35	2.58707e-245	0.296342	0.998	0.98	4.14681e-241	NK-05-Gzmc	Rpl35
Rps2	5.47322e-243	0.288201	1	0.993	8.77302e-239	NK-05-Gzmc	Rps2
Ifitm32	2.22399e-241	0.719621	0.397	0.114	3.56484e-237	NK-05-Gzmc	Ifitm3
Ehd1	3.21741e-239	0.374544	0.403	0.111	5.15719e-235	NK-05-Gzmc	Ehd1
Rps201	7.22496e-236	0.281751	1	0.99	1.15809e-231	NK-05-Gzmc	Rps20
C1qtnf6	6.97072e-235	0.390305	0.387	0.106	1.11734e-230	NK-05-Gzmc	C1qtnf6
Ly6a1	2.72044e-234	0.472293	0.706	0.314	4.3606e-230	NK-05-Gzmc	Ly6a
S100a61	6.28085e-232	0.629079	0.891	0.629	1.00676e-227	NK-05-Gzmc	S100a6
Napsa	8.55768e-232	0.386758	0.52	0.181	1.37171e-227	NK-05-Gzmc	Napsa
Rpl10-ps3	5.78291e-222	0.29394	0.996	0.947	9.26943e-218	NK-05-Gzmc	Rpl10-ps3
Rgs2	1.24843e-218	0.434456	0.751	0.356	2.00111e-214	NK-05-Gzmc	Rgs2
Xcl13	5.78377e-217	0.700537	0.885	0.579	9.2708e-213	NK-05-Gzmc	Xcl1
Nrgn1	3.45796e-215	0.473747	0.354	0.099	5.54276e-211	NK-05-Gzmc	Nrgn
Lgals3bp1	3.20172e-213	0.40817	0.786	0.389	5.13204e-209	NK-05-Gzmc	Lgals3bp
Rpl3	1.19899e-208	0.252591	0.999	0.977	1.92186e-204	NK-05-Gzmc	Rpl3
Plac81	3.06116e-206	0.583794	0.678	0.352	4.90673e-202	NK-05-Gzmc	Plac8
Rgs161	4.03374e-203	0.483455	0.46	0.162	6.46568e-199	NK-05-Gzmc	Rgs16
Maff	5.84674e-203	0.329754	0.451	0.151	9.37174e-199	NK-05-Gzmc	Maff
Prdx6	9.49063e-202	0.37905	0.957	0.682	1.52125e-197	NK-05-Gzmc	Prdx6
Gpr183	9.12365e-198	0.372801	0.318	0.083	1.46243e-193	NK-05-Gzmc	Gpr183
Lgals3	1.01138e-197	0.65889	0.429	0.155	1.62114e-193	NK-05-Gzmc	Lgals3
Rps26	3.15677e-197	0.254117	0.999	0.987	5.05999e-193	NK-05-Gzmc	Rps26
Rpl10a	8.48983e-197	0.261151	0.998	0.968	1.36083e-192	NK-05-Gzmc	Rpl10a
Glrx	1.18797e-194	0.388315	0.556	0.226	1.9042e-190	NK-05-Gzmc	Glrx
S100a41	3.20205e-192	0.455063	0.443	0.159	5.13256e-188	NK-05-Gzmc	S100a4
Emid1	2.48152e-188	0.320226	0.564	0.226	3.97764e-184	NK-05-Gzmc	Emid1
Styk1	1.49444e-187	0.271937	0.368	0.109	2.39544e-183	NK-05-Gzmc	Styk1
Rpl10	1.60176e-183	0.288595	0.991	0.902	2.56747e-179	NK-05-Gzmc	Rpl10
Chst12	9.39589e-178	0.287018	0.578	0.239	1.50607e-173	NK-05-Gzmc	Chst12
Klrb1b1	2.42636e-177	0.287867	0.508	0.193	3.88922e-173	NK-05-Gzmc	Klrb1b
Emb	1.9727e-173	0.37704	0.742	0.378	3.16204e-169	NK-05-Gzmc	Emb
Srgn	1.52782e-172	0.288267	0.998	0.941	2.44895e-168	NK-05-Gzmc	Srgn
Litaf2	1.45391e-170	0.311225	0.907	0.511	2.33047e-166	NK-05-Gzmc	Litaf
Aldoa	1.4446e-166	0.385641	0.953	0.754	2.31554e-162	NK-05-Gzmc	Aldoa
Ncf4	1.46968e-163	0.288217	0.615	0.274	2.35575e-159	NK-05-Gzmc	Ncf4
Itgav	2.59557e-162	0.3238	0.403	0.145	4.16045e-158	NK-05-Gzmc	Itgav
Magohb1	8.20338e-159	0.266865	0.441	0.168	1.31492e-154	NK-05-Gzmc	Magohb
Rpl4	3.67476e-157	0.268944	0.989	0.886	5.89027e-153	NK-05-Gzmc	Rpl4
Cd52	1.59531e-156	0.250965	0.999	0.99	2.55712e-152	NK-05-Gzmc	Cd52
Hsp90ab11	1.49514e-154	0.291195	0.994	0.917	2.39657e-150	NK-05-Gzmc	Hsp90ab1
Odc1	6.46621e-153	0.358835	0.589	0.273	1.03647e-148	NK-05-Gzmc	Odc1
Ctla2b	2.82547e-152	0.279797	0.643	0.301	4.52895e-148	NK-05-Gzmc	Ctla2b
Tpi11	3.14854e-145	0.386458	0.727	0.395	5.0468e-141	NK-05-Gzmc	Tpi1
Plp21	3.51811e-142	0.282644	0.715	0.356	5.63918e-138	NK-05-Gzmc	Plp2
Gm10073	5.78291e-142	0.258004	0.591	0.271	9.26942e-138	NK-05-Gzmc	Gm10073
Mif1	6.66836e-142	0.398132	0.875	0.582	1.06887e-137	NK-05-Gzmc	Mif
Itgax1	7.02375e-142	0.254697	0.511	0.22	1.12584e-137	NK-05-Gzmc	Itgax
Acot71	7.29359e-141	0.279389	0.581	0.27	1.16909e-136	NK-05-Gzmc	Acot7
Lilrb4a1	3.10368e-139	0.285693	0.295	0.095	4.97488e-135	NK-05-Gzmc	Lilrb4a
Ramp1	2.09117e-135	0.346468	0.34	0.125	3.35194e-131	NK-05-Gzmc	Ramp1
C1qbp1	2.60444e-135	0.290393	0.632	0.312	4.17466e-131	NK-05-Gzmc	C1qbp
Crlf2	1.63191e-133	0.260737	0.652	0.319	2.61578e-129	NK-05-Gzmc	Crlf2
Bcl2a1d	6.1704e-133	0.361356	0.376	0.148	9.89054e-129	NK-05-Gzmc	Bcl2a1d
Klrd1	1.19186e-130	0.30999	0.94	0.708	1.91044e-126	NK-05-Gzmc	Klrd1
Nme21	1.15099e-126	0.288855	0.941	0.718	1.84493e-122	NK-05-Gzmc	Nme2
Pkm1	4.33494e-125	0.345512	0.908	0.652	6.94848e-121	NK-05-Gzmc	Pkm
Ssr4	7.18488e-124	0.295276	0.89	0.595	1.15166e-119	NK-05-Gzmc	Ssr4
Pgk11	2.147e-123	0.35251	0.668	0.361	3.44142e-119	NK-05-Gzmc	Pgk1
Ldha1	1.11776e-122	0.335843	0.943	0.737	1.79165e-118	NK-05-Gzmc	Ldha
Eno11	1.8977e-115	0.373583	0.948	0.79	3.04183e-111	NK-05-Gzmc	Eno1
Pgam11	9.10083e-115	0.299066	0.707	0.394	1.45877e-110	NK-05-Gzmc	Pgam1
Ndfip1	3.12558e-106	0.278007	0.942	0.72	5.00999e-102	NK-05-Gzmc	Ndfip1
S100a11	3.19373e-102	0.268211	0.918	0.688	5.11923e-98	NK-05-Gzmc	S100a11
Gpi1	3.4013e-97	0.275728	0.86	0.598	5.45195e-93	NK-05-Gzmc	Gpi1
Cd74	3.42947e-39	0.25604	0.253	0.139	5.49711e-35	NK-05-Gzmc	Cd74
Cxcr61	0	2.11753	0.887	0.088	0	NKT-01-Cd160	Cxcr6
Cd3e	0	1.80168	0.941	0.13	0	NKT-01-Cd160	Cd3e
Cd3d	0	1.5913	0.924	0.151	0	NKT-01-Cd160	Cd3d
Cd3g1	0	1.51372	0.966	0.191	0	NKT-01-Cd160	Cd3g
Il7r	0	1.38939	0.552	0.074	0	NKT-01-Cd160	Il7r
Ltb1	0	1.36848	0.91	0.453	0	NKT-01-Cd160	Ltb
Ckb1	0	1.27149	0.565	0.085	0	NKT-01-Cd160	Ckb
Dtx1	0	1.18091	0.468	0.027	0	NKT-01-Cd160	Dtx1
Cxcr31	0	1.15323	0.639	0.159	0	NKT-01-Cd160	Cxcr3
Lat	0	1.09132	0.791	0.326	0	NKT-01-Cd160	Lat
Asb21	0	1.01491	0.423	0.042	0	NKT-01-Cd160	Asb2
Mmp9	0	0.933174	0.285	0.007	0	NKT-01-Cd160	Mmp9
Cd40lg	0	0.836349	0.312	0.006	0	NKT-01-Cd160	Cd40lg
Il4	0	0.829426	0.257	0.002	0	NKT-01-Cd160	Il4
Bcl11b	0	0.793551	0.328	0.029	0	NKT-01-Cd160	Bcl11b
Cd6	0	0.708318	0.288	0.025	0	NKT-01-Cd160	Cd6
Socs2	4.1226e-281	0.836809	0.343	0.046	6.60811e-277	NKT-01-Cd160	Socs2
Uba52	3.88758e-263	0.35227	1	1	6.2314e-259	NKT-01-Cd160	Uba52
Sptssa	1.06569e-257	1.09355	0.799	0.451	1.70819e-253	NKT-01-Cd160	Sptssa
Gimap31	1.23035e-256	0.894273	0.927	0.668	1.97213e-252	NKT-01-Cd160	Gimap3
Id21	5.45498e-242	0.827073	0.966	0.809	8.74378e-238	NKT-01-Cd160	Id2
mt-Atp81	1.63768e-226	0.435287	0.999	0.997	2.62504e-222	NKT-01-Cd160	mt-Atp8
Rcbtb2	2.71519e-225	1.01013	0.446	0.114	4.35218e-221	NKT-01-Cd160	Rcbtb2
Tmem154	5.74511e-223	0.629496	0.258	0.032	9.20884e-219	NKT-01-Cd160	Tmem154
Ly6e2	8.21222e-223	0.62642	0.995	0.907	1.31634e-218	NKT-01-Cd160	Ly6e
Ly6a2	1.22605e-215	0.871644	0.809	0.377	1.96523e-211	NKT-01-Cd160	Ly6a
Hspa1a	1.4673e-208	0.938218	0.269	0.037	2.35194e-204	NKT-01-Cd160	Hspa1a
Gm26740	4.22278e-205	0.691425	0.369	0.073	6.7687e-201	NKT-01-Cd160	Gm26740
Tesc	6.40356e-199	0.666445	0.296	0.05	1.02643e-194	NKT-01-Cd160	Tesc
mt-Co1	3.41794e-198	0.396723	1	0.999	5.47862e-194	NKT-01-Cd160	mt-Co1
Ms4a6b1	2.05764e-189	0.852111	0.738	0.403	3.29819e-185	NKT-01-Cd160	Ms4a6b
Rps27	1.03596e-171	0.366698	0.999	0.995	1.66054e-167	NKT-01-Cd160	Rps27
Ifi27l2a	3.44017e-171	0.594638	0.589	0.207	5.51424e-167	NKT-01-Cd160	Ifi27l2a
Inpp4b	3.44406e-168	0.774102	0.397	0.114	5.52048e-164	NKT-01-Cd160	Inpp4b
mt-Co3	3.10536e-166	0.381636	1	0.995	4.97758e-162	NKT-01-Cd160	mt-Co3
mt-Cytb	2.09591e-162	0.443299	0.996	0.98	3.35953e-158	NKT-01-Cd160	mt-Cytb
Cd2261	7.6034e-161	0.746207	0.403	0.118	1.21875e-156	NKT-01-Cd160	Cd226
Gimap71	2.06556e-153	0.806331	0.701	0.404	3.31088e-149	NKT-01-Cd160	Gimap7
Rac21	1.60861e-151	0.406822	0.995	0.978	2.57844e-147	NKT-01-Cd160	Rac2
mt-Nd21	7.65011e-151	0.513717	0.97	0.908	1.22624e-146	NKT-01-Cd160	mt-Nd2
Klk81	3.26604e-145	0.659174	0.383	0.113	5.23514e-141	NKT-01-Cd160	Klk8
Limd2	2.63854e-142	0.629683	0.907	0.738	4.22932e-138	NKT-01-Cd160	Limd2
Rora	7.04246e-141	0.571143	0.309	0.074	1.12884e-136	NKT-01-Cd160	Rora
Rps24	2.36393e-138	0.250151	1	1	3.78915e-134	NKT-01-Cd160	Rps24
Gimap41	7.39221e-137	0.574923	0.927	0.824	1.1849e-132	NKT-01-Cd160	Gimap4
Klf31	1.49777e-133	0.666389	0.398	0.121	2.40077e-129	NKT-01-Cd160	Klf3
Tspan321	1.63418e-128	0.653306	0.369	0.112	2.61943e-124	NKT-01-Cd160	Tspan32
Smpdl3a1	7.44969e-128	0.658004	0.436	0.157	1.19411e-123	NKT-01-Cd160	Smpdl3a
Lyst	9.72665e-128	0.589036	0.286	0.071	1.55908e-123	NKT-01-Cd160	Lyst
Clec2d2	1.28775e-123	0.704427	0.566	0.268	2.06413e-119	NKT-01-Cd160	Clec2d
Rps21	2.87458e-122	0.307135	0.999	0.989	4.60766e-118	NKT-01-Cd160	Rps21
mt-Nd4l1	8.39095e-121	0.377797	0.997	0.98	1.34498e-116	NKT-01-Cd160	mt-Nd4l
Hcst2	1.30776e-116	0.495397	0.936	0.862	2.09621e-112	NKT-01-Cd160	Hcst
Gimap62	5.78351e-115	0.533248	0.909	0.784	9.2704e-111	NKT-01-Cd160	Gimap6
Rpl13a	1.88666e-114	0.258074	1	0.998	3.02413e-110	NKT-01-Cd160	Rpl13a
Rpl37a	1.33283e-113	0.286163	1	0.993	2.13639e-109	NKT-01-Cd160	Rpl37a
Adgre52	1.2895e-110	0.603809	0.679	0.373	2.06695e-106	NKT-01-Cd160	Adgre5
Cd1601	1.25367e-103	0.705162	0.566	0.302	2.0095e-99	NKT-01-Cd160	Cd160
Gramd3	2.04062e-99	0.533014	0.291	0.088	3.27091e-95	NKT-01-Cd160	Gramd3
Chd31	1.29397e-97	0.616279	0.392	0.158	2.0741e-93	NKT-01-Cd160	Chd3
Mbp	2.61583e-96	0.54261	0.312	0.104	4.19292e-92	NKT-01-Cd160	Mbp
Rasgrp1	6.85938e-90	0.602574	0.4	0.175	1.09949e-85	NKT-01-Cd160	Rasgrp1
Il162	1.44144e-88	0.563759	0.422	0.188	2.31049e-84	NKT-01-Cd160	Il16
Thy11	3.4776e-87	0.450429	0.899	0.637	5.57424e-83	NKT-01-Cd160	Thy1
2021-09-12	8.9517e-86	0.410482	0.913	0.832	1.43487e-81	NKT-01-Cd160	2021-09-01
Apbb1ip1	2.19364e-84	0.567633	0.621	0.401	3.51619e-80	NKT-01-Cd160	Apbb1ip
Rpl12	1.26749e-83	0.316119	0.987	0.943	2.03165e-79	NKT-01-Cd160	Rpl12
Trip4	1.347e-83	0.523516	0.299	0.107	2.1591e-79	NKT-01-Cd160	Trip4
Rps9	4.03114e-83	0.252502	0.996	0.99	6.46152e-79	NKT-01-Cd160	Rps9
Ccnd21	1.50363e-81	0.554812	0.717	0.535	2.41017e-77	NKT-01-Cd160	Ccnd2
Tnfaip8	1.84803e-79	0.54029	0.323	0.126	2.96222e-75	NKT-01-Cd160	Tnfaip8
Skap1	1.14304e-76	0.458626	0.813	0.702	1.83218e-72	NKT-01-Cd160	Skap1
Sh3kbp1	4.49646e-76	0.555802	0.348	0.146	7.20738e-72	NKT-01-Cd160	Sh3kbp1
mt-Atp6	8.33655e-76	0.391233	0.939	0.88	1.33627e-71	NKT-01-Cd160	mt-Atp6
Cd82	2.37313e-73	0.585858	0.695	0.519	3.80389e-69	NKT-01-Cd160	Cd82
Fam189b1	1.51061e-70	0.534175	0.446	0.237	2.42136e-66	NKT-01-Cd160	Fam189b
Malat12	1.29117e-69	0.359409	0.992	0.976	2.06962e-65	NKT-01-Cd160	Malat1
Lbh1	1.37667e-67	0.537527	0.415	0.215	2.20667e-63	NKT-01-Cd160	Lbh
Mbnl11	2.10811e-66	0.433649	0.788	0.682	3.37909e-62	NKT-01-Cd160	Mbnl1
Ets12	1.42314e-64	0.514954	0.619	0.433	2.28115e-60	NKT-01-Cd160	Ets1
mt-Nd1	5.87656e-62	0.297093	0.978	0.946	9.41953e-58	NKT-01-Cd160	mt-Nd1
Coro1a	1.92898e-60	0.276133	0.976	0.937	3.09196e-56	NKT-01-Cd160	Coro1a
Gimap12	4.55618e-60	0.52475	0.567	0.382	7.3031e-56	NKT-01-Cd160	Gimap1
Satb1	1.46004e-59	0.529866	0.495	0.304	2.34029e-55	NKT-01-Cd160	Satb1
Ptpn18	1.02821e-56	0.282486	0.952	0.933	1.64812e-52	NKT-01-Cd160	Ptpn18
Itk	2.85299e-54	0.502976	0.465	0.286	4.57306e-50	NKT-01-Cd160	Itk
Gm424181	5.22069e-53	0.517227	0.996	0.986	8.36825e-49	NKT-01-Cd160	Gm42418
Tecpr11	7.82074e-53	0.475277	0.401	0.219	1.25359e-48	NKT-01-Cd160	Tecpr1
Gabarapl2	9.52715e-52	0.399792	0.753	0.637	1.52711e-47	NKT-01-Cd160	Gabarapl2
AI4676061	2.63299e-51	0.455865	0.295	0.136	4.22041e-47	NKT-01-Cd160	AI467606
Hmha12	4.10432e-51	0.343654	0.779	0.666	6.57881e-47	NKT-01-Cd160	Hmha1
Fyb	5.85061e-51	0.444263	0.608	0.465	9.37795e-47	NKT-01-Cd160	Fyb
Ptprcap2	1.62642e-50	0.289748	0.93	0.866	2.60698e-46	NKT-01-Cd160	Ptprcap
Il27ra	2.35238e-49	0.463936	0.254	0.113	3.77064e-45	NKT-01-Cd160	Il27ra
Pglyrp21	8.36555e-49	0.49561	0.341	0.18	1.34091e-44	NKT-01-Cd160	Pglyrp2
Pde3b	2.75671e-48	0.450948	0.278	0.13	4.41873e-44	NKT-01-Cd160	Pde3b
mt-Nd41	9.36537e-48	0.337561	0.833	0.767	1.50118e-43	NKT-01-Cd160	mt-Nd4
Ly9	1.70064e-47	0.431529	0.333	0.173	2.72596e-43	NKT-01-Cd160	Ly9
Lsp11	4.26121e-47	0.361631	0.783	0.683	6.8303e-43	NKT-01-Cd160	Lsp1
Cd28	3.37566e-46	0.496916	0.422	0.267	5.41085e-42	NKT-01-Cd160	Cd28
Sesn11	7.92873e-46	0.472883	0.33	0.174	1.2709e-41	NKT-01-Cd160	Sesn1
Adcy72	1.87206e-44	0.432253	0.349	0.191	3.00073e-40	NKT-01-Cd160	Adcy7
Abhd8	1.6007e-43	0.44334	0.305	0.159	2.56576e-39	NKT-01-Cd160	Abhd8
Dgka	1.00292e-39	0.37672	0.258	0.122	1.60758e-35	NKT-01-Cd160	Dgka
mt-Nd5	2.9894e-39	0.323058	0.834	0.776	4.7917e-35	NKT-01-Cd160	mt-Nd5
Igtp1	6.32395e-39	0.45626	0.336	0.191	1.01367e-34	NKT-01-Cd160	Igtp
AU0202061	7.23076e-39	0.435298	0.323	0.182	1.15902e-34	NKT-01-Cd160	AU020206
Ucp2	8.28201e-39	0.272874	0.886	0.822	1.32752e-34	NKT-01-Cd160	Ucp2
Lef1	1.23274e-38	0.389713	0.253	0.123	1.97595e-34	NKT-01-Cd160	Lef1
Ppp1r11	3.81528e-38	0.455217	0.426	0.292	6.11551e-34	NKT-01-Cd160	Ppp1r11
Txnip1	5.6356e-38	0.405335	0.603	0.471	9.0333e-34	NKT-01-Cd160	Txnip
Slfn21	1.01724e-37	0.376087	0.528	0.383	1.63053e-33	NKT-01-Cd160	Slfn2
Rinl2	1.44421e-37	0.414724	0.55	0.429	2.31492e-33	NKT-01-Cd160	Rinl
Ppp1r9b	1.47889e-37	0.402342	0.258	0.128	2.37052e-33	NKT-01-Cd160	Ppp1r9b
Gata3	3.97765e-37	0.435298	0.309	0.172	6.37578e-33	NKT-01-Cd160	Gata3
Lck1	1.45693e-36	0.305508	0.823	0.755	2.33531e-32	NKT-01-Cd160	Lck
Bzw2	1.35788e-35	0.46696	0.325	0.196	2.17655e-31	NKT-01-Cd160	Bzw2
Itgb22	7.97712e-35	0.291912	0.643	0.504	1.27865e-30	NKT-01-Cd160	Itgb2
Itgal2	1.34945e-34	0.395008	0.56	0.446	2.16303e-30	NKT-01-Cd160	Itgal
Arid1a1	2.61849e-32	0.369647	0.355	0.22	4.19718e-28	NKT-01-Cd160	Arid1a
Ifi471	4.49248e-32	0.359839	0.515	0.387	7.201e-28	NKT-01-Cd160	Ifi47
Rpl17	4.52045e-32	0.256401	0.896	0.861	7.24582e-28	NKT-01-Cd160	Rpl17
Ccnd32	1.69426e-31	0.27634	0.704	0.624	2.71573e-27	NKT-01-Cd160	Ccnd3
Fam102a1	7.82457e-31	0.378318	0.382	0.253	1.2542e-26	NKT-01-Cd160	Fam102a
Ppp1r181	3.82177e-30	0.255082	0.8	0.743	6.12591e-26	NKT-01-Cd160	Ppp1r18
Gmfg	5.67653e-30	0.336221	0.647	0.553	9.09891e-26	NKT-01-Cd160	Gmfg
Runx11	8.08138e-29	0.34493	0.296	0.172	1.29536e-24	NKT-01-Cd160	Runx1
Lars21	1.07127e-27	0.612483	0.679	0.592	1.71713e-23	NKT-01-Cd160	Lars2
Emg1	2.63451e-27	0.319988	0.523	0.419	4.22286e-23	NKT-01-Cd160	Emg1
Sh2d3c	3.35759e-27	0.339056	0.264	0.151	5.38189e-23	NKT-01-Cd160	Sh2d3c
Stk41	1.31544e-26	0.377044	0.392	0.274	2.10852e-22	NKT-01-Cd160	Stk4
Lpcat4	1.99142e-26	0.41366	0.335	0.225	3.19205e-22	NKT-01-Cd160	Lpcat4
Itpr2	7.27997e-26	0.347784	0.254	0.146	1.16691e-21	NKT-01-Cd160	Itpr2
Rabac11	9.98918e-26	0.312237	0.616	0.542	1.60117e-21	NKT-01-Cd160	Rabac1
Nr3c1	5.41469e-25	0.316793	0.26	0.15	8.6792e-21	NKT-01-Cd160	Nr3c1
Commd8	6.31367e-25	0.365095	0.285	0.177	1.01202e-20	NKT-01-Cd160	Commd8
Ikzf32	7.73219e-25	0.362741	0.422	0.31	1.23939e-20	NKT-01-Cd160	Ikzf3
Cd841	7.93402e-25	0.360646	0.297	0.188	1.27174e-20	NKT-01-Cd160	Cd84
Cdk2ap2	8.17612e-25	0.307359	0.612	0.548	1.31055e-20	NKT-01-Cd160	Cdk2ap2
Cd371	1.08202e-24	0.272662	0.68	0.62	1.73438e-20	NKT-01-Cd160	Cd37
Churc1	1.17933e-24	0.357685	0.415	0.316	1.89034e-20	NKT-01-Cd160	Churc1
Psap1	1.69907e-24	0.300514	0.615	0.542	2.72344e-20	NKT-01-Cd160	Psap
Wipf1	2.40739e-24	0.35418	0.47	0.377	3.85881e-20	NKT-01-Cd160	Wipf1
Fam105a1	2.58676e-24	0.319115	0.423	0.308	4.14632e-20	NKT-01-Cd160	Fam105a
Ctsb	9.84676e-24	0.365199	0.465	0.377	1.57834e-19	NKT-01-Cd160	Ctsb
Fkbp3	2.29364e-23	0.360823	0.504	0.43	3.67647e-19	NKT-01-Cd160	Fkbp3
Rbl2	2.47443e-23	0.350686	0.275	0.174	3.96627e-19	NKT-01-Cd160	Rbl2
Rassf51	4.62547e-23	0.340311	0.395	0.293	7.41417e-19	NKT-01-Cd160	Rassf5
Lcp2	1.12071e-22	0.366066	0.445	0.355	1.79638e-18	NKT-01-Cd160	Lcp2
Leprotl1	5.80411e-22	0.262992	0.676	0.621	9.30341e-18	NKT-01-Cd160	Leprotl1
Fyn1	2.42597e-21	0.319123	0.385	0.28	3.88858e-17	NKT-01-Cd160	Fyn
Twf22	3.38019e-21	0.326438	0.303	0.202	5.4181e-17	NKT-01-Cd160	Twf2
Stk102	4.61263e-21	0.264084	0.28	0.172	7.39359e-17	NKT-01-Cd160	Stk10
Zap701	5.04093e-21	0.327307	0.476	0.39	8.0801e-17	NKT-01-Cd160	Zap70
Rnf1671	6.19061e-21	0.341105	0.329	0.228	9.92293e-17	NKT-01-Cd160	Rnf167
Spcs2	6.32899e-21	0.336047	0.58	0.522	1.01447e-16	NKT-01-Cd160	Spcs2
Tap2	7.10793e-21	0.333443	0.472	0.393	1.13933e-16	NKT-01-Cd160	Tap2
Gstp1	8.344e-21	0.256139	0.726	0.677	1.33746e-16	NKT-01-Cd160	Gstp1
Cd44	1.34318e-20	0.347056	0.348	0.251	2.15299e-16	NKT-01-Cd160	Cd44
Crot	5.8691e-20	0.336826	0.268	0.176	9.40757e-16	NKT-01-Cd160	Crot
Gimap91	1.10057e-19	0.306077	0.384	0.282	1.7641e-15	NKT-01-Cd160	Gimap9
Bcap311	1.73452e-19	0.313219	0.554	0.5	2.78026e-15	NKT-01-Cd160	Bcap31
Bcl2a1d1	2.93681e-19	0.271477	0.301	0.2	4.70741e-15	NKT-01-Cd160	Bcl2a1d
Arhgap15	4.38841e-19	0.330751	0.335	0.242	7.03418e-15	NKT-01-Cd160	Arhgap15
Ccm21	5.76175e-19	0.314539	0.312	0.217	9.23552e-15	NKT-01-Cd160	Ccm2
Ikzf12	2.04394e-18	0.317825	0.354	0.26	3.27622e-14	NKT-01-Cd160	Ikzf1
Gpsm31	2.49794e-18	0.253274	0.629	0.583	4.00395e-14	NKT-01-Cd160	Gpsm3
Cdc42ep31	3.14833e-18	0.251299	0.258	0.161	5.04645e-14	NKT-01-Cd160	Cdc42ep3
Xist1	3.22698e-18	0.283289	0.666	0.629	5.17252e-14	NKT-01-Cd160	Xist
Ppp1r12a	3.36266e-18	0.305722	0.359	0.266	5.39001e-14	NKT-01-Cd160	Ppp1r12a
Sla	4.80251e-18	0.311838	0.384	0.288	7.69795e-14	NKT-01-Cd160	Sla
Aph1a	1.26329e-17	0.306208	0.417	0.341	2.02493e-13	NKT-01-Cd160	Aph1a
St3gal61	1.48817e-17	0.293096	0.35	0.259	2.38539e-13	NKT-01-Cd160	St3gal6
Abcb91	1.66659e-17	0.34817	0.255	0.172	2.67138e-13	NKT-01-Cd160	Abcb9
Vsir1	1.09634e-16	0.301192	0.262	0.177	1.75733e-12	NKT-01-Cd160	Vsir
Sipa11	1.16021e-16	0.317759	0.377	0.297	1.8597e-12	NKT-01-Cd160	Sipa1
Cd27	1.96925e-16	0.302318	0.34	0.256	3.15651e-12	NKT-01-Cd160	Cd27
Icos	2.67701e-16	0.353764	0.266	0.184	4.29098e-12	NKT-01-Cd160	Icos
Pdcd4	1.90971e-15	0.269608	0.344	0.261	3.06107e-11	NKT-01-Cd160	Pdcd4
Polr2a	3.6536e-15	0.284914	0.375	0.295	5.85636e-11	NKT-01-Cd160	Polr2a
Cbl1	6.33003e-15	0.266586	0.283	0.2	1.01464e-10	NKT-01-Cd160	Cbl
Elf1	3.02574e-14	0.269059	0.453	0.39	4.84996e-10	NKT-01-Cd160	Elf1
Grap	3.93792e-14	0.322128	0.302	0.228	6.3121e-10	NKT-01-Cd160	Grap
Sesn31	4.37657e-14	0.303511	0.297	0.224	7.01521e-10	NKT-01-Cd160	Sesn3
Fnbp11	8.65312e-14	0.26721	0.362	0.289	1.38701e-09	NKT-01-Cd160	Fnbp1
Hnrnph3	1.41393e-13	0.267714	0.273	0.196	2.26638e-09	NKT-01-Cd160	Hnrnph3
Pak2	2.62111e-13	0.268461	0.465	0.415	4.20138e-09	NKT-01-Cd160	Pak2
Gimap82	8.12729e-13	0.263673	0.306	0.228	1.30272e-08	NKT-01-Cd160	Gimap8
Was	1.66948e-12	0.265962	0.375	0.314	2.67602e-08	NKT-01-Cd160	Was
Apobec31	4.36034e-12	0.26751	0.505	0.473	6.98919e-08	NKT-01-Cd160	Apobec3
Dnajc3	6.44373e-12	0.254012	0.533	0.511	1.03287e-07	NKT-01-Cd160	Dnajc3
Cdipt	8.76295e-12	0.275111	0.301	0.239	1.40461e-07	NKT-01-Cd160	Cdipt
Aes1	1.26544e-11	0.25325	0.442	0.394	2.02837e-07	NKT-01-Cd160	Aes
Rgs31	1.59731e-11	0.263399	0.296	0.23	2.56033e-07	NKT-01-Cd160	Rgs3
Adrbk11	3.38287e-11	0.252824	0.252	0.184	5.4224e-07	NKT-01-Cd160	Adrbk1
Nedd4	3.61045e-11	0.29748	0.255	0.196	5.78719e-07	NKT-01-Cd160	Nedd4
Ncor11	4.01488e-11	0.260022	0.385	0.328	6.43545e-07	NKT-01-Cd160	Ncor1
Mettl23	4.07753e-11	0.268303	0.402	0.355	6.53588e-07	NKT-01-Cd160	Mettl23
Mark2	4.66456e-11	0.251791	0.263	0.197	7.47682e-07	NKT-01-Cd160	Mark2
Sash31	7.04779e-11	0.264354	0.368	0.314	1.12969e-06	NKT-01-Cd160	Sash3
2810474O19Rik	2.19724e-10	0.252618	0.296	0.236	3.52196e-06	NKT-01-Cd160	2810474O19Rik
Ggnbp2	1.07158e-09	0.259664	0.366	0.317	1.71763e-05	NKT-01-Cd160	Ggnbp2
Cdc42se2	1.30251e-09	0.258406	0.347	0.297	2.08779e-05	NKT-01-Cd160	Cdc42se2
Pop5	3.58108e-09	0.280954	0.335	0.296	5.74011e-05	NKT-01-Cd160	Pop5
Hopx1	4.02149e-09	0.2507	0.314	0.263	6.44605e-05	NKT-01-Cd160	Hopx
Ptpn7	4.7011e-07	0.25059	0.335	0.305	0.00753539	NKT-01-Cd160	Ptpn7
Ly6c21	0	1.48667	0.84	0.261	0	NKT-02-Gzmb	Ly6c2
Cd3d1	0	1.32474	0.862	0.173	0	NKT-02-Gzmb	Cd3d
Cd3e1	0	1.07986	0.817	0.158	0	NKT-02-Gzmb	Cd3e
Cd3g2	0	0.925969	0.843	0.218	0	NKT-02-Gzmb	Cd3g
Ifi27l2a1	5.99955e-181	1.66691	0.598	0.215	9.61668e-177	NKT-02-Gzmb	Ifi27l2a
Gramd31	6.6676e-181	0.847499	0.387	0.084	1.06875e-176	NKT-02-Gzmb	Gramd3
Cd691	5.35472e-108	0.933734	0.652	0.351	8.58309e-104	NKT-02-Gzmb	Cd69
Ikzf2	5.61136e-106	0.729375	0.347	0.106	8.99445e-102	NKT-02-Gzmb	Ikzf2
Rps16	1.9293e-102	0.282154	1	0.999	3.09248e-98	NKT-02-Gzmb	Rps16
Il7r1	5.43291e-102	0.64851	0.349	0.102	8.70841e-98	NKT-02-Gzmb	Il7r
Nfkbia2	1.69157e-92	0.631563	0.853	0.639	2.71142e-88	NKT-02-Gzmb	Nfkbia
Rps202	4.37944e-82	0.318213	1	0.992	7.0198e-78	NKT-02-Gzmb	Rps20
Rps19	3.58958e-79	0.352759	0.994	0.979	5.75374e-75	NKT-02-Gzmb	Rps19
Rps271	2.09562e-71	0.294723	0.998	0.995	3.35907e-67	NKT-02-Gzmb	Rps27
Rplp1	2.30495e-71	0.263241	0.999	0.997	3.6946e-67	NKT-02-Gzmb	Rplp1
Gna13	5.14126e-71	0.690834	0.555	0.324	8.24093e-67	NKT-02-Gzmb	Gna13
Rps211	1.23233e-69	0.275178	0.995	0.99	1.9753e-65	NKT-02-Gzmb	Rps21
Ms4a6b2	2.34364e-64	0.649233	0.632	0.42	3.75662e-60	NKT-02-Gzmb	Ms4a6b
Lat1	2.96766e-64	0.558326	0.594	0.353	4.75687e-60	NKT-02-Gzmb	Lat
mt-Atp82	7.46412e-64	0.278642	0.999	0.997	1.19642e-59	NKT-02-Gzmb	mt-Atp8
Tnfaip31	4.45837e-63	0.666815	0.709	0.514	7.14632e-59	NKT-02-Gzmb	Tnfaip3
mt-Nd11	4.5064e-58	0.337889	0.964	0.948	7.22331e-54	NKT-02-Gzmb	mt-Nd1
Vps37b1	5.28516e-58	0.419535	0.938	0.798	8.47159e-54	NKT-02-Gzmb	Vps37b
Zfp362	7.33621e-58	0.698017	0.71	0.536	1.17592e-53	NKT-02-Gzmb	Zfp36
Rps29	2.63125e-57	0.251612	0.997	0.992	4.21763e-53	NKT-02-Gzmb	Rps29
Itk1	4.30847e-54	0.572709	0.492	0.287	6.90605e-50	NKT-02-Gzmb	Itk
Rpl121	2.46308e-53	0.310008	0.977	0.944	3.94807e-49	NKT-02-Gzmb	Rpl12
Ier21	1.69859e-48	0.442639	0.857	0.75	2.72268e-44	NKT-02-Gzmb	Ier2
Klk82	7.95613e-44	0.436915	0.288	0.127	1.27529e-39	NKT-02-Gzmb	Klk8
mt-Cytb1	3.43692e-42	0.263626	0.988	0.981	5.50904e-38	NKT-02-Gzmb	mt-Cytb
Bst21	1.12288e-40	0.70866	0.575	0.437	1.79986e-36	NKT-02-Gzmb	Bst2
Rtp41	3.05125e-38	0.564651	0.346	0.187	4.89085e-34	NKT-02-Gzmb	Rtp4
Ssh2	4.92284e-37	0.448381	0.374	0.21	7.89083e-33	NKT-02-Gzmb	Ssh2
Ltb2	4.31652e-36	0.352652	0.662	0.484	6.91896e-32	NKT-02-Gzmb	Ltb
Isg151	9.61923e-36	0.945949	0.447	0.294	1.54187e-31	NKT-02-Gzmb	Isg15
Tcf7	6.21146e-35	0.493528	0.3	0.156	9.95635e-31	NKT-02-Gzmb	Tcf7
Socs32	1.65004e-34	0.457865	0.484	0.32	2.64485e-30	NKT-02-Gzmb	Socs3
Samhd11	1.08108e-33	0.612793	0.439	0.285	1.73286e-29	NKT-02-Gzmb	Samhd1
mt-Nd22	1.79845e-32	0.304907	0.929	0.913	2.88274e-28	NKT-02-Gzmb	mt-Nd2
Zfp36l1	3.96597e-31	0.483143	0.613	0.484	6.35706e-27	NKT-02-Gzmb	Zfp36l1
Btg12	2.47987e-30	0.294257	0.95	0.906	3.97498e-26	NKT-02-Gzmb	Btg1
Nfkbid	3.18817e-28	0.496789	0.287	0.154	5.11032e-24	NKT-02-Gzmb	Nfkbid
Irf71	4.63871e-28	0.613139	0.512	0.392	7.43539e-24	NKT-02-Gzmb	Irf7
Klf21	1.8073e-27	0.303705	0.528	0.345	2.89692e-23	NKT-02-Gzmb	Klf2
Fos2	1.85667e-27	0.517854	0.457	0.31	2.97605e-23	NKT-02-Gzmb	Fos
Il4ra	2.54468e-26	0.448537	0.341	0.213	4.07886e-22	NKT-02-Gzmb	Il4ra
Limd21	2.58906e-26	0.258105	0.827	0.749	4.15e-22	NKT-02-Gzmb	Limd2
Sidt1	3.53921e-26	0.422386	0.28	0.159	5.673e-22	NKT-02-Gzmb	Sidt1
Rnf138	6.32641e-26	0.438257	0.471	0.351	1.01406e-21	NKT-02-Gzmb	Rnf138
Emb1	2.1182e-25	0.448408	0.59	0.467	3.39526e-21	NKT-02-Gzmb	Emb
Pim12	4.38868e-25	0.424818	0.556	0.423	7.03462e-21	NKT-02-Gzmb	Pim1
Smad7	7.93362e-25	0.45405	0.327	0.205	1.27168e-20	NKT-02-Gzmb	Smad7
Pnrc11	3.30681e-24	0.260803	0.909	0.85	5.30049e-20	NKT-02-Gzmb	Pnrc1
Tgtp21	3.70093e-24	0.451762	0.275	0.156	5.93222e-20	NKT-02-Gzmb	Tgtp2
Dusp51	7.53997e-24	0.297307	0.768	0.64	1.20858e-19	NKT-02-Gzmb	Dusp5
Ppp1r15a1	2.47463e-23	0.407211	0.505	0.386	3.96659e-19	NKT-02-Gzmb	Ppp1r15a
Zbp11	2.67569e-22	0.554663	0.422	0.317	4.28887e-18	NKT-02-Gzmb	Zbp1
Igtp2	4.19071e-21	0.429965	0.309	0.196	6.71729e-17	NKT-02-Gzmb	Igtp
Irf11	5.51049e-21	0.368408	0.554	0.441	8.83277e-17	NKT-02-Gzmb	Irf1
Rnf2131	2.72827e-20	0.464386	0.315	0.208	4.37314e-16	NKT-02-Gzmb	Rnf213
Smpdl3a2	2.26964e-19	0.258575	0.296	0.175	3.63801e-15	NKT-02-Gzmb	Smpdl3a
Il21r1	2.29415e-19	0.403028	0.356	0.245	3.6773e-15	NKT-02-Gzmb	Il21r
Ifrd11	4.22098e-19	0.368854	0.596	0.498	6.76582e-15	NKT-02-Gzmb	Ifrd1
Snhg12	4.1858e-18	0.390021	0.319	0.219	6.70942e-14	NKT-02-Gzmb	Snhg12
Stk17b	6.54345e-18	0.327823	0.683	0.637	1.04885e-13	NKT-02-Gzmb	Stk17b
Rbm381	1.91555e-17	0.322826	0.331	0.22	3.07043e-13	NKT-02-Gzmb	Rbm38
Ier51	2.14853e-17	0.305623	0.568	0.465	3.44388e-13	NKT-02-Gzmb	Ier5
Zc3hav11	2.91091e-17	0.408842	0.457	0.379	4.6659e-13	NKT-02-Gzmb	Zc3hav1
Klf61	1.09132e-16	0.350503	0.588	0.501	1.74928e-12	NKT-02-Gzmb	Klf6
Cd21	1.22865e-16	0.285941	0.606	0.514	1.96941e-12	NKT-02-Gzmb	Cd2
Nfkbiz1	6.40938e-16	0.445596	0.298	0.198	1.02736e-11	NKT-02-Gzmb	Nfkbiz
Gpr132	1.23362e-15	0.364198	0.369	0.276	1.97738e-11	NKT-02-Gzmb	Gpr132
Rhoh	1.62841e-15	0.344852	0.359	0.264	2.61017e-11	NKT-02-Gzmb	Rhoh
Cd281	5.20865e-15	0.406643	0.362	0.275	8.34895e-11	NKT-02-Gzmb	Cd28
Saraf	1.06047e-14	0.301016	0.621	0.574	1.69983e-10	NKT-02-Gzmb	Saraf
Prkca	2.03848e-14	0.2853	0.286	0.191	3.26748e-10	NKT-02-Gzmb	Prkca
Kdm6b	3.22641e-14	0.322179	0.279	0.189	5.17161e-10	NKT-02-Gzmb	Kdm6b
Peli1	3.31868e-14	0.300442	0.464	0.376	5.31951e-10	NKT-02-Gzmb	Peli1
Socs11	7.83189e-13	0.348397	0.372	0.29	1.25537e-08	NKT-02-Gzmb	Socs1
Tsc22d31	1.86903e-12	0.321699	0.493	0.421	2.99587e-08	NKT-02-Gzmb	Tsc22d3
Dennd4a1	8.4523e-12	0.303964	0.507	0.445	1.35482e-07	NKT-02-Gzmb	Dennd4a
Fosl2	2.10697e-11	0.356966	0.429	0.364	3.37727e-07	NKT-02-Gzmb	Fosl2
Dusp11	3.41964e-11	0.311255	0.558	0.49	5.48134e-07	NKT-02-Gzmb	Dusp1
Klhdc2	6.52348e-11	0.375983	0.298	0.226	1.04565e-06	NKT-02-Gzmb	Klhdc2
Itpkb	1.39308e-09	0.253549	0.252	0.182	2.23297e-05	NKT-02-Gzmb	Itpkb
H2-T221	3.67202e-09	0.274334	0.649	0.635	5.88587e-05	NKT-02-Gzmb	H2-T22
Prrc2c	7.53985e-09	0.253462	0.486	0.433	0.000120856	NKT-02-Gzmb	Prrc2c
Rapgef6	7.75793e-08	0.255496	0.416	0.373	0.00124352	NKT-02-Gzmb	Rapgef6
Zfos1	7.78932e-08	0.292608	0.29	0.237	0.00124855	NKT-02-Gzmb	Zfos1
Cebpb	1.45325e-07	0.307722	0.297	0.237	0.00232941	NKT-02-Gzmb	Cebpb
Odc11	1.4627e-07	0.407827	0.396	0.355	0.00234457	NKT-02-Gzmb	Odc1
Stat11	2.65315e-07	0.359886	0.512	0.494	0.00425274	NKT-02-Gzmb	Stat1
Traf1	2.22128e-06	0.32594	0.357	0.316	0.0356049	NKT-02-Gzmb	Traf1
Isg201	2.659e-06	0.457255	0.334	0.301	0.0426211	NKT-02-Gzmb	Isg20
Slfn22	5.57992e-06	0.268036	0.43	0.394	0.0894406	NKT-02-Gzmb	Slfn2
Bcl2a1b	0.000121865	0.380735	0.354	0.322	1	NKT-02-Gzmb	Bcl2a1b
Gm26917	0.000539147	0.320075	0.435	0.43	1	NKT-02-Gzmb	Gm26917
Ctss1	0.00306326	0.291482	0.311	0.3	1	NKT-02-Gzmb	Ctss
