# Supplementary material for: Liver Metastasis Modulate Responses of Suppressive Macrophages and Exhausted T Cells to Immunotherapy Revealed by Single Cell Sequencing
Source: Adv Genet (Hoboken). 2022 Oct 11;3(4):2200002. doi: 10.1002/ggn2.202200002 (PMC9993474; doi:10.1002/ggn2.202200002)
Supplement: Supplementary file 5 — SupplementaryTable 4 [file GGN2-3-2200002-s006.xls]

## Sheet: SupplementaryTable4.Marker gene
Supplementary Table 4. Marker genes of T cell clusters
	p_val	avg_logFC	pct.1	pct.2	p_val_adj	cluster	gene
Izumo1r	0	1.42347	0.794	0.207	0	CD4-07-Foxp3-Treg	Izumo1r
Il2ra	0	1.00905	0.465	0.096	0	CD4-07-Foxp3-Treg	Il2ra
Ikzf2	0	0.995377	0.633	0.219	0	CD4-07-Foxp3-Treg	Ikzf2
Foxp3	0	0.983271	0.473	0.07	0	CD4-07-Foxp3-Treg	Foxp3
Cd81	0	0.733282	0.347	0.083	0	CD4-07-Foxp3-Treg	Cd81
Tspan32	0	0.704561	0.638	0.297	0	CD4-07-Foxp3-Treg	Tspan32
Tnfrsf4	0	0.696655	0.619	0.254	0	CD4-07-Foxp3-Treg	Tnfrsf4
Ecm1	0	0.691062	0.271	0.048	0	CD4-07-Foxp3-Treg	Ecm1
Lrig1	0	0.598415	0.273	0.047	0	CD4-07-Foxp3-Treg	Lrig1
Ephx1	3.13055e-307	0.685721	0.362	0.118	5.01795e-303	CD4-07-Foxp3-Treg	Ephx1
Rgs10	1.49612e-256	0.623065	0.734	0.475	2.39813e-252	CD4-07-Foxp3-Treg	Rgs10
Pou2f2	3.28636e-233	0.596189	0.36	0.138	5.26771e-229	CD4-07-Foxp3-Treg	Pou2f2
Zfp36l1	4.0436e-232	0.719817	0.746	0.544	6.48148e-228	CD4-07-Foxp3-Treg	Zfp36l1
mt-Cytb	8.83781e-232	0.313774	0.999	0.988	1.41661e-227	CD4-07-Foxp3-Treg	mt-Cytb
Ltb	2.59776e-221	0.524422	0.918	0.841	4.16395e-217	CD4-07-Foxp3-Treg	Ltb
Id3	1.32001e-214	0.69795	0.459	0.214	2.11584e-210	CD4-07-Foxp3-Treg	Id3
Ly6e	9.16198e-203	0.376196	0.98	0.94	1.46857e-198	CD4-07-Foxp3-Treg	Ly6e
Capg	1.54358e-201	0.505798	0.68	0.393	2.47421e-197	CD4-07-Foxp3-Treg	Capg
Nrp1	1.04316e-200	0.671541	0.37	0.158	1.67208e-196	CD4-07-Foxp3-Treg	Nrp1
Samhd1	1.95295e-195	0.584335	0.707	0.489	3.13038e-191	CD4-07-Foxp3-Treg	Samhd1
Ass1	2.57431e-187	0.505814	0.61	0.349	4.12637e-183	CD4-07-Foxp3-Treg	Ass1
Bmyc	4.08535e-184	0.587218	0.356	0.154	6.54841e-180	CD4-07-Foxp3-Treg	Bmyc
Inpp4b	1.41063e-182	0.586025	0.551	0.322	2.2611e-178	CD4-07-Foxp3-Treg	Inpp4b
Nfkbia	1.84913e-176	0.497945	0.817	0.674	2.96396e-172	CD4-07-Foxp3-Treg	Nfkbia
Smc4	4.80339e-166	0.547222	0.648	0.442	7.69935e-162	CD4-07-Foxp3-Treg	Smc4
Pim1	9.73318e-147	0.544327	0.542	0.334	1.56013e-142	CD4-07-Foxp3-Treg	Pim1
Dusp1	8.50372e-136	0.593222	0.653	0.472	1.36306e-131	CD4-07-Foxp3-Treg	Dusp1
Chchd10	9.04078e-129	0.510038	0.352	0.179	1.44915e-124	CD4-07-Foxp3-Treg	Chchd10
Cd5	1.12791e-123	0.425684	0.63	0.445	1.80792e-119	CD4-07-Foxp3-Treg	Cd5
Ctss	1.26403e-106	0.411743	0.615	0.462	2.02612e-102	CD4-07-Foxp3-Treg	Ctss
Ddx5	3.57709e-105	0.28796	0.941	0.924	5.73372e-101	CD4-07-Foxp3-Treg	Ddx5
Sdhaf1	2.77686e-103	0.440402	0.367	0.206	4.45103e-99	CD4-07-Foxp3-Treg	Sdhaf1
Tnfrsf18	4.30463e-102	0.295052	0.632	0.452	6.8999e-98	CD4-07-Foxp3-Treg	Tnfrsf18
Cd2	1.51686e-98	0.335916	0.795	0.699	2.43137e-94	CD4-07-Foxp3-Treg	Cd2
Mxd4	4.92926e-98	0.497938	0.393	0.236	7.90112e-94	CD4-07-Foxp3-Treg	Mxd4
Il6ra	2.9986e-97	0.414595	0.339	0.183	4.80646e-93	CD4-07-Foxp3-Treg	Il6ra
Cd4	2.96094e-96	0.296732	0.37	0.193	4.7461e-92	CD4-07-Foxp3-Treg	Cd4
Smpdl3a	1.88349e-94	0.460205	0.542	0.394	3.01905e-90	CD4-07-Foxp3-Treg	Smpdl3a
Itm2c	2.13653e-94	0.448563	0.563	0.418	3.42465e-90	CD4-07-Foxp3-Treg	Itm2c
Arhgap31	9.70652e-92	0.397131	0.335	0.182	1.55586e-87	CD4-07-Foxp3-Treg	Arhgap31
Sesn1	1.96177e-91	0.388445	0.269	0.134	3.14452e-87	CD4-07-Foxp3-Treg	Sesn1
Fam169b	3.97524e-84	0.415531	0.304	0.169	6.37191e-80	CD4-07-Foxp3-Treg	Fam169b
Prkca	1.96082e-82	0.444059	0.429	0.286	3.143e-78	CD4-07-Foxp3-Treg	Prkca
Chd3	2.01859e-82	0.426005	0.471	0.327	3.2356e-78	CD4-07-Foxp3-Treg	Chd3
Cdk2ap2	6.79138e-80	0.353974	0.727	0.639	1.08859e-75	CD4-07-Foxp3-Treg	Cdk2ap2
Lbh	1.15178e-79	0.440612	0.492	0.355	1.84619e-75	CD4-07-Foxp3-Treg	Lbh
Cyb5a	1.13706e-75	0.346866	0.577	0.458	1.8226e-71	CD4-07-Foxp3-Treg	Cyb5a
Rbm38	2.39072e-75	0.345166	0.633	0.518	3.83209e-71	CD4-07-Foxp3-Treg	Rbm38
Il16	1.68066e-74	0.380027	0.514	0.37	2.69393e-70	CD4-07-Foxp3-Treg	Il16
Zfp36	3.12224e-74	0.415426	0.716	0.622	5.00464e-70	CD4-07-Foxp3-Treg	Zfp36
Ypel3	1.25487e-72	0.33349	0.763	0.684	2.01144e-68	CD4-07-Foxp3-Treg	Ypel3
Itgb7	6.75157e-72	0.283209	0.623	0.459	1.08221e-67	CD4-07-Foxp3-Treg	Itgb7
Rhoh	1.47391e-69	0.372809	0.566	0.45	2.36253e-65	CD4-07-Foxp3-Treg	Rhoh
Tmem173	1.64863e-63	0.363923	0.38	0.255	2.64259e-59	CD4-07-Foxp3-Treg	Tmem173
Ccs	3.33944e-63	0.345355	0.299	0.18	5.35279e-59	CD4-07-Foxp3-Treg	Ccs
Psen2	1.28627e-60	0.366462	0.326	0.204	2.06177e-56	CD4-07-Foxp3-Treg	Psen2
H2afz	1.66111e-59	0.253615	0.84	0.798	2.66259e-55	CD4-07-Foxp3-Treg	H2afz
Tspan13	8.85362e-58	0.348274	0.475	0.358	1.41915e-53	CD4-07-Foxp3-Treg	Tspan13
Clec2d	5.0443e-55	0.335992	0.495	0.377	8.08551e-51	CD4-07-Foxp3-Treg	Clec2d
Socs1	6.27151e-55	0.455771	0.389	0.274	1.00526e-50	CD4-07-Foxp3-Treg	Socs1
Camk2d	7.24516e-55	0.326405	0.375	0.256	1.16133e-50	CD4-07-Foxp3-Treg	Camk2d
Tank	1.46392e-51	0.303624	0.261	0.157	2.34651e-47	CD4-07-Foxp3-Treg	Tank
Cdc42se2	1.2066e-48	0.340961	0.457	0.353	1.93407e-44	CD4-07-Foxp3-Treg	Cdc42se2
Nfkbiz	1.95468e-43	0.291342	0.262	0.164	3.13315e-39	CD4-07-Foxp3-Treg	Nfkbiz
2810474O19Rik	2.37845e-43	0.387298	0.371	0.278	3.81241e-39	CD4-07-Foxp3-Treg	2810474O19Rik
B3gnt2	2.82819e-43	0.311327	0.329	0.228	4.5333e-39	CD4-07-Foxp3-Treg	B3gnt2
Fam53b	1.46811e-41	0.260537	0.263	0.168	2.35324e-37	CD4-07-Foxp3-Treg	Fam53b
N6amt2	6.16754e-41	0.286879	0.266	0.176	9.88596e-37	CD4-07-Foxp3-Treg	N6amt2
Ankrd12	2.21484e-39	0.301377	0.382	0.286	3.55017e-35	CD4-07-Foxp3-Treg	Ankrd12
Foxo1	2.86824e-38	0.288992	0.447	0.352	4.5975e-34	CD4-07-Foxp3-Treg	Foxo1
Cish	3.64727e-38	0.262864	0.314	0.212	5.84622e-34	CD4-07-Foxp3-Treg	Cish
Foxp1	4.6089e-38	0.318289	0.472	0.385	7.38761e-34	CD4-07-Foxp3-Treg	Foxp1
Ier5	8.3013e-38	0.290266	0.5	0.416	1.33062e-33	CD4-07-Foxp3-Treg	Ier5
Mgst2	8.15924e-37	0.285773	0.281	0.191	1.30784e-32	CD4-07-Foxp3-Treg	Mgst2
Cd27	3.30494e-35	0.262754	0.597	0.539	5.29749e-31	CD4-07-Foxp3-Treg	Cd27
Bcl11b	4.86652e-35	0.263211	0.384	0.286	7.80055e-31	CD4-07-Foxp3-Treg	Bcl11b
Pacsin1	1.02329e-32	0.26967	0.273	0.189	1.64022e-28	CD4-07-Foxp3-Treg	Pacsin1
Fos	1.06213e-32	0.35246	0.469	0.383	1.70249e-28	CD4-07-Foxp3-Treg	Fos
Tnip1	7.39046e-32	0.259957	0.291	0.207	1.18462e-27	CD4-07-Foxp3-Treg	Tnip1
Gata3	9.02928e-32	0.295476	0.279	0.198	1.4473e-27	CD4-07-Foxp3-Treg	Gata3
Rexo2	1.87631e-30	0.304676	0.474	0.411	3.00754e-26	CD4-07-Foxp3-Treg	Rexo2
Tox	6.42581e-29	0.315484	0.377	0.3	1.02999e-24	CD4-07-Foxp3-Treg	Tox
Wdr82	1.1073e-28	0.276304	0.256	0.182	1.77488e-24	CD4-07-Foxp3-Treg	Wdr82
Mrps6	1.07156e-27	0.267669	0.362	0.286	1.71761e-23	CD4-07-Foxp3-Treg	Mrps6
Gimap1	2.86241e-27	0.253347	0.531	0.471	4.58816e-23	CD4-07-Foxp3-Treg	Gimap1
Relb	3.33237e-27	0.251055	0.256	0.18	5.34145e-23	CD4-07-Foxp3-Treg	Relb
Ipcef1	5.2244e-27	0.285808	0.254	0.182	8.37419e-23	CD4-07-Foxp3-Treg	Ipcef1
Traf3ip3	8.31658e-26	0.253156	0.381	0.312	1.33307e-21	CD4-07-Foxp3-Treg	Traf3ip3
Sh3bgrl	4.32611e-23	0.256883	0.257	0.191	6.93433e-19	CD4-07-Foxp3-Treg	Sh3bgrl
Fam3c	4.07767e-17	0.254655	0.309	0.257	6.5361e-13	CD4-07-Foxp3-Treg	Fam3c
Jun	2.2353e-15	0.252119	0.424	0.371	3.58296e-11	CD4-07-Foxp3-Treg	Jun
Batf	4.29121e-08	0.304376	0.285	0.255	0.000687839	CD4-07-Foxp3-Treg	Batf
Sh2d1a	1.21896e-07	0.271773	0.377	0.36	0.00195387	CD4-07-Foxp3-Treg	Sh2d1a
Ikzf21	0	1.34292	0.865	0.213	0	CD4-08-Lag3-Treg	Ikzf2
Izumo1r1	0	1.20174	0.781	0.214	0	CD4-08-Lag3-Treg	Izumo1r
Capg1	0	1.19906	0.906	0.386	0	CD4-08-Lag3-Treg	Capg
Itgae	0	1.18936	0.521	0.057	0	CD4-08-Lag3-Treg	Itgae
Icos	0	1.15912	0.831	0.353	0	CD4-08-Lag3-Treg	Icos
Foxp31	0	1.14647	0.649	0.066	0	CD4-08-Lag3-Treg	Foxp3
Tnfrsf41	0	1.11135	0.798	0.25	0	CD4-08-Lag3-Treg	Tnfrsf4
Ass11	0	1.03102	0.819	0.343	0	CD4-08-Lag3-Treg	Ass1
S100a10	0	1.01623	0.966	0.79	0	CD4-08-Lag3-Treg	S100a10
Glrx	0	0.927852	0.759	0.335	0	CD4-08-Lag3-Treg	Glrx
Maf	0	0.918417	0.569	0.094	0	CD4-08-Lag3-Treg	Maf
Il2ra1	0	0.85155	0.446	0.101	0	CD4-08-Lag3-Treg	Il2ra
Samhd11	0	0.823798	0.839	0.485	0	CD4-08-Lag3-Treg	Samhd1
Ctla4	0	0.785215	0.841	0.39	0	CD4-08-Lag3-Treg	Ctla4
Itgb71	0	0.77767	0.839	0.452	0	CD4-08-Lag3-Treg	Itgb7
Pim11	0	0.757716	0.703	0.329	0	CD4-08-Lag3-Treg	Pim1
Tnfrsf181	0	0.756795	0.842	0.444	0	CD4-08-Lag3-Treg	Tnfrsf18
Psen21	0	0.718079	0.581	0.195	0	CD4-08-Lag3-Treg	Psen2
Cd51	0	0.686663	0.801	0.44	0	CD4-08-Lag3-Treg	Cd5
Ncmap	0	0.680162	0.301	0.027	0	CD4-08-Lag3-Treg	Ncmap
Cd21	0	0.669077	0.93	0.694	0	CD4-08-Lag3-Treg	Cd2
Cd74	0	0.647929	0.575	0.198	0	CD4-08-Lag3-Treg	Cd74
Tmem154	0	0.64123	0.411	0.099	0	CD4-08-Lag3-Treg	Tmem154
Cd811	0	0.630852	0.367	0.085	0	CD4-08-Lag3-Treg	Cd81
Ly6e1	0	0.630056	0.993	0.94	0	CD4-08-Lag3-Treg	Ly6e
Tspan321	0	0.628802	0.689	0.298	0	CD4-08-Lag3-Treg	Tspan32
Ptprcap	0	0.603502	0.97	0.876	0	CD4-08-Lag3-Treg	Ptprcap
Ptger4	0	0.583471	0.36	0.084	0	CD4-08-Lag3-Treg	Ptger4
Matk	0	0.571061	0.35	0.092	0	CD4-08-Lag3-Treg	Matk
Arl5a	0	0.560987	0.356	0.095	0	CD4-08-Lag3-Treg	Arl5a
Ppp1r3fos	0	0.55346	0.269	0.025	0	CD4-08-Lag3-Treg	Ppp1r3fos
Itm2b	0	0.537674	0.989	0.937	0	CD4-08-Lag3-Treg	Itm2b
Fam129a	0	0.523664	0.343	0.082	0	CD4-08-Lag3-Treg	Fam129a
Ebi3	0	0.469549	0.253	0.045	0	CD4-08-Lag3-Treg	Ebi3
H2-D1	0	0.426511	1	0.994	0	CD4-08-Lag3-Treg	H2-D1
Pkp3	1.20144e-295	0.677356	0.688	0.334	1.92579e-291	CD4-08-Lag3-Treg	Pkp3
H2-K1	3.34415e-293	0.420563	1	0.997	5.36034e-289	CD4-08-Lag3-Treg	H2-K1
Rora	2.11858e-287	0.493907	0.391	0.115	3.39587e-283	CD4-08-Lag3-Treg	Rora
Ccr2	1.18073e-284	0.548096	0.3	0.075	1.89258e-280	CD4-08-Lag3-Treg	Ccr2
S100a4	2.56509e-264	0.730295	0.609	0.27	4.11158e-260	CD4-08-Lag3-Treg	S100a4
Gm2a	1.96709e-252	0.599001	0.591	0.266	3.15305e-248	CD4-08-Lag3-Treg	Gm2a
Cxcr3	8.59751e-246	0.672021	0.508	0.209	1.37809e-241	CD4-08-Lag3-Treg	Cxcr3
Shisa5	2.86582e-241	0.418112	0.993	0.973	4.59362e-237	CD4-08-Lag3-Treg	Shisa5
Cyba	1.25564e-238	0.505662	0.945	0.839	2.01266e-234	CD4-08-Lag3-Treg	Cyba
Rarg	7.04604e-237	0.373192	0.251	0.061	1.12941e-232	CD4-08-Lag3-Treg	Rarg
Cyb5a1	1.14998e-236	0.606485	0.744	0.452	1.84331e-232	CD4-08-Lag3-Treg	Cyb5a
Lbh1	5.30897e-235	0.605603	0.67	0.348	8.50975e-231	CD4-08-Lag3-Treg	Lbh
Snx2	1.02818e-234	0.576022	0.518	0.218	1.64807e-230	CD4-08-Lag3-Treg	Snx2
Srgn	9.99037e-228	0.544809	0.97	0.844	1.60136e-223	CD4-08-Lag3-Treg	Srgn
Itm2c1	2.54033e-226	0.616749	0.725	0.412	4.07189e-222	CD4-08-Lag3-Treg	Itm2c
Serinc3	5.05833e-222	0.621855	0.597	0.292	8.108e-218	CD4-08-Lag3-Treg	Serinc3
Smpdl3a1	2.4011e-221	0.600021	0.696	0.389	3.84872e-217	CD4-08-Lag3-Treg	Smpdl3a
Ifi27l2a	9.5434e-219	0.436853	0.972	0.767	1.52971e-214	CD4-08-Lag3-Treg	Ifi27l2a
Ccs1	1.68225e-218	0.553876	0.442	0.175	2.69648e-214	CD4-08-Lag3-Treg	Ccs
Actb	1.89917e-218	0.33023	1	0.999	3.04418e-214	CD4-08-Lag3-Treg	Actb
Arhgap311	4.58425e-214	0.490348	0.458	0.178	7.3481e-210	CD4-08-Lag3-Treg	Arhgap31
Mif4gd	1.09809e-210	0.547754	0.531	0.242	1.76012e-206	CD4-08-Lag3-Treg	Mif4gd
Coro1a	3.62041e-208	0.340335	0.99	0.97	5.80316e-204	CD4-08-Lag3-Treg	Coro1a
Cd37	4.09882e-208	0.54386	0.838	0.595	6.57e-204	CD4-08-Lag3-Treg	Cd37
Sypl	9.49343e-204	0.414686	0.346	0.118	1.5217e-199	CD4-08-Lag3-Treg	Sypl
S100a11	8.38533e-203	0.561094	0.859	0.601	1.34409e-198	CD4-08-Lag3-Treg	S100a11
Smco4	3.28397e-201	0.430488	0.369	0.132	5.26387e-197	CD4-08-Lag3-Treg	Smco4
Zfp361	3.4702e-200	0.693195	0.844	0.617	5.56239e-196	CD4-08-Lag3-Treg	Zfp36
Cd41	1.34895e-198	0.386867	0.486	0.19	2.16223e-194	CD4-08-Lag3-Treg	Cd4
Rac2	4.79728e-198	0.299579	0.992	0.974	7.68956e-194	CD4-08-Lag3-Treg	Rac2
Ubl3	4.25803e-197	0.530249	0.621	0.319	6.8252e-193	CD4-08-Lag3-Treg	Ubl3
Slamf1	7.50441e-191	0.403993	0.283	0.087	1.20288e-186	CD4-08-Lag3-Treg	Slamf1
Snx20	1.42319e-188	0.505286	0.506	0.228	2.28123e-184	CD4-08-Lag3-Treg	Snx20
Trp53i11	2.81607e-188	0.435619	0.381	0.143	4.51387e-184	CD4-08-Lag3-Treg	Trp53i11
Cdk2ap21	4.74387e-186	0.507686	0.85	0.635	7.60394e-182	CD4-08-Lag3-Treg	Cdk2ap2
Pglyrp1	2.71721e-185	0.490944	0.749	0.444	4.35541e-181	CD4-08-Lag3-Treg	Pglyrp1
Ptpn7	3.50955e-185	0.535315	0.562	0.285	5.62545e-181	CD4-08-Lag3-Treg	Ptpn7
Mxd41	7.98908e-185	0.538512	0.502	0.233	1.28057e-180	CD4-08-Lag3-Treg	Mxd4
Nrp11	1.4179e-184	0.512686	0.401	0.159	2.27275e-180	CD4-08-Lag3-Treg	Nrp1
Tnfrsf1b	1.86736e-184	0.569033	0.473	0.211	2.99319e-180	CD4-08-Lag3-Treg	Tnfrsf1b
Zfp36l11	4.06514e-183	0.622851	0.788	0.545	6.51601e-179	CD4-08-Lag3-Treg	Zfp36l1
Ctss1	1.40567e-182	0.554122	0.729	0.458	2.25316e-178	CD4-08-Lag3-Treg	Ctss
Wls	1.62462e-178	0.430406	0.329	0.116	2.6041e-174	CD4-08-Lag3-Treg	Wls
S100a6	1.68305e-175	0.543539	0.829	0.494	2.69776e-171	CD4-08-Lag3-Treg	S100a6
Syt11	8.10493e-171	0.402329	0.314	0.11	1.29914e-166	CD4-08-Lag3-Treg	Syt11
Ephx11	1.48643e-170	0.439634	0.335	0.122	2.3826e-166	CD4-08-Lag3-Treg	Ephx1
Ucp2	4.01516e-170	0.394636	0.951	0.873	6.4359e-166	CD4-08-Lag3-Treg	Ucp2
Vim	2.55227e-166	0.565468	0.893	0.754	4.09104e-162	CD4-08-Lag3-Treg	Vim
Gbp3	1.68781e-165	0.379707	0.276	0.092	2.7054e-161	CD4-08-Lag3-Treg	Gbp3
2810474O19Rik1	2.12122e-165	0.570467	0.534	0.272	3.4001e-161	CD4-08-Lag3-Treg	2810474O19Rik
Ndfip1	4.72265e-160	0.384361	0.928	0.762	7.56993e-156	CD4-08-Lag3-Treg	Ndfip1
Pou2f21	1.91623e-158	0.416758	0.357	0.14	3.07153e-154	CD4-08-Lag3-Treg	Pou2f2
Pfn1	6.57528e-157	0.269772	0.997	0.997	1.05395e-152	CD4-08-Lag3-Treg	Pfn1
Sh3bgrl1	8.00028e-157	0.429807	0.418	0.184	1.28236e-152	CD4-08-Lag3-Treg	Sh3bgrl
Vamp5	1.91546e-156	0.385993	0.291	0.103	3.07029e-152	CD4-08-Lag3-Treg	Vamp5
Prr13	2.90428e-156	0.435189	0.807	0.563	4.65527e-152	CD4-08-Lag3-Treg	Prr13
Cish1	3.97751e-156	0.547841	0.454	0.207	6.37556e-152	CD4-08-Lag3-Treg	Cish
Tigit	1.70583e-154	0.418204	0.663	0.351	2.73428e-150	CD4-08-Lag3-Treg	Tigit
Igflr1	4.24263e-153	0.36231	0.286	0.1	6.80051e-149	CD4-08-Lag3-Treg	Igflr1
Ltb1	1.54004e-151	0.524204	0.934	0.841	2.46852e-147	CD4-08-Lag3-Treg	Ltb
Fam134b	1.64556e-150	0.394087	0.379	0.157	2.63767e-146	CD4-08-Lag3-Treg	Fam134b
Gbp7	2.13831e-146	0.503593	0.451	0.214	3.4275e-142	CD4-08-Lag3-Treg	Gbp7
Rnaset2a	9.13527e-146	0.414441	0.861	0.696	1.46429e-141	CD4-08-Lag3-Treg	Rnaset2a
Sntb1	1.58604e-144	0.37103	0.319	0.123	2.54227e-140	CD4-08-Lag3-Treg	Sntb1
AW112010	4.07095e-144	0.351822	0.979	0.864	6.52533e-140	CD4-08-Lag3-Treg	AW112010
Sepp1	8.54527e-144	0.392004	0.469	0.218	1.36972e-139	CD4-08-Lag3-Treg	Sepp1
Slc9a3r1	3.66067e-142	0.437213	0.789	0.581	5.86768e-138	CD4-08-Lag3-Treg	Slc9a3r1
Coro2a	3.91967e-142	0.391135	0.295	0.111	6.28283e-138	CD4-08-Lag3-Treg	Coro2a
Slamf6	4.44389e-142	0.359706	0.419	0.184	7.12311e-138	CD4-08-Lag3-Treg	Slamf6
Cdc42se21	6.70922e-142	0.453936	0.607	0.348	1.07542e-137	CD4-08-Lag3-Treg	Cdc42se2
Cmtm7	2.49437e-141	0.444186	0.681	0.419	3.99823e-137	CD4-08-Lag3-Treg	Cmtm7
Il161	4.178e-141	0.416313	0.64	0.366	6.69692e-137	CD4-08-Lag3-Treg	Il16
Laptm5	4.58724e-140	0.3309	0.967	0.926	7.35289e-136	CD4-08-Lag3-Treg	Laptm5
Arhgdib	1.03339e-139	0.296325	0.978	0.944	1.65642e-135	CD4-08-Lag3-Treg	Arhgdib
Gata31	7.55504e-139	0.398626	0.422	0.193	1.211e-134	CD4-08-Lag3-Treg	Gata3
H1f0	7.07865e-138	0.397286	0.299	0.114	1.13464e-133	CD4-08-Lag3-Treg	H1f0
AI467606	1.38034e-137	0.445753	0.517	0.269	2.21255e-133	CD4-08-Lag3-Treg	AI467606
Lcp1	1.69814e-135	0.37988	0.906	0.804	2.72195e-131	CD4-08-Lag3-Treg	Lcp1
Emp3	7.42826e-134	0.429945	0.824	0.637	1.19068e-129	CD4-08-Lag3-Treg	Emp3
Il2rg	9.15492e-134	0.361276	0.938	0.87	1.46744e-129	CD4-08-Lag3-Treg	Il2rg
Lrp10	1.72606e-133	0.428073	0.678	0.426	2.76671e-129	CD4-08-Lag3-Treg	Lrp10
Coro1b	4.94279e-133	0.43961	0.683	0.442	7.92279e-129	CD4-08-Lag3-Treg	Coro1b
Lxn	1.40186e-132	0.30094	0.277	0.103	2.24704e-128	CD4-08-Lag3-Treg	Lxn
Arl6ip1	3.72953e-132	0.357503	0.897	0.729	5.97806e-128	CD4-08-Lag3-Treg	Arl6ip1
Comt	2.45181e-131	0.358399	0.345	0.147	3.93e-127	CD4-08-Lag3-Treg	Comt
Igtp	3.07809e-131	0.480412	0.514	0.275	4.93386e-127	CD4-08-Lag3-Treg	Igtp
Dusp11	8.25158e-131	0.583127	0.706	0.472	1.32265e-126	CD4-08-Lag3-Treg	Dusp1
Mthfsl	2.84106e-130	0.353149	0.302	0.119	4.55394e-126	CD4-08-Lag3-Treg	Mthfsl
Rhoh1	5.31582e-130	0.443773	0.692	0.446	8.52072e-126	CD4-08-Lag3-Treg	Rhoh
Dapp1	1.36942e-129	0.347689	0.301	0.119	2.19504e-125	CD4-08-Lag3-Treg	Dapp1
Nfkbia1	3.07844e-128	0.414819	0.855	0.674	4.93444e-124	CD4-08-Lag3-Treg	Nfkbia
Vamp8	9.43226e-128	0.414186	0.738	0.499	1.5119e-123	CD4-08-Lag3-Treg	Vamp8
Cd48	4.69367e-127	0.420918	0.713	0.491	7.52348e-123	CD4-08-Lag3-Treg	Cd48
Cdc25b	1.27945e-126	0.335637	0.266	0.099	2.05083e-122	CD4-08-Lag3-Treg	Cdc25b
Grap	1.66821e-126	0.440435	0.62	0.375	2.67397e-122	CD4-08-Lag3-Treg	Grap
Gimap11	1.14425e-124	0.439906	0.704	0.464	1.83412e-120	CD4-08-Lag3-Treg	Gimap1
Ttc39c	2.50753e-124	0.279774	0.271	0.101	4.01932e-120	CD4-08-Lag3-Treg	Ttc39c
Ly6a	7.59621e-124	0.522194	0.779	0.561	1.2176e-119	CD4-08-Lag3-Treg	Ly6a
Tmbim6	2.1904e-123	0.353606	0.881	0.745	3.511e-119	CD4-08-Lag3-Treg	Tmbim6
Clec2d1	3.11859e-121	0.401699	0.629	0.372	4.99879e-117	CD4-08-Lag3-Treg	Clec2d
Camk2d1	5.96417e-121	0.366978	0.49	0.253	9.55996e-117	CD4-08-Lag3-Treg	Camk2d
Rilpl2	8.46276e-120	0.471456	0.464	0.245	1.3565e-115	CD4-08-Lag3-Treg	Rilpl2
Trp53inp1	5.69882e-118	0.327196	0.272	0.106	9.13464e-114	CD4-08-Lag3-Treg	Trp53inp1
Rhog	9.93489e-116	0.376979	0.764	0.562	1.59246e-111	CD4-08-Lag3-Treg	Rhog
Cdc42	1.93443e-115	0.323814	0.897	0.813	3.1007e-111	CD4-08-Lag3-Treg	Cdc42
Pla2g16	3.60005e-115	0.42118	0.675	0.457	5.77052e-111	CD4-08-Lag3-Treg	Pla2g16
AU020206	6.68859e-115	0.325044	0.311	0.131	1.07211e-110	CD4-08-Lag3-Treg	AU020206
Cldnd1	2.49317e-114	0.429875	0.366	0.174	3.99631e-110	CD4-08-Lag3-Treg	Cldnd1
Hnrnpll	8.31887e-114	0.310207	0.295	0.123	1.33343e-109	CD4-08-Lag3-Treg	Hnrnpll
Tap2	2.28446e-113	0.383263	0.681	0.451	3.66176e-109	CD4-08-Lag3-Treg	Tap2
Abracl	2.98921e-112	0.37932	0.788	0.619	4.79141e-108	CD4-08-Lag3-Treg	Abracl
Vcp	2.03408e-111	0.428848	0.652	0.433	3.26042e-107	CD4-08-Lag3-Treg	Vcp
Tmem1731	3.20662e-111	0.37436	0.473	0.252	5.13989e-107	CD4-08-Lag3-Treg	Tmem173
Leprotl1	8.76943e-111	0.386804	0.839	0.679	1.40565e-106	CD4-08-Lag3-Treg	Leprotl1
Clic1	2.25448e-109	0.273911	0.955	0.869	3.6137e-105	CD4-08-Lag3-Treg	Clic1
Sdf4	3.90427e-109	0.265668	0.843	0.643	6.25815e-105	CD4-08-Lag3-Treg	Sdf4
Ypel31	3.40546e-107	0.387113	0.85	0.681	5.45861e-103	CD4-08-Lag3-Treg	Ypel3
Sesn11	1.1234e-106	0.354861	0.307	0.133	1.8007e-102	CD4-08-Lag3-Treg	Sesn1
Rgs101	6.81607e-106	0.378724	0.706	0.479	1.09255e-101	CD4-08-Lag3-Treg	Rgs10
Batf1	1.12085e-105	0.424284	0.455	0.248	1.79661e-101	CD4-08-Lag3-Treg	Batf
Pycard	2.51671e-105	0.422053	0.661	0.465	4.03404e-101	CD4-08-Lag3-Treg	Pycard
Ctsz	4.92693e-103	0.294088	0.35	0.163	7.89738e-99	CD4-08-Lag3-Treg	Ctsz
Hacd3	6.33024e-103	0.366755	0.327	0.152	1.01467e-98	CD4-08-Lag3-Treg	Hacd3
Syngr2	9.508e-103	0.366532	0.503	0.285	1.52404e-98	CD4-08-Lag3-Treg	Syngr2
Cd271	2.01712e-102	0.418336	0.722	0.534	3.23324e-98	CD4-08-Lag3-Treg	Cd27
Ccng1	4.36425e-101	0.414023	0.466	0.261	6.99545e-97	CD4-08-Lag3-Treg	Ccng1
S100a13	1.93775e-100	0.357523	0.723	0.532	3.10602e-96	CD4-08-Lag3-Treg	S100a13
Reep5	6.59044e-99	0.342544	0.783	0.587	1.05638e-94	CD4-08-Lag3-Treg	Reep5
Stat1	6.29721e-98	0.440151	0.753	0.557	1.00938e-93	CD4-08-Lag3-Treg	Stat1
Runx1	1.80306e-97	0.296733	0.333	0.153	2.89013e-93	CD4-08-Lag3-Treg	Runx1
Cd6	4.01764e-96	0.389721	0.651	0.428	6.43988e-92	CD4-08-Lag3-Treg	Cd6
Rgs1	1.02993e-95	0.342991	0.675	0.441	1.65088e-91	CD4-08-Lag3-Treg	Rgs1
Vrk1	6.54197e-95	0.2969	0.322	0.152	1.04861e-90	CD4-08-Lag3-Treg	Vrk1
Ptp4a2	1.67711e-94	0.378836	0.627	0.427	2.68824e-90	CD4-08-Lag3-Treg	Ptp4a2
Eva1b	3.86252e-94	0.333111	0.416	0.22	6.19124e-90	CD4-08-Lag3-Treg	Eva1b
Arl5c	4.2529e-94	0.317971	0.375	0.186	6.81697e-90	CD4-08-Lag3-Treg	Arl5c
Tmbim4	7.72381e-94	0.313898	0.446	0.242	1.23805e-89	CD4-08-Lag3-Treg	Tmbim4
Spcs2	8.57383e-94	0.346675	0.727	0.53	1.3743e-89	CD4-08-Lag3-Treg	Spcs2
Cd53	2.15179e-93	0.365057	0.786	0.631	3.44911e-89	CD4-08-Lag3-Treg	Cd53
Spcs1	5.95681e-92	0.403051	0.747	0.585	9.54818e-88	CD4-08-Lag3-Treg	Spcs1
Gimap3	4.85911e-91	0.367596	0.847	0.706	7.78867e-87	CD4-08-Lag3-Treg	Gimap3
Rbm381	7.27766e-91	0.34273	0.722	0.515	1.16654e-86	CD4-08-Lag3-Treg	Rbm38
Rnaset2b	7.48993e-91	0.351385	0.809	0.65	1.20056e-86	CD4-08-Lag3-Treg	Rnaset2b
Glipr1	9.46067e-91	0.338608	0.393	0.208	1.51645e-86	CD4-08-Lag3-Treg	Glipr1
Lcp2	9.70204e-91	0.357063	0.648	0.438	1.55514e-86	CD4-08-Lag3-Treg	Lcp2
Rab37	1.64805e-90	0.301777	0.324	0.154	2.64166e-86	CD4-08-Lag3-Treg	Rab37
Prdx1	2.22806e-90	0.35573	0.8	0.652	3.57136e-86	CD4-08-Lag3-Treg	Prdx1
Atp2b1	2.67473e-90	0.29894	0.317	0.149	4.28733e-86	CD4-08-Lag3-Treg	Atp2b1
Tbc1d10c	4.25278e-90	0.340008	0.727	0.535	6.81678e-86	CD4-08-Lag3-Treg	Tbc1d10c
Plgrkt	9.0506e-89	0.346029	0.476	0.277	1.45072e-84	CD4-08-Lag3-Treg	Plgrkt
Lamtor4	1.67518e-88	0.339228	0.596	0.39	2.68515e-84	CD4-08-Lag3-Treg	Lamtor4
Mbnl1	3.24026e-88	0.355169	0.818	0.666	5.19382e-84	CD4-08-Lag3-Treg	Mbnl1
Sh2d1a1	5.0921e-88	0.409717	0.552	0.353	8.16212e-84	CD4-08-Lag3-Treg	Sh2d1a
Gimap7	2.42209e-87	0.446545	0.532	0.34	3.88237e-83	CD4-08-Lag3-Treg	Gimap7
Cd82	8.60521e-87	0.33731	0.675	0.466	1.37933e-82	CD4-08-Lag3-Treg	Cd82
Cdipt	1.43599e-86	0.336042	0.526	0.32	2.30174e-82	CD4-08-Lag3-Treg	Cdipt
Ets1	6.10322e-86	0.320104	0.788	0.613	9.78286e-82	CD4-08-Lag3-Treg	Ets1
Lgals1	2.31977e-84	0.286693	0.858	0.647	3.71835e-80	CD4-08-Lag3-Treg	Lgals1
Rps6ka1	3.18318e-84	0.335762	0.477	0.282	5.10232e-80	CD4-08-Lag3-Treg	Rps6ka1
Tnfaip8l2	4.07024e-84	0.318402	0.488	0.283	6.52419e-80	CD4-08-Lag3-Treg	Tnfaip8l2
Il10ra	5.03517e-84	0.281778	0.375	0.192	8.07088e-80	CD4-08-Lag3-Treg	Il10ra
Ddit4	6.8349e-84	0.361653	0.433	0.245	1.09557e-79	CD4-08-Lag3-Treg	Ddit4
Pdia3	9.86293e-84	0.298696	0.817	0.649	1.58093e-79	CD4-08-Lag3-Treg	Pdia3
Capn2	4.23936e-83	0.299618	0.332	0.166	6.79527e-79	CD4-08-Lag3-Treg	Capn2
Crlf2	5.41125e-83	0.34674	0.556	0.346	8.67369e-79	CD4-08-Lag3-Treg	Crlf2
Gm26740	6.02904e-83	0.30608	0.394	0.208	9.66394e-79	CD4-08-Lag3-Treg	Gm26740
Gnb2	7.17661e-83	0.291239	0.843	0.708	1.15034e-78	CD4-08-Lag3-Treg	Gnb2
Glmp	2.48104e-82	0.314561	0.521	0.318	3.97685e-78	CD4-08-Lag3-Treg	Glmp
S1pr4	1.85755e-81	0.339377	0.421	0.236	2.97746e-77	CD4-08-Lag3-Treg	S1pr4
Anp32a	2.48416e-81	0.300817	0.807	0.675	3.98187e-77	CD4-08-Lag3-Treg	Anp32a
Ebp	3.43212e-81	0.318456	0.455	0.263	5.50135e-77	CD4-08-Lag3-Treg	Ebp
Tap1	1.09109e-80	0.331736	0.659	0.45	1.74891e-76	CD4-08-Lag3-Treg	Tap1
Arid4a	7.51948e-80	0.298546	0.399	0.217	1.2053e-75	CD4-08-Lag3-Treg	Arid4a
Ube2b	1.91774e-79	0.313468	0.701	0.509	3.07394e-75	CD4-08-Lag3-Treg	Ube2b
Lsp1	3.37836e-79	0.337754	0.844	0.759	5.41518e-75	CD4-08-Lag3-Treg	Lsp1
Bcl3	4.50342e-79	0.301687	0.281	0.133	7.21854e-75	CD4-08-Lag3-Treg	Bcl3
Crtc3	1.75889e-78	0.274148	0.303	0.147	2.81933e-74	CD4-08-Lag3-Treg	Crtc3
Aplp2	2.29761e-78	0.266722	0.267	0.123	3.68284e-74	CD4-08-Lag3-Treg	Aplp2
Inpp4b1	1.24812e-76	0.35818	0.518	0.326	2.00061e-72	CD4-08-Lag3-Treg	Inpp4b
Pon2	1.41254e-76	0.292898	0.368	0.199	2.26416e-72	CD4-08-Lag3-Treg	Pon2
Rac1	3.46469e-76	0.276331	0.85	0.724	5.55356e-72	CD4-08-Lag3-Treg	Rac1
Rhof	5.2232e-76	0.325466	0.521	0.328	8.37227e-72	CD4-08-Lag3-Treg	Rhof
Atpif1	5.37966e-76	0.329408	0.549	0.354	8.62306e-72	CD4-08-Lag3-Treg	Atpif1
Ipcef11	1.21424e-75	0.331783	0.341	0.179	1.94631e-71	CD4-08-Lag3-Treg	Ipcef1
Ppp1ca	1.25195e-75	0.251092	0.892	0.805	2.00675e-71	CD4-08-Lag3-Treg	Ppp1ca
Icam1	2.26418e-75	0.353279	0.312	0.161	3.62925e-71	CD4-08-Lag3-Treg	Icam1
Tank1	2.4524e-75	0.29504	0.31	0.156	3.93095e-71	CD4-08-Lag3-Treg	Tank
Myo1g	2.78319e-75	0.311641	0.431	0.25	4.46118e-71	CD4-08-Lag3-Treg	Myo1g
Cnn2	3.01959e-75	0.25156	0.934	0.892	4.84011e-71	CD4-08-Lag3-Treg	Cnn2
Actr3	4.5459e-75	0.2614	0.897	0.839	7.28663e-71	CD4-08-Lag3-Treg	Actr3
Gadd45b	4.95639e-75	0.261255	0.303	0.151	7.9446e-71	CD4-08-Lag3-Treg	Gadd45b
Hcls1	8.34634e-75	0.328954	0.608	0.42	1.33783e-70	CD4-08-Lag3-Treg	Hcls1
M6pr	2.43803e-74	0.345675	0.581	0.394	3.90792e-70	CD4-08-Lag3-Treg	M6pr
Rcsd1	3.52477e-74	0.29459	0.489	0.296	5.64985e-70	CD4-08-Lag3-Treg	Rcsd1
Zdhhc20	7.65419e-74	0.325845	0.544	0.348	1.22689e-69	CD4-08-Lag3-Treg	Zdhhc20
Sri	7.81869e-74	0.288532	0.8	0.672	1.25326e-69	CD4-08-Lag3-Treg	Sri
Cdkn1b	9.55422e-74	0.311801	0.411	0.233	1.53145e-69	CD4-08-Lag3-Treg	Cdkn1b
Cers4	1.58146e-73	0.265817	0.319	0.163	2.53493e-69	CD4-08-Lag3-Treg	Cers4
Crip1	4.40725e-73	0.433995	0.872	0.806	7.06438e-69	CD4-08-Lag3-Treg	Crip1
Ankrd121	9.622e-73	0.30587	0.472	0.283	1.54231e-68	CD4-08-Lag3-Treg	Ankrd12
Sat1	1.4849e-72	0.298291	0.605	0.407	2.38014e-68	CD4-08-Lag3-Treg	Sat1
Tnfaip8	1.61837e-72	0.310894	0.518	0.33	2.59408e-68	CD4-08-Lag3-Treg	Tnfaip8
Tmem50a	8.57428e-72	0.281659	0.828	0.694	1.37437e-67	CD4-08-Lag3-Treg	Tmem50a
Camk4	1.04108e-71	0.323356	0.416	0.242	1.66875e-67	CD4-08-Lag3-Treg	Camk4
Anxa6	7.27052e-71	0.301339	0.731	0.572	1.16539e-66	CD4-08-Lag3-Treg	Anxa6
Apobec3	1.90115e-70	0.312192	0.631	0.44	3.04736e-66	CD4-08-Lag3-Treg	Apobec3
Sdhaf11	2.03394e-70	0.282588	0.374	0.207	3.26019e-66	CD4-08-Lag3-Treg	Sdhaf1
Cap1	3.88236e-70	0.314262	0.664	0.479	6.22303e-66	CD4-08-Lag3-Treg	Cap1
Mthfs	4.72443e-70	0.267581	0.267	0.129	7.57278e-66	CD4-08-Lag3-Treg	Mthfs
Chd31	1.1878e-69	0.28741	0.522	0.326	1.90393e-65	CD4-08-Lag3-Treg	Chd3
Mdh1	2.5534e-69	0.321437	0.695	0.529	4.09284e-65	CD4-08-Lag3-Treg	Mdh1
Trpv2	4.10019e-69	0.267916	0.314	0.164	6.57219e-65	CD4-08-Lag3-Treg	Trpv2
Rab11a	3.7067e-68	0.305288	0.482	0.305	5.94147e-64	CD4-08-Lag3-Treg	Rab11a
Ctsb	8.28775e-68	0.300233	0.664	0.476	1.32844e-63	CD4-08-Lag3-Treg	Ctsb
Peli1	1.01516e-66	0.342897	0.709	0.541	1.6272e-62	CD4-08-Lag3-Treg	Peli1
Cib1	5.03928e-66	0.260135	0.418	0.248	8.07747e-62	CD4-08-Lag3-Treg	Cib1
Crlf3	5.12438e-66	0.322924	0.579	0.394	8.21387e-62	CD4-08-Lag3-Treg	Crlf3
B3gnt21	1.59042e-65	0.250949	0.394	0.226	2.54928e-61	CD4-08-Lag3-Treg	B3gnt2
Sash3	1.59473e-65	0.303281	0.586	0.408	2.55619e-61	CD4-08-Lag3-Treg	Sash3
2021-09-01	2.04801e-65	0.253572	0.885	0.796	3.28276e-61	CD4-08-Lag3-Treg	2021-09-01
Psme2	2.13876e-65	0.307837	0.866	0.802	3.42822e-61	CD4-08-Lag3-Treg	Psme2
Irf1	7.37856e-65	0.357117	0.655	0.471	1.18271e-60	CD4-08-Lag3-Treg	Irf1
Tpm4	5.48519e-64	0.30074	0.603	0.418	8.79221e-60	CD4-08-Lag3-Treg	Tpm4
Gpx1	1.10036e-63	0.274975	0.782	0.651	1.76377e-59	CD4-08-Lag3-Treg	Gpx1
Foxo11	1.29148e-63	0.283759	0.534	0.349	2.07012e-59	CD4-08-Lag3-Treg	Foxo1
Map1lc3b	1.37739e-63	0.284272	0.719	0.555	2.20781e-59	CD4-08-Lag3-Treg	Map1lc3b
Tspan131	1.58385e-63	0.267541	0.544	0.356	2.53875e-59	CD4-08-Lag3-Treg	Tspan13
Sec11c	2.32516e-63	0.285072	0.685	0.512	3.727e-59	CD4-08-Lag3-Treg	Sec11c
Itgb1	8.61264e-63	0.403806	0.532	0.372	1.38052e-58	CD4-08-Lag3-Treg	Itgb1
Smc41	9.26162e-63	0.269486	0.638	0.445	1.48454e-58	CD4-08-Lag3-Treg	Smc4
Gabarap	3.57106e-62	0.252156	0.84	0.711	5.72406e-58	CD4-08-Lag3-Treg	Gabarap
Vasp	3.96511e-62	0.288416	0.771	0.636	6.35568e-58	CD4-08-Lag3-Treg	Vasp
Arpc5	9.57076e-62	0.277131	0.801	0.693	1.5341e-57	CD4-08-Lag3-Treg	Arpc5
Arid4b	3.11454e-61	0.290335	0.427	0.26	4.9923e-57	CD4-08-Lag3-Treg	Arid4b
Aup1	7.82218e-61	0.27783	0.696	0.526	1.25382e-56	CD4-08-Lag3-Treg	Aup1
Dok2	1.39728e-60	0.26258	0.391	0.231	2.23971e-56	CD4-08-Lag3-Treg	Dok2
Wdr1	8.79005e-60	0.26958	0.738	0.588	1.40896e-55	CD4-08-Lag3-Treg	Wdr1
Lamtor5	1.18968e-59	0.27943	0.469	0.304	1.90693e-55	CD4-08-Lag3-Treg	Lamtor5
H13	2.13208e-59	0.298337	0.625	0.464	3.41751e-55	CD4-08-Lag3-Treg	H13
Myo1f	2.19969e-59	0.284221	0.325	0.183	3.52588e-55	CD4-08-Lag3-Treg	Myo1f
Agfg1	1.85497e-58	0.268432	0.308	0.17	2.97332e-54	CD4-08-Lag3-Treg	Agfg1
Tpr	3.40983e-58	0.301836	0.745	0.596	5.46561e-54	CD4-08-Lag3-Treg	Tpr
Bcl11b1	3.81085e-58	0.255327	0.456	0.284	6.10841e-54	CD4-08-Lag3-Treg	Bcl11b
Cited2	4.56754e-58	0.27473	0.358	0.207	7.32131e-54	CD4-08-Lag3-Treg	Cited2
Nt5c	1.10526e-57	0.277855	0.599	0.435	1.77162e-53	CD4-08-Lag3-Treg	Nt5c
Fam169b1	1.90671e-57	0.259594	0.309	0.17	3.05627e-53	CD4-08-Lag3-Treg	Fam169b
Tsc22d4	9.91376e-57	0.27883	0.64	0.472	1.58908e-52	CD4-08-Lag3-Treg	Tsc22d4
Atrx	1.35978e-56	0.280919	0.484	0.319	2.17959e-52	CD4-08-Lag3-Treg	Atrx
Twf2	1.43656e-56	0.250913	0.499	0.325	2.30266e-52	CD4-08-Lag3-Treg	Twf2
Rnh1	3.70115e-56	0.250253	0.418	0.26	5.93258e-52	CD4-08-Lag3-Treg	Rnh1
Fam3c1	4.37254e-56	0.285435	0.411	0.253	7.00874e-52	CD4-08-Lag3-Treg	Fam3c
Tox1	3.59836e-55	0.262895	0.469	0.297	5.76781e-51	CD4-08-Lag3-Treg	Tox
Ifi203	6.40239e-55	0.315888	0.641	0.483	1.02624e-50	CD4-08-Lag3-Treg	Ifi203
Sla	2.75652e-54	0.272066	0.542	0.371	4.41842e-50	CD4-08-Lag3-Treg	Sla
Ikzf3	4.74924e-54	0.276847	0.503	0.334	7.61255e-50	CD4-08-Lag3-Treg	Ikzf3
Spint2	1.52336e-53	0.265875	0.465	0.3	2.44179e-49	CD4-08-Lag3-Treg	Spint2
Arpc5l	9.67249e-53	0.266649	0.588	0.423	1.5504e-48	CD4-08-Lag3-Treg	Arpc5l
Ier51	1.37925e-52	0.276792	0.584	0.413	2.2108e-48	CD4-08-Lag3-Treg	Ier5
Chmp2a	1.95304e-52	0.269655	0.553	0.392	3.13052e-48	CD4-08-Lag3-Treg	Chmp2a
Fmnl1	5.35766e-52	0.268521	0.615	0.453	8.5878e-48	CD4-08-Lag3-Treg	Fmnl1
Pomp	4.82569e-51	0.272869	0.696	0.564	7.7351e-47	CD4-08-Lag3-Treg	Pomp
Tapbp	6.50565e-51	0.255418	0.71	0.552	1.04279e-46	CD4-08-Lag3-Treg	Tapbp
Ctsa	6.63425e-51	0.285603	0.519	0.361	1.0634e-46	CD4-08-Lag3-Treg	Ctsa
Pdia4	8.30959e-51	0.256116	0.359	0.216	1.33194e-46	CD4-08-Lag3-Treg	Pdia4
H2-T23	2.83606e-50	0.270193	0.594	0.428	4.54593e-46	CD4-08-Lag3-Treg	H2-T23
Apbb1ip	4.60372e-50	0.264121	0.637	0.481	7.3793e-46	CD4-08-Lag3-Treg	Apbb1ip
Sft2d1	2.49704e-49	0.260799	0.465	0.311	4.00251e-45	CD4-08-Lag3-Treg	Sft2d1
Akap13	4.25344e-48	0.269444	0.714	0.572	6.81783e-44	CD4-08-Lag3-Treg	Akap13
Atp6v1d	6.03757e-48	0.253569	0.501	0.343	9.67762e-44	CD4-08-Lag3-Treg	Atp6v1d
Zfand6	7.02812e-48	0.258515	0.481	0.326	1.12654e-43	CD4-08-Lag3-Treg	Zfand6
Cyth4	3.00472e-47	0.259478	0.445	0.295	4.81627e-43	CD4-08-Lag3-Treg	Cyth4
Pyhin1	3.69473e-45	0.26682	0.386	0.248	5.92228e-41	CD4-08-Lag3-Treg	Pyhin1
Zgpat	5.8131e-45	0.251245	0.627	0.478	9.31782e-41	CD4-08-Lag3-Treg	Zgpat
2021-09-07	6.06372e-45	0.266221	0.668	0.524	9.71954e-41	CD4-08-Lag3-Treg	2021-09-07
Sec62	6.40028e-44	0.250183	0.565	0.411	1.0259e-39	CD4-08-Lag3-Treg	Sec62
Mndal	7.63011e-44	0.268772	0.532	0.381	1.22303e-39	CD4-08-Lag3-Treg	Mndal
Ifi47	1.05373e-42	0.266759	0.615	0.467	1.68902e-38	CD4-08-Lag3-Treg	Ifi47
Gimap4	1.85418e-40	0.271545	0.785	0.698	2.97206e-36	CD4-08-Lag3-Treg	Gimap4
Atp1b3	2.85389e-37	0.263988	0.704	0.595	4.57451e-33	CD4-08-Lag3-Treg	Atp1b3
Serpina3g	2.4703e-27	0.260195	0.275	0.18	3.95965e-23	CD4-08-Lag3-Treg	Serpina3g
Socs11	1.34336e-26	0.273395	0.38	0.276	2.15327e-22	CD4-08-Lag3-Treg	Socs1
Tnfsf8	0	1.55474	0.627	0.119	0	CD4-03-Il21-Tfh	Tnfsf8
Marcksl1	0	1.20611	0.46	0.085	0	CD4-03-Il21-Tfh	Marcksl1
Izumo1r2	0	1.16782	0.717	0.22	0	CD4-03-Il21-Tfh	Izumo1r
Tnfsf11	0	1.10384	0.527	0.061	0	CD4-03-Il21-Tfh	Tnfsf11
Gpm6b	0	1.07713	0.446	0.05	0	CD4-03-Il21-Tfh	Gpm6b
Cd200	0	1.07675	0.502	0.081	0	CD4-03-Il21-Tfh	Cd200
Cd42	0	1.01699	0.718	0.183	0	CD4-03-Il21-Tfh	Cd4
Tbc1d4	0	0.973516	0.47	0.049	0	CD4-03-Il21-Tfh	Tbc1d4
Ptpn11	0	0.898874	0.512	0.146	0	CD4-03-Il21-Tfh	Ptpn11
Slamf61	0	0.872091	0.587	0.179	0	CD4-03-Il21-Tfh	Slamf6
Cd40lg	0	0.871682	0.451	0.083	0	CD4-03-Il21-Tfh	Cd40lg
Asap1	0	0.822887	0.526	0.157	0	CD4-03-Il21-Tfh	Asap1
Tox2	0	0.799273	0.303	0.027	0	CD4-03-Il21-Tfh	Tox2
Smco41	0	0.794481	0.447	0.13	0	CD4-03-Il21-Tfh	Smco4
Wnt10a	0	0.745381	0.259	0.021	0	CD4-03-Il21-Tfh	Wnt10a
Cxcr5	0	0.685645	0.251	0.025	0	CD4-03-Il21-Tfh	Cxcr5
Ucp21	0	0.655074	0.96	0.873	0	CD4-03-Il21-Tfh	Ucp2
Ccdc28b	0	0.58641	0.272	0.037	0	CD4-03-Il21-Tfh	Ccdc28b
Tiam1	0	0.570301	0.311	0.054	0	CD4-03-Il21-Tfh	Tiam1
Cd821	1.98174e-292	0.86938	0.777	0.463	3.17653e-288	CD4-03-Il21-Tfh	Cd82
Tspan132	6.54952e-289	0.80365	0.691	0.352	1.04982e-284	CD4-03-Il21-Tfh	Tspan13
Cd9	8.18234e-286	0.632638	0.409	0.122	1.31155e-281	CD4-03-Il21-Tfh	Cd9
Stx6	5.98006e-285	0.660277	0.474	0.164	9.58544e-281	CD4-03-Il21-Tfh	Stx6
Rgs102	4.21235e-279	0.903925	0.783	0.477	6.75198e-275	CD4-03-Il21-Tfh	Rgs10
Tgfbr3	5.49848e-266	0.476818	0.257	0.055	8.81351e-262	CD4-03-Il21-Tfh	Tgfbr3
Tnfaip81	2.78936e-259	0.767217	0.646	0.326	4.47107e-255	CD4-03-Il21-Tfh	Tnfaip8
Dennd2d	2.26052e-249	0.742931	0.484	0.187	3.62339e-245	CD4-03-Il21-Tfh	Dennd2d
Ephx12	1.63772e-246	0.619389	0.386	0.121	2.62509e-242	CD4-03-Il21-Tfh	Ephx1
Nsg2	1.33883e-243	0.707171	0.614	0.283	2.146e-239	CD4-03-Il21-Tfh	Nsg2
Sh2d1a2	5.04471e-227	0.809101	0.647	0.35	8.08616e-223	CD4-03-Il21-Tfh	Sh2d1a
Zfp36l12	4.67847e-223	0.669454	0.82	0.545	7.49912e-219	CD4-03-Il21-Tfh	Zfp36l1
Eea1	4.76424e-220	0.683069	0.364	0.121	7.63659e-216	CD4-03-Il21-Tfh	Eea1
Ptprc	5.55532e-216	0.561188	0.929	0.812	8.90462e-212	CD4-03-Il21-Tfh	Ptprc
Prkca1	6.98132e-216	0.740646	0.576	0.282	1.11904e-211	CD4-03-Il21-Tfh	Prkca
Rnf19a	8.19437e-213	0.545727	0.348	0.111	1.31348e-208	CD4-03-Il21-Tfh	Rnf19a
Maf1	7.60406e-212	0.525874	0.343	0.105	1.21885e-207	CD4-03-Il21-Tfh	Maf
H1f01	1.21598e-210	0.646064	0.349	0.113	1.94909e-206	CD4-03-Il21-Tfh	H1f0
Itgb11	3.58375e-207	0.651683	0.678	0.368	5.74439e-203	CD4-03-Il21-Tfh	Itgb1
Tesc	6.619e-198	0.561981	0.424	0.159	1.06096e-193	CD4-03-Il21-Tfh	Tesc
Cd54	3.55521e-197	0.693928	0.731	0.444	5.69864e-193	CD4-03-Il21-Tfh	Cd5
Tox3	4.25576e-193	0.651294	0.585	0.294	6.82155e-189	CD4-03-Il21-Tfh	Tox
Gltp	3.27676e-192	0.610509	0.765	0.521	5.25232e-188	CD4-03-Il21-Tfh	Gltp
Rac21	1.83911e-191	0.373755	0.991	0.974	2.94792e-187	CD4-03-Il21-Tfh	Rac2
Ctsb1	5.00166e-191	0.601168	0.744	0.474	8.01717e-187	CD4-03-Il21-Tfh	Ctsb
Mrps61	6.90894e-189	0.605357	0.561	0.28	1.10743e-184	CD4-03-Il21-Tfh	Mrps6
Arhgap312	5.60198e-187	0.528108	0.448	0.18	8.97941e-183	CD4-03-Il21-Tfh	Arhgap31
Tspan322	4.61533e-185	0.540533	0.618	0.303	7.39791e-181	CD4-03-Il21-Tfh	Tspan32
Tcf7	8.74294e-179	0.633712	0.703	0.403	1.40141e-174	CD4-03-Il21-Tfh	Tcf7
Camk2d2	2.08706e-178	0.606027	0.526	0.253	3.34534e-174	CD4-03-Il21-Tfh	Camk2d
Itm2c2	9.75984e-173	0.554282	0.688	0.416	1.5644e-168	CD4-03-Il21-Tfh	Itm2c
Smpdl3a2	1.93781e-167	0.667889	0.65	0.392	3.10611e-163	CD4-03-Il21-Tfh	Smpdl3a
Ppic	3.77953e-163	0.538619	0.272	0.087	6.05821e-159	CD4-03-Il21-Tfh	Ppic
mt-Co3	4.42073e-163	0.275725	1	0.997	7.08598e-159	CD4-03-Il21-Tfh	mt-Co3
mt-Cytb1	7.48364e-163	0.333163	0.999	0.988	1.19955e-158	CD4-03-Il21-Tfh	mt-Cytb
Lck	2.49149e-161	0.40588	0.959	0.892	3.99361e-157	CD4-03-Il21-Tfh	Lck
Il162	5.87944e-161	0.590033	0.64	0.368	9.42416e-157	CD4-03-Il21-Tfh	Il16
Lat	3.29134e-159	0.457234	0.942	0.855	5.2757e-155	CD4-03-Il21-Tfh	Lat
Gdi2	7.20347e-158	0.547726	0.797	0.615	1.15464e-153	CD4-03-Il21-Tfh	Gdi2
Tnf	5.90666e-154	0.598038	0.27	0.089	9.46778e-150	CD4-03-Il21-Tfh	Tnf
B3gnt22	4.06082e-153	0.523975	0.469	0.224	6.50909e-149	CD4-03-Il21-Tfh	B3gnt2
Il6ra1	2.45881e-146	0.51445	0.419	0.183	3.94123e-142	CD4-03-Il21-Tfh	Il6ra
Icos1	1.02308e-144	0.455152	0.646	0.363	1.6399e-140	CD4-03-Il21-Tfh	Icos
Cd28	1.14806e-141	0.536257	0.692	0.451	1.84022e-137	CD4-03-Il21-Tfh	Cd28
Cd247	2.27253e-138	0.578403	0.769	0.614	3.64264e-134	CD4-03-Il21-Tfh	Cd247
Fyb	1.97074e-137	0.524183	0.768	0.582	3.1589e-133	CD4-03-Il21-Tfh	Fyb
Nfatc1	5.61197e-137	0.623849	0.488	0.262	8.99542e-133	CD4-03-Il21-Tfh	Nfatc1
mt-Nd4l	7.48708e-137	0.313382	0.998	0.987	1.2001e-132	CD4-03-Il21-Tfh	mt-Nd4l
Casp1	1.03333e-134	0.38449	0.289	0.106	1.65632e-130	CD4-03-Il21-Tfh	Casp1
Hpcal1	9.71999e-133	0.524918	0.518	0.287	1.55802e-128	CD4-03-Il21-Tfh	Hpcal1
Limd2	3.28256e-131	0.342442	0.976	0.923	5.26161e-127	CD4-03-Il21-Tfh	Limd2
Rap1a	1.43444e-130	0.471292	0.801	0.62	2.29926e-126	CD4-03-Il21-Tfh	Rap1a
Nek7	2.67592e-130	0.466312	0.4	0.184	4.28923e-126	CD4-03-Il21-Tfh	Nek7
Pou2f22	3.44989e-129	0.50349	0.341	0.142	5.52983e-125	CD4-03-Il21-Tfh	Pou2f2
Slc9a9	9.27603e-128	0.513071	0.295	0.115	1.48685e-123	CD4-03-Il21-Tfh	Slc9a9
Bcl2a1b	3.99537e-126	0.521258	0.642	0.384	6.40418e-122	CD4-03-Il21-Tfh	Bcl2a1b
Slfn2	1.40617e-125	0.498982	0.768	0.57	2.25395e-121	CD4-03-Il21-Tfh	Slfn2
Lrp101	1.03232e-123	0.478979	0.655	0.428	1.65471e-119	CD4-03-Il21-Tfh	Lrp10
Mxd42	6.89008e-123	0.539228	0.456	0.236	1.10441e-118	CD4-03-Il21-Tfh	Mxd4
Abhd8	1.30136e-121	0.49554	0.538	0.309	2.08595e-117	CD4-03-Il21-Tfh	Abhd8
Hif1a	1.65589e-120	0.649669	0.559	0.336	2.65423e-116	CD4-03-Il21-Tfh	Hif1a
Dusp12	1.24207e-118	0.542846	0.702	0.473	1.99092e-114	CD4-03-Il21-Tfh	Dusp1
Ptpn1	3.76409e-115	0.486833	0.642	0.426	6.03346e-111	CD4-03-Il21-Tfh	Ptpn1
Lcp21	9.4311e-114	0.50583	0.643	0.44	1.51171e-109	CD4-03-Il21-Tfh	Lcp2
Ifi27l2a1	8.78404e-113	0.3091	0.947	0.769	1.40799e-108	CD4-03-Il21-Tfh	Ifi27l2a
Zap70	2.10903e-109	0.501475	0.692	0.509	3.38056e-105	CD4-03-Il21-Tfh	Zap70
Syt111	2.98955e-109	0.397227	0.281	0.113	4.79196e-105	CD4-03-Il21-Tfh	Syt11
Pacsin11	5.55598e-107	0.446782	0.382	0.186	8.90569e-103	CD4-03-Il21-Tfh	Pacsin1
Bzw2	6.14623e-106	0.468207	0.44	0.237	9.85179e-102	CD4-03-Il21-Tfh	Bzw2
Batf2	1.85099e-105	0.604976	0.452	0.249	2.96695e-101	CD4-03-Il21-Tfh	Batf
Lax1	5.55373e-104	0.471946	0.415	0.218	8.90208e-100	CD4-03-Il21-Tfh	Lax1
Fkbp1a	2.37389e-101	0.396812	0.809	0.659	3.80511e-97	CD4-03-Il21-Tfh	Fkbp1a
Fyn	4.63588e-100	0.460754	0.524	0.319	7.43085e-96	CD4-03-Il21-Tfh	Fyn
2310001H17Rik	3.27871e-99	0.352936	0.274	0.112	5.25544e-95	CD4-03-Il21-Tfh	2310001H17Rik
Cd84	4.40729e-94	0.404106	0.404	0.212	7.06444e-90	CD4-03-Il21-Tfh	Cd84
Rilpl21	1.08341e-91	0.559788	0.434	0.247	1.7366e-87	CD4-03-Il21-Tfh	Rilpl2
Cd44	1.19571e-91	0.43854	0.42	0.23	1.9166e-87	CD4-03-Il21-Tfh	Cd44
Malat1	1.41745e-91	0.382951	0.991	0.973	2.27203e-87	CD4-03-Il21-Tfh	Malat1
Tank2	7.87981e-90	0.364152	0.329	0.156	1.26305e-85	CD4-03-Il21-Tfh	Tank
Cd61	2.59847e-89	0.485223	0.614	0.431	4.16508e-85	CD4-03-Il21-Tfh	Cd6
Ftl1	3.99937e-89	0.262839	0.958	0.932	6.41059e-85	CD4-03-Il21-Tfh	Ftl1
Xist	9.39744e-89	0.411454	0.792	0.62	1.50632e-84	CD4-03-Il21-Tfh	Xist
Ankrd122	8.68068e-88	0.431643	0.478	0.284	1.39143e-83	CD4-03-Il21-Tfh	Ankrd12
Itgal	4.54468e-87	0.407447	0.521	0.324	7.28466e-83	CD4-03-Il21-Tfh	Itgal
Dgkz	5.27853e-87	0.418808	0.392	0.21	8.46095e-83	CD4-03-Il21-Tfh	Dgkz
Smap1	1.10309e-86	0.407113	0.415	0.228	1.76815e-82	CD4-03-Il21-Tfh	Smap1
Sypl1	1.51334e-86	0.351749	0.275	0.122	2.42573e-82	CD4-03-Il21-Tfh	Sypl
H3f3a	1.57898e-86	0.272805	0.95	0.916	2.53095e-82	CD4-03-Il21-Tfh	H3f3a
Ndfip11	1.03984e-85	0.30981	0.881	0.765	1.66676e-81	CD4-03-Il21-Tfh	Ndfip1
Gna13	3.23544e-85	0.453344	0.487	0.297	5.18609e-81	CD4-03-Il21-Tfh	Gna13
Kcnn4	7.51186e-83	0.420525	0.447	0.257	1.20408e-78	CD4-03-Il21-Tfh	Kcnn4
Mapre2	1.44024e-80	0.421665	0.376	0.204	2.30856e-76	CD4-03-Il21-Tfh	Mapre2
Scamp3	3.04586e-80	0.423246	0.556	0.377	4.88221e-76	CD4-03-Il21-Tfh	Scamp3
Lbh2	8.77602e-80	0.417312	0.543	0.355	1.40671e-75	CD4-03-Il21-Tfh	Lbh
St6gal1	1.41693e-78	0.322858	0.284	0.13	2.27119e-74	CD4-03-Il21-Tfh	St6gal1
Plgrkt1	2.29684e-78	0.406535	0.457	0.279	3.68161e-74	CD4-03-Il21-Tfh	Plgrkt
Nfkb1	8.46167e-78	0.414317	0.298	0.146	1.35632e-73	CD4-03-Il21-Tfh	Nfkb1
Id31	1.76751e-77	0.52574	0.396	0.221	2.83314e-73	CD4-03-Il21-Tfh	Id3
Nrp12	3.18839e-77	0.412585	0.324	0.163	5.11068e-73	CD4-03-Il21-Tfh	Nrp1
Ptprcap1	1.46125e-75	0.297584	0.927	0.879	2.34224e-71	CD4-03-Il21-Tfh	Ptprcap
Prr131	2.605e-75	0.31956	0.746	0.567	4.17555e-71	CD4-03-Il21-Tfh	Prr13
Nrip1	5.92793e-75	0.323495	0.279	0.131	9.50187e-71	CD4-03-Il21-Tfh	Nrip1
Trim8	2.8885e-73	0.358946	0.312	0.158	4.62998e-69	CD4-03-Il21-Tfh	Trim8
Ptpn71	2.2755e-72	0.376197	0.468	0.29	3.6474e-68	CD4-03-Il21-Tfh	Ptpn7
mt-Nd4	2.41497e-72	0.307271	0.9	0.804	3.87096e-68	CD4-03-Il21-Tfh	mt-Nd4
Coro1b1	1.45372e-71	0.351326	0.613	0.446	2.33016e-67	CD4-03-Il21-Tfh	Coro1b
Fam104a	5.13244e-71	0.341598	0.528	0.347	8.22679e-67	CD4-03-Il21-Tfh	Fam104a
Sesn3	4.22399e-70	0.370974	0.367	0.204	6.77064e-66	CD4-03-Il21-Tfh	Sesn3
Cdk2ap22	7.09707e-70	0.427812	0.764	0.639	1.13759e-65	CD4-03-Il21-Tfh	Cdk2ap2
Rab371	1.1646e-69	0.349005	0.306	0.156	1.86674e-65	CD4-03-Il21-Tfh	Rab37
Cd22	2.14384e-69	0.269504	0.832	0.699	3.43636e-65	CD4-03-Il21-Tfh	Cd2
Cxcr31	1.10336e-68	0.442742	0.376	0.216	1.76857e-64	CD4-03-Il21-Tfh	Cxcr3
Tmem1732	8.61888e-67	0.357377	0.421	0.255	1.38152e-62	CD4-03-Il21-Tfh	Tmem173
Rnaset2a1	9.80546e-67	0.547133	0.795	0.699	1.57172e-62	CD4-03-Il21-Tfh	Rnaset2a
Pkp31	1.11007e-66	0.364433	0.518	0.343	1.77933e-62	CD4-03-Il21-Tfh	Pkp3
Rsu1	2.10879e-66	0.320074	0.336	0.182	3.38018e-62	CD4-03-Il21-Tfh	Rsu1
Pip4k2a	8.64009e-65	0.325453	0.284	0.144	1.38492e-60	CD4-03-Il21-Tfh	Pip4k2a
Fis1	1.41626e-64	0.296335	0.795	0.687	2.27013e-60	CD4-03-Il21-Tfh	Fis1
Max	1.83309e-64	0.3536	0.485	0.317	2.93826e-60	CD4-03-Il21-Tfh	Max
Ypel32	1.37681e-63	0.387774	0.792	0.684	2.20688e-59	CD4-03-Il21-Tfh	Ypel3
Dapp11	1.50259e-63	0.314639	0.252	0.122	2.4085e-59	CD4-03-Il21-Tfh	Dapp1
Hnrnpll1	1.85368e-63	0.328041	0.255	0.125	2.97126e-59	CD4-03-Il21-Tfh	Hnrnpll
Ubash3a	3.54716e-63	0.346177	0.366	0.21	5.68575e-59	CD4-03-Il21-Tfh	Ubash3a
Ddx51	1.94828e-62	0.258303	0.954	0.924	3.1229e-58	CD4-03-Il21-Tfh	Ddx5
Pdcd1	4.03221e-62	0.380281	0.493	0.299	6.46322e-58	CD4-03-Il21-Tfh	Pdcd1
Slc29a1	5.95871e-62	0.363754	0.27	0.14	9.55121e-58	CD4-03-Il21-Tfh	Slc29a1
Ddit41	7.6031e-62	0.399303	0.408	0.247	1.2187e-57	CD4-03-Il21-Tfh	Ddit4
Fos1	1.32501e-61	0.496228	0.541	0.382	2.12386e-57	CD4-03-Il21-Tfh	Fos
Map4k1	1.66092e-60	0.324555	0.347	0.198	2.66229e-56	CD4-03-Il21-Tfh	Map4k1
Anp32a1	2.05022e-60	0.283753	0.792	0.677	3.2863e-56	CD4-03-Il21-Tfh	Anp32a
Sptssa	2.52973e-60	0.422137	0.561	0.413	4.0549e-56	CD4-03-Il21-Tfh	Sptssa
Itm2b1	1.4882e-59	0.278641	0.973	0.938	2.38543e-55	CD4-03-Il21-Tfh	Itm2b
Bcl2a1d	2.13094e-58	0.2797	0.452	0.269	3.41569e-54	CD4-03-Il21-Tfh	Bcl2a1d
Mllt3	2.90869e-58	0.329322	0.337	0.193	4.66235e-54	CD4-03-Il21-Tfh	Mllt3
Fam101b	1.53878e-57	0.493949	0.358	0.211	2.46651e-53	CD4-03-Il21-Tfh	Fam101b
Skap1	9.81313e-57	0.293756	0.835	0.735	1.57295e-52	CD4-03-Il21-Tfh	Skap1
Uqcr10	1.95082e-56	0.312318	0.689	0.568	3.12697e-52	CD4-03-Il21-Tfh	Uqcr10
2021-09-09	7.93711e-56	0.360229	0.591	0.449	1.27224e-51	CD4-03-Il21-Tfh	2021-09-09
Ptms	2.58934e-54	0.356004	0.489	0.325	4.15046e-50	CD4-03-Il21-Tfh	Ptms
Itgb2	3.87755e-53	0.312317	0.678	0.546	6.21532e-49	CD4-03-Il21-Tfh	Itgb2
Mrpl52	5.64046e-53	0.297345	0.759	0.665	9.04109e-49	CD4-03-Il21-Tfh	Mrpl52
Hmgn1	6.04507e-53	0.321941	0.557	0.398	9.68964e-49	CD4-03-Il21-Tfh	Hmgn1
Znrf1	3.10723e-52	0.326469	0.274	0.147	4.98057e-48	CD4-03-Il21-Tfh	Znrf1
H2-DMa	3.96478e-51	0.306923	0.26	0.139	6.35514e-47	CD4-03-Il21-Tfh	H2-DMa
Ptp4a21	1.32506e-50	0.311208	0.573	0.43	2.12394e-46	CD4-03-Il21-Tfh	Ptp4a2
Timm17b	2.42649e-50	0.301961	0.436	0.289	3.88942e-46	CD4-03-Il21-Tfh	Timm17b
Gimap12	1.08939e-49	0.309424	0.614	0.469	1.74618e-45	CD4-03-Il21-Tfh	Gimap1
BC021614	1.31188e-49	0.372799	0.433	0.296	2.10281e-45	CD4-03-Il21-Tfh	BC021614
Raf1	2.53289e-49	0.324941	0.284	0.161	4.05997e-45	CD4-03-Il21-Tfh	Raf1
Inpp4b2	3.69134e-49	0.292517	0.485	0.328	5.91685e-45	CD4-03-Il21-Tfh	Inpp4b
Dbi	7.67251e-49	0.331229	0.538	0.396	1.22983e-44	CD4-03-Il21-Tfh	Dbi
Il6st	3.53059e-48	0.281569	0.258	0.138	5.65918e-44	CD4-03-Il21-Tfh	Il6st
Cd52	7.82238e-48	0.274717	0.985	0.986	1.25385e-43	CD4-03-Il21-Tfh	Cd52
Rhog1	8.58799e-48	0.275471	0.686	0.566	1.37657e-43	CD4-03-Il21-Tfh	Rhog
Snx201	8.65141e-48	0.30824	0.373	0.235	1.38674e-43	CD4-03-Il21-Tfh	Snx20
Prdx2	8.87171e-48	0.295226	0.595	0.466	1.42205e-43	CD4-03-Il21-Tfh	Prdx2
Txndc15	6.88725e-47	0.279352	0.297	0.171	1.10396e-42	CD4-03-Il21-Tfh	Txndc15
Capns1	9.02465e-47	0.309108	0.565	0.43	1.44656e-42	CD4-03-Il21-Tfh	Capns1
Mbp	9.136e-47	0.295106	0.319	0.189	1.46441e-42	CD4-03-Il21-Tfh	Mbp
Gpx11	1.43815e-46	0.275845	0.746	0.654	2.30521e-42	CD4-03-Il21-Tfh	Gpx1
Gadd45b1	1.00361e-45	0.334729	0.271	0.153	1.60869e-41	CD4-03-Il21-Tfh	Gadd45b
Hacd31	1.22247e-45	0.291689	0.273	0.155	1.95951e-41	CD4-03-Il21-Tfh	Hacd3
1971-09-01	1.31257e-45	0.300652	0.644	0.526	2.10392e-41	CD4-03-Il21-Tfh	2021-09-07
Sdhaf12	1.35928e-45	0.279557	0.341	0.209	2.17879e-41	CD4-03-Il21-Tfh	Sdhaf1
Psen22	1.43788e-45	0.274944	0.34	0.206	2.30478e-41	CD4-03-Il21-Tfh	Psen2
Runx11	1.96974e-45	0.273646	0.279	0.157	3.1573e-41	CD4-03-Il21-Tfh	Runx1
Plk3	6.47719e-45	0.287596	0.255	0.139	1.03823e-40	CD4-03-Il21-Tfh	Plk3
PISD	1.18069e-44	0.325084	0.332	0.202	1.89253e-40	CD4-03-Il21-Tfh	PISD
Cited21	1.7688e-44	0.371772	0.333	0.209	2.83521e-40	CD4-03-Il21-Tfh	Cited2
Desi2	1.91458e-44	0.267116	0.3	0.177	3.06888e-40	CD4-03-Il21-Tfh	Desi2
Sumo1	2.65668e-44	0.267989	0.669	0.543	4.25838e-40	CD4-03-Il21-Tfh	Sumo1
Clec2d2	6.12362e-44	0.318272	0.518	0.378	9.81556e-40	CD4-03-Il21-Tfh	Clec2d
Hsbp1	1.01036e-43	0.280909	0.469	0.33	1.61951e-39	CD4-03-Il21-Tfh	Hsbp1
Sh3kbp1	2.14795e-43	0.297629	0.533	0.396	3.44295e-39	CD4-03-Il21-Tfh	Sh3kbp1
Maz	2.46848e-43	0.299582	0.323	0.201	3.95673e-39	CD4-03-Il21-Tfh	Maz
Csnk1a1	2.99449e-43	0.288212	0.634	0.506	4.79986e-39	CD4-03-Il21-Tfh	Csnk1a1
Skp1a	3.19969e-43	0.272137	0.662	0.539	5.12878e-39	CD4-03-Il21-Tfh	Skp1a
Tor2a	8.72539e-43	0.273729	0.318	0.196	1.39859e-38	CD4-03-Il21-Tfh	Tor2a
Ostc	3.93025e-42	0.271763	0.592	0.462	6.2998e-38	CD4-03-Il21-Tfh	Ostc
Ak2	4.20022e-42	0.287451	0.417	0.288	6.73254e-38	CD4-03-Il21-Tfh	Ak2
Gpsm3	6.46775e-42	0.278101	0.703	0.598	1.03672e-37	CD4-03-Il21-Tfh	Gpsm3
Rabgap1l	2.58873e-41	0.298907	0.448	0.318	4.14947e-37	CD4-03-Il21-Tfh	Rabgap1l
Ap2m1	2.71075e-41	0.274501	0.585	0.456	4.34507e-37	CD4-03-Il21-Tfh	Ap2m1
Zwint	5.50675e-41	0.281491	0.267	0.157	8.82677e-37	CD4-03-Il21-Tfh	Zwint
Sh3bgrl2	1.75211e-40	0.256124	0.31	0.19	2.80845e-36	CD4-03-Il21-Tfh	Sh3bgrl
Rel	2.07587e-40	0.255272	0.253	0.142	3.32742e-36	CD4-03-Il21-Tfh	Rel
Top1	3.45192e-40	0.299746	0.531	0.401	5.53308e-36	CD4-03-Il21-Tfh	Top1
Tle3	3.48183e-40	0.278057	0.256	0.147	5.58102e-36	CD4-03-Il21-Tfh	Tle3
Anxa5	3.60466e-40	0.284465	0.433	0.304	5.77792e-36	CD4-03-Il21-Tfh	Anxa5
Cops6	1.61248e-39	0.289938	0.485	0.361	2.58464e-35	CD4-03-Il21-Tfh	Cops6
Gata32	3.99529e-39	0.293966	0.317	0.198	6.40406e-35	CD4-03-Il21-Tfh	Gata3
Nfkbiz1	1.4395e-38	0.274567	0.279	0.165	2.30738e-34	CD4-03-Il21-Tfh	Nfkbiz
Med8	2.30051e-38	0.262397	0.324	0.206	3.68748e-34	CD4-03-Il21-Tfh	Med8
Adprh	2.36654e-38	0.260269	0.366	0.243	3.79333e-34	CD4-03-Il21-Tfh	Adprh
Rab11b	4.69765e-38	0.271923	0.558	0.434	7.52986e-34	CD4-03-Il21-Tfh	Rab11b
Elavl1	6.40669e-38	0.268278	0.471	0.344	1.02693e-33	CD4-03-Il21-Tfh	Elavl1
Anp32e	6.56997e-38	0.277748	0.432	0.304	1.0531e-33	CD4-03-Il21-Tfh	Anp32e
Arpc5l1	1.62683e-37	0.26897	0.547	0.426	2.60765e-33	CD4-03-Il21-Tfh	Arpc5l
Trappc1	1.93474e-37	0.253947	0.316	0.2	3.10119e-33	CD4-03-Il21-Tfh	Trappc1
Hspa5	3.29145e-37	0.267259	0.694	0.574	5.27587e-33	CD4-03-Il21-Tfh	Hspa5
Cldnd11	1.0301e-36	0.257769	0.287	0.178	1.65115e-32	CD4-03-Il21-Tfh	Cldnd1
Mthfd2	8.95505e-36	0.282403	0.295	0.187	1.4354e-31	CD4-03-Il21-Tfh	Mthfd2
Cox14	1.41154e-35	0.266667	0.536	0.419	2.26256e-31	CD4-03-Il21-Tfh	Cox14
Cotl1	3.99436e-35	0.255355	0.79	0.743	6.40255e-31	CD4-03-Il21-Tfh	Cotl1
Ramp1	4.02542e-35	0.320399	0.258	0.154	6.45234e-31	CD4-03-Il21-Tfh	Ramp1
Rnf145	6.50146e-35	0.262964	0.26	0.157	1.04212e-30	CD4-03-Il21-Tfh	Rnf145
Smdt1	6.84539e-35	0.25554	0.619	0.512	1.09725e-30	CD4-03-Il21-Tfh	Smdt1
Pdrg1	1.08283e-34	0.252458	0.386	0.268	1.73567e-30	CD4-03-Il21-Tfh	Pdrg1
Rassf5	2.54801e-34	0.258036	0.506	0.385	4.08421e-30	CD4-03-Il21-Tfh	Rassf5
Ccm2	3.53147e-34	0.270996	0.39	0.271	5.6606e-30	CD4-03-Il21-Tfh	Ccm2
Itpr2	1.32814e-33	0.250024	0.282	0.174	2.12887e-29	CD4-03-Il21-Tfh	Itpr2
St13	5.54658e-33	0.255347	0.38	0.264	8.89061e-29	CD4-03-Il21-Tfh	St13
Csk	1.46693e-32	0.259734	0.598	0.489	2.35135e-28	CD4-03-Il21-Tfh	Csk
Dap	2.94298e-32	0.286999	0.452	0.339	4.7173e-28	CD4-03-Il21-Tfh	Dap
Akr1b3	1.17387e-31	0.263421	0.569	0.477	1.8816e-27	CD4-03-Il21-Tfh	Akr1b3
Malt1	3.74969e-31	0.292529	0.268	0.17	6.01038e-27	CD4-03-Il21-Tfh	Malt1
S100a111	4.68692e-28	0.295191	0.703	0.609	7.51267e-24	CD4-03-Il21-Tfh	S100a11
Psma6	9.92877e-28	0.252298	0.479	0.378	1.59148e-23	CD4-03-Il21-Tfh	Psma6
Rnaset2b1	4.76759e-26	0.333094	0.713	0.655	7.64197e-22	CD4-03-Il21-Tfh	Rnaset2b
Mapk1	1.8775e-24	0.263881	0.421	0.325	3.00944e-20	CD4-03-Il21-Tfh	Mapk1
Igfbp4	0	1.82487	0.666	0.092	0	CD4-01-Lef1-Tn	Igfbp4
Ly6c1	0	1.42614	0.445	0.028	0	CD4-01-Lef1-Tn	Ly6c1
Lef1	0	0.910062	0.689	0.304	0	CD4-01-Lef1-Tn	Lef1
Ccr7	0	0.896633	0.713	0.302	0	CD4-01-Lef1-Tn	Ccr7
Pdlim4	0	0.838324	0.294	0.012	0	CD4-01-Lef1-Tn	Pdlim4
Fam101b1	0	0.71902	0.461	0.173	0	CD4-01-Lef1-Tn	Fam101b
Sepp11	0	0.658113	0.43	0.192	0	CD4-01-Lef1-Tn	Sepp1
Dgka	0	0.62733	0.63	0.389	0	CD4-01-Lef1-Tn	Dgka
Tcf71	0	0.621295	0.646	0.372	0	CD4-01-Lef1-Tn	Tcf7
Gimap6	0	0.619918	0.85	0.7	0	CD4-01-Lef1-Tn	Gimap6
Actn1	0	0.614484	0.445	0.236	0	CD4-01-Lef1-Tn	Actn1
Satb1	0	0.606724	0.493	0.269	0	CD4-01-Lef1-Tn	Satb1
S1pr1	0	0.574934	0.487	0.258	0	CD4-01-Lef1-Tn	S1pr1
Limd21	0	0.574777	0.988	0.914	0	CD4-01-Lef1-Tn	Limd2
Tspan323	0	0.558476	0.528	0.276	0	CD4-01-Lef1-Tn	Tspan32
Atp1b1	0	0.546051	0.279	0.094	0	CD4-01-Lef1-Tn	Atp1b1
Dapl1	0	0.534223	0.364	0.174	0	CD4-01-Lef1-Tn	Dapl1
Pdk1	0	0.520114	0.304	0.145	0	CD4-01-Lef1-Tn	Pdk1
Rbm382	0	0.494213	0.651	0.501	0	CD4-01-Lef1-Tn	Rbm38
Tesc1	0	0.486167	0.325	0.141	0	CD4-01-Lef1-Tn	Tesc
Txnip	0	0.485437	0.676	0.531	0	CD4-01-Lef1-Tn	Txnip
Rps29	0	0.474272	1	0.988	0	CD4-01-Lef1-Tn	Rps29
Cd43	0	0.464821	0.4	0.167	0	CD4-01-Lef1-Tn	Cd4
Ramp11	0	0.45703	0.314	0.13	0	CD4-01-Lef1-Tn	Ramp1
Klf2	0	0.447172	0.761	0.503	0	CD4-01-Lef1-Tn	Klf2
Npc2	0	0.444387	0.875	0.774	0	CD4-01-Lef1-Tn	Npc2
Rpl12	0	0.417537	0.996	0.974	0	CD4-01-Lef1-Tn	Rpl12
Rps19	0	0.408839	0.999	0.991	0	CD4-01-Lef1-Tn	Rps19
Rps24	0	0.376902	1	0.997	0	CD4-01-Lef1-Tn	Rps24
Rps27	0	0.350373	0.999	0.992	0	CD4-01-Lef1-Tn	Rps27
Rpl5	0	0.345009	0.984	0.951	0	CD4-01-Lef1-Tn	Rpl5
Rpl8	0	0.342671	1	0.995	0	CD4-01-Lef1-Tn	Rpl8
Rps4x	0	0.34212	1	0.996	0	CD4-01-Lef1-Tn	Rps4x
Rps20	0	0.328943	1	0.995	0	CD4-01-Lef1-Tn	Rps20
Rplp1	0	0.327576	1	0.995	0	CD4-01-Lef1-Tn	Rplp1
Rps28	0	0.323267	0.996	0.975	0	CD4-01-Lef1-Tn	Rps28
Tpt1	0	0.323008	1	0.997	0	CD4-01-Lef1-Tn	Tpt1
mt-Cytb2	0	0.314249	0.999	0.987	0	CD4-01-Lef1-Tn	mt-Cytb
Rps16	0	0.30374	1	0.997	0	CD4-01-Lef1-Tn	Rps16
mt-Atp8	0	0.289826	1	0.996	0	CD4-01-Lef1-Tn	mt-Atp8
Rpl7	0	0.284185	0.996	0.981	0	CD4-01-Lef1-Tn	Rpl7
Rps7	0	0.281146	1	0.995	0	CD4-01-Lef1-Tn	Rps7
Rps8	0	0.27679	1	0.996	0	CD4-01-Lef1-Tn	Rps8
Rpl35	0	0.275783	1	0.985	0	CD4-01-Lef1-Tn	Rpl35
mt-Nd4l1	0	0.275275	0.999	0.985	0	CD4-01-Lef1-Tn	mt-Nd4l
Rpl10-ps3	0	0.272335	0.981	0.943	0	CD4-01-Lef1-Tn	Rpl10-ps3
Tmsb10	0	0.271579	1	0.998	0	CD4-01-Lef1-Tn	Tmsb10
Rpl14	0	0.265047	0.995	0.98	0	CD4-01-Lef1-Tn	Rpl14
Rpl19	0	0.260972	1	0.998	0	CD4-01-Lef1-Tn	Rpl19
mt-Nd2	0	0.256782	0.975	0.922	0	CD4-01-Lef1-Tn	mt-Nd2
Rps3a1	0	0.252979	1	0.997	0	CD4-01-Lef1-Tn	Rps3a1
Rps27a	0	0.25042	1	0.994	0	CD4-01-Lef1-Tn	Rps27a
Il6ra2	2.36689e-304	0.457104	0.331	0.166	3.7939e-300	CD4-01-Lef1-Tn	Il6ra
Foxp11	7.60257e-282	0.460417	0.522	0.366	1.21862e-277	CD4-01-Lef1-Tn	Foxp1
Atp1b31	1.03265e-281	0.405217	0.688	0.584	1.65523e-277	CD4-01-Lef1-Tn	Atp1b3
Rasgrp2	5.69166e-278	0.488947	0.44	0.273	9.12316e-274	CD4-01-Lef1-Tn	Rasgrp2
Rnf167	2.2735e-273	0.461862	0.499	0.353	3.6442e-269	CD4-01-Lef1-Tn	Rnf167
Pik3ip1	3.52653e-271	0.457398	0.297	0.149	5.65267e-267	CD4-01-Lef1-Tn	Pik3ip1
2021-06-01	5.85275e-252	0.48226	0.508	0.349	9.38137e-248	CD4-01-Lef1-Tn	Jun
Cytip	4.94317e-243	0.344404	0.754	0.686	7.9234e-239	CD4-01-Lef1-Tn	Cytip
Cd2471	4.75227e-240	0.333216	0.695	0.606	7.61741e-236	CD4-01-Lef1-Tn	Cd247
Arhgef1	2.12335e-239	0.35412	0.73	0.657	3.40351e-235	CD4-01-Lef1-Tn	Arhgef1
Slfn21	1.75713e-223	0.365521	0.665	0.562	2.8165e-219	CD4-01-Lef1-Tn	Slfn2
Slfn1	5.38972e-211	0.431347	0.421	0.283	8.63918e-207	CD4-01-Lef1-Tn	Slfn1
Sell	5.78524e-206	0.33591	0.546	0.372	9.27316e-202	CD4-01-Lef1-Tn	Sell
Hmha1	1.47701e-204	0.294072	0.779	0.711	2.3675e-200	CD4-01-Lef1-Tn	Hmha1
Ass12	1.01676e-196	0.287036	0.502	0.337	1.62976e-192	CD4-01-Lef1-Tn	Ass1
Tsc22d3	1.50501e-192	0.421114	0.549	0.437	2.41237e-188	CD4-01-Lef1-Tn	Tsc22d3
Fam65b	5.40419e-177	0.36887	0.406	0.279	8.66237e-173	CD4-01-Lef1-Tn	Fam65b
Nsg21	2.84922e-174	0.360859	0.406	0.276	4.56701e-170	CD4-01-Lef1-Tn	Nsg2
Cox7a2l	3.06496e-162	0.264018	0.777	0.75	4.91283e-158	CD4-01-Lef1-Tn	Cox7a2l
Pdlim1	1.88946e-159	0.376974	0.345	0.233	3.02862e-155	CD4-01-Lef1-Tn	Pdlim1
Foxo12	6.31922e-156	0.385824	0.444	0.342	1.01291e-151	CD4-01-Lef1-Tn	Foxo1
Hmgn11	2.94699e-154	0.333026	0.495	0.387	4.72374e-150	CD4-01-Lef1-Tn	Hmgn1
Rgs103	7.14245e-150	0.273486	0.589	0.47	1.14486e-145	CD4-01-Lef1-Tn	Rgs10
Il163	1.88682e-149	0.340147	0.466	0.362	3.02438e-145	CD4-01-Lef1-Tn	Il16
Emp31	1.02346e-146	0.276151	0.707	0.633	1.6405e-142	CD4-01-Lef1-Tn	Emp3
Il7r	2.75216e-135	0.293535	0.531	0.406	4.41144e-131	CD4-01-Lef1-Tn	Il7r
Pde4b	1.4902e-124	0.360532	0.453	0.361	2.38865e-120	CD4-01-Lef1-Tn	Pde4b
Rabac1	7.85038e-122	0.275887	0.609	0.561	1.25834e-117	CD4-01-Lef1-Tn	Rabac1
Tgfbr2	2.34513e-118	0.348703	0.43	0.347	3.75901e-114	CD4-01-Lef1-Tn	Tgfbr2
Srpk1	2.15002e-115	0.338648	0.442	0.369	3.44627e-111	CD4-01-Lef1-Tn	Srpk1
Emb	2.16038e-109	0.255434	0.476	0.381	3.46287e-105	CD4-01-Lef1-Tn	Emb
Ppp1r15a	3.01285e-108	0.312251	0.514	0.445	4.82931e-104	CD4-01-Lef1-Tn	Ppp1r15a
Arhgap15	1.38253e-106	0.328595	0.426	0.353	2.21606e-102	CD4-01-Lef1-Tn	Arhgap15
Mettl9	2.28882e-106	0.346515	0.318	0.238	3.66875e-102	CD4-01-Lef1-Tn	Mettl9
Tnfaip8l21	3.3161e-101	0.303562	0.365	0.279	5.31538e-97	CD4-01-Lef1-Tn	Tnfaip8l2
Gramd1a	1.45045e-100	0.332646	0.396	0.32	2.32493e-96	CD4-01-Lef1-Tn	Gramd1a
Sit1	3.22087e-95	0.314511	0.31	0.227	5.16273e-91	CD4-01-Lef1-Tn	Sit1
Rapgef6	2.03622e-93	0.289412	0.526	0.48	3.26386e-89	CD4-01-Lef1-Tn	Rapgef6
Fam78a	1.06202e-91	0.325442	0.26	0.181	1.70232e-87	CD4-01-Lef1-Tn	Fam78a
Bcl11b2	1.95285e-91	0.307377	0.359	0.279	3.13022e-87	CD4-01-Lef1-Tn	Bcl11b
Stk38	8.87359e-90	0.317175	0.335	0.258	1.42235e-85	CD4-01-Lef1-Tn	Stk38
Chd32	1.40401e-81	0.286317	0.394	0.323	2.25049e-77	CD4-01-Lef1-Tn	Chd3
Rasgrp1	6.3225e-80	0.301656	0.324	0.251	1.01343e-75	CD4-01-Lef1-Tn	Rasgrp1
Fam105a	3.2555e-79	0.295046	0.395	0.335	5.21824e-75	CD4-01-Lef1-Tn	Fam105a
Crlf31	1.24353e-68	0.290659	0.438	0.395	1.99325e-64	CD4-01-Lef1-Tn	Crlf3
Add3	6.58346e-65	0.280918	0.329	0.269	1.05526e-60	CD4-01-Lef1-Tn	Add3
4930523C07Rik	9.83774e-64	0.278446	0.4	0.352	1.57689e-59	CD4-01-Lef1-Tn	4930523C07Rik
Ccm21	2.26549e-56	0.263671	0.321	0.267	3.63136e-52	CD4-01-Lef1-Tn	Ccm2
Bzw21	3.78753e-56	0.256643	0.292	0.236	6.07103e-52	CD4-01-Lef1-Tn	Bzw2
Cdkn2d	8.92366e-48	0.254014	0.294	0.244	1.43037e-43	CD4-01-Lef1-Tn	Cdkn2d
Smc6	1.13233e-41	0.26115	0.386	0.362	1.81502e-37	CD4-01-Lef1-Tn	Smc6
Itgb12	0	1.27696	0.74	0.362	0	CD4-02-Itgb1-Tcm	Itgb1
Ass13	0	0.765025	0.676	0.347	0	CD4-02-Itgb1-Tcm	Ass1
Cd45	0	0.761419	0.554	0.185	0	CD4-02-Itgb1-Tcm	Cd4
Cd40lg1	0	0.661305	0.347	0.085	0	CD4-02-Itgb1-Tcm	Cd40lg
Klf21	1.43396e-286	0.715406	0.83	0.528	2.2985e-282	CD4-02-Itgb1-Tcm	Klf2
Arhgdib1	2.86835e-274	0.426014	0.973	0.944	4.59767e-270	CD4-02-Itgb1-Tcm	Arhgdib
Itgb72	6.12111e-245	0.65278	0.722	0.455	9.81152e-241	CD4-02-Itgb1-Tcm	Itgb7
Lat1	2.79394e-208	0.442754	0.921	0.855	4.4784e-204	CD4-02-Itgb1-Tcm	Lat
Tesc2	2.17793e-203	0.602129	0.387	0.158	3.491e-199	CD4-02-Itgb1-Tcm	Tesc
Actb1	2.85474e-198	0.31191	1	0.999	4.57587e-194	CD4-02-Itgb1-Tcm	Actb
Cd91	1.98876e-193	0.568258	0.327	0.123	3.18779e-189	CD4-02-Itgb1-Tcm	Cd9
Myl12b	3.37144e-186	0.353395	0.963	0.936	5.40408e-182	CD4-02-Itgb1-Tcm	Myl12b
S100a101	6.47883e-185	0.509088	0.897	0.792	1.03849e-180	CD4-02-Itgb1-Tcm	S100a10
Emp32	8.7331e-184	0.560086	0.791	0.637	1.39983e-179	CD4-02-Itgb1-Tcm	Emp3
Cd55	3.56539e-183	0.604284	0.669	0.444	5.71496e-179	CD4-02-Itgb1-Tcm	Cd5
S1pr11	1.15573e-181	0.602101	0.526	0.282	1.85253e-177	CD4-02-Itgb1-Tcm	S1pr1
Dtx1	2.46788e-178	0.596953	0.32	0.125	3.95577e-174	CD4-02-Itgb1-Tcm	Dtx1
Coro1a1	3.01789e-164	0.298733	0.982	0.97	4.83737e-160	CD4-02-Itgb1-Tcm	Coro1a
Prr132	2.63767e-155	0.507125	0.738	0.565	4.22792e-151	CD4-02-Itgb1-Tcm	Prr13
Lsp11	1.32531e-153	0.48065	0.841	0.759	2.12434e-149	CD4-02-Itgb1-Tcm	Lsp1
Cdc25b1	8.42506e-147	0.476946	0.26	0.099	1.35045e-142	CD4-02-Itgb1-Tcm	Cdc25b
Slamf62	6.0688e-143	0.51861	0.383	0.185	9.72768e-139	CD4-02-Itgb1-Tcm	Slamf6
Fam65b1	1.31826e-142	0.524625	0.502	0.288	2.11304e-138	CD4-02-Itgb1-Tcm	Fam65b
Smpdl3a3	2.87851e-141	0.508339	0.59	0.393	4.61396e-137	CD4-02-Itgb1-Tcm	Smpdl3a
Rac22	1.3227e-139	0.270311	0.982	0.975	2.12015e-135	CD4-02-Itgb1-Tcm	Rac2
Fam101b2	5.9766e-134	0.562043	0.407	0.207	9.5799e-130	CD4-02-Itgb1-Tcm	Fam101b
Slfn22	1.27606e-132	0.468356	0.73	0.57	2.04539e-128	CD4-02-Itgb1-Tcm	Slfn2
Smco42	7.85468e-129	0.441161	0.302	0.134	1.25903e-124	CD4-02-Itgb1-Tcm	Smco4
Il7r1	6.28521e-123	0.611552	0.608	0.416	1.00746e-118	CD4-02-Itgb1-Tcm	Il7r
Ucp22	8.40602e-123	0.342061	0.912	0.875	1.3474e-118	CD4-02-Itgb1-Tcm	Ucp2
Cnn21	7.78087e-120	0.340452	0.928	0.893	1.2472e-115	CD4-02-Itgb1-Tcm	Cnn2
Malat11	8.30461e-118	0.309429	0.981	0.973	1.33115e-113	CD4-02-Itgb1-Tcm	Malat1
Ehd3	1.34468e-117	0.480782	0.34	0.17	2.15539e-113	CD4-02-Itgb1-Tcm	Ehd3
Hmha11	1.43806e-116	0.386254	0.817	0.716	2.30507e-112	CD4-02-Itgb1-Tcm	Hmha1
Gpx12	7.75677e-116	0.441289	0.751	0.652	1.24333e-111	CD4-02-Itgb1-Tcm	Gpx1
Tspan324	7.70611e-109	0.444748	0.503	0.305	1.23521e-104	CD4-02-Itgb1-Tcm	Tspan32
Tspan133	4.36002e-108	0.527171	0.524	0.356	6.98867e-104	CD4-02-Itgb1-Tcm	Tspan13
Tcf72	9.90042e-108	0.399113	0.612	0.404	1.58694e-103	CD4-02-Itgb1-Tcm	Tcf7
Cfl1	1.28956e-107	0.260761	0.982	0.976	2.06703e-103	CD4-02-Itgb1-Tcm	Cfl1
Il6ra3	1.36113e-107	0.464147	0.355	0.184	2.18175e-103	CD4-02-Itgb1-Tcm	Il6ra
Ddit42	2.36987e-107	0.556337	0.419	0.245	3.79866e-103	CD4-02-Itgb1-Tcm	Ddit4
Tnfaip8l22	1.10869e-103	0.443155	0.458	0.284	1.77711e-99	CD4-02-Itgb1-Tcm	Tnfaip8l2
Ppp1r18	3.51064e-102	0.328806	0.851	0.782	5.6272e-98	CD4-02-Itgb1-Tcm	Ppp1r18
Tspo	9.50745e-101	0.344289	0.816	0.734	1.52395e-96	CD4-02-Itgb1-Tcm	Tspo
Myl6	1.42817e-99	0.273263	0.954	0.949	2.28922e-95	CD4-02-Itgb1-Tcm	Myl6
AI4676061	7.11256e-99	0.469357	0.439	0.271	1.14007e-94	CD4-02-Itgb1-Tcm	AI467606
Crip11	3.8998e-98	0.53732	0.861	0.806	6.251e-94	CD4-02-Itgb1-Tcm	Crip1
Cdc421	1.64733e-95	0.30733	0.87	0.813	2.64051e-91	CD4-02-Itgb1-Tcm	Cdc42
S100a112	2.73189e-89	0.400884	0.751	0.605	4.37895e-85	CD4-02-Itgb1-Tcm	S100a11
S100a131	6.75243e-88	0.414899	0.648	0.535	1.08235e-83	CD4-02-Itgb1-Tcm	S100a13
Atp1b32	4.3187e-86	0.425389	0.699	0.595	6.92244e-82	CD4-02-Itgb1-Tcm	Atp1b3
Cd281	9.09431e-85	0.386497	0.599	0.453	1.45773e-80	CD4-02-Itgb1-Tcm	Cd28
Rinl	2.11959e-84	0.403191	0.609	0.49	3.39749e-80	CD4-02-Itgb1-Tcm	Rinl
Pycard1	2.80765e-80	0.44778	0.578	0.468	4.50038e-76	CD4-02-Itgb1-Tcm	Pycard
Flna	3.60394e-80	0.437538	0.454	0.311	5.77675e-76	CD4-02-Itgb1-Tcm	Flna
Pkp32	3.4112e-78	0.40598	0.493	0.342	5.46782e-74	CD4-02-Itgb1-Tcm	Pkp3
Ms4a6b	2.98167e-76	0.308363	0.825	0.776	4.77932e-72	CD4-02-Itgb1-Tcm	Ms4a6b
Clec2d3	3.71455e-76	0.406488	0.523	0.376	5.95406e-72	CD4-02-Itgb1-Tcm	Clec2d
Apbb1ip1	4.6885e-76	0.377903	0.605	0.482	7.5152e-72	CD4-02-Itgb1-Tcm	Apbb1ip
Stk381	6.18376e-76	0.437172	0.407	0.263	9.91194e-72	CD4-02-Itgb1-Tcm	Stk38
Ly6a1	8.71167e-76	0.252454	0.737	0.562	1.39639e-71	CD4-02-Itgb1-Tcm	Ly6a
Rexo21	2.92202e-75	0.454011	0.53	0.409	4.6837e-71	CD4-02-Itgb1-Tcm	Rexo2
Gpsm31	4.86518e-75	0.339849	0.689	0.597	7.7984e-71	CD4-02-Itgb1-Tcm	Gpsm3
Anp32a2	2.00536e-74	0.306463	0.741	0.678	3.21439e-70	CD4-02-Itgb1-Tcm	Anp32a
Cxcr32	2.55791e-73	0.496085	0.35	0.216	4.10008e-69	CD4-02-Itgb1-Tcm	Cxcr3
Bin2	1.78227e-72	0.370177	0.664	0.571	2.8568e-68	CD4-02-Itgb1-Tcm	Bin2
Slfn11	5.5407e-72	0.41893	0.442	0.297	8.88119e-68	CD4-02-Itgb1-Tcm	Slfn1
Dgka1	1.87423e-71	0.349919	0.563	0.419	3.0042e-67	CD4-02-Itgb1-Tcm	Dgka
Il164	3.03387e-71	0.351535	0.517	0.371	4.86299e-67	CD4-02-Itgb1-Tcm	Il16
Sit11	3.76565e-70	0.395257	0.371	0.233	6.03596e-66	CD4-02-Itgb1-Tcm	Sit1
Skap11	1.11485e-68	0.290604	0.796	0.736	1.787e-64	CD4-02-Itgb1-Tcm	Skap1
S1pr41	4.39735e-67	0.414381	0.368	0.237	7.04851e-63	CD4-02-Itgb1-Tcm	S1pr4
Cap11	4.07784e-66	0.377547	0.586	0.482	6.53637e-62	CD4-02-Itgb1-Tcm	Cap1
Hnrnpf	2.28306e-65	0.261027	0.851	0.83	3.65951e-61	CD4-02-Itgb1-Tcm	Hnrnpf
Smap11	1.09297e-64	0.397586	0.358	0.229	1.75191e-60	CD4-02-Itgb1-Tcm	Smap1
Ppp1ca1	2.51897e-64	0.261013	0.838	0.807	4.03766e-60	CD4-02-Itgb1-Tcm	Ppp1ca
Rasgrp21	4.58985e-63	0.380055	0.433	0.292	7.35707e-59	CD4-02-Itgb1-Tcm	Rasgrp2
Kcnn41	9.74571e-63	0.38613	0.388	0.258	1.56214e-58	CD4-02-Itgb1-Tcm	Kcnn4
Runx12	1.03096e-61	0.340922	0.277	0.155	1.65253e-57	CD4-02-Itgb1-Tcm	Runx1
Gltp1	1.16242e-61	0.346456	0.616	0.525	1.86325e-57	CD4-02-Itgb1-Tcm	Gltp
Cd2472	1.97292e-61	0.365709	0.683	0.617	3.16239e-57	CD4-02-Itgb1-Tcm	Cd247
Tbc1d10c1	2.39894e-61	0.322941	0.633	0.538	3.84527e-57	CD4-02-Itgb1-Tcm	Tbc1d10c
Itga4	8.98241e-61	0.557112	0.331	0.213	1.43979e-56	CD4-02-Itgb1-Tcm	Itga4
Asap11	8.48455e-59	0.35347	0.284	0.165	1.35999e-54	CD4-02-Itgb1-Tcm	Asap1
Crlf32	3.09046e-58	0.37681	0.509	0.397	4.9537e-54	CD4-02-Itgb1-Tcm	Crlf3
Faah	1.06972e-57	0.323857	0.251	0.139	1.71466e-53	CD4-02-Itgb1-Tcm	Faah
Cdk2ap23	3.5797e-57	0.296783	0.711	0.641	5.7379e-53	CD4-02-Itgb1-Tcm	Cdk2ap2
Rasa3	5.20897e-56	0.36311	0.327	0.207	8.34945e-52	CD4-02-Itgb1-Tcm	Rasa3
Spn	8.90046e-55	0.391539	0.408	0.293	1.42665e-50	CD4-02-Itgb1-Tcm	Spn
Cdc42ep3	3.45822e-52	0.341851	0.278	0.168	5.54318e-48	CD4-02-Itgb1-Tcm	Cdc42ep3
Capn21	5.30404e-51	0.338239	0.274	0.168	8.50185e-47	CD4-02-Itgb1-Tcm	Capn2
Abhd81	1.17535e-50	0.350267	0.424	0.313	1.88396e-46	CD4-02-Itgb1-Tcm	Abhd8
Dennd2d1	2.61072e-49	0.35393	0.301	0.193	4.18472e-45	CD4-02-Itgb1-Tcm	Dennd2d
Id32	4.29471e-48	0.355295	0.34	0.221	6.884e-44	CD4-02-Itgb1-Tcm	Id3
Psen23	1.85793e-47	0.281627	0.319	0.205	2.97807e-43	CD4-02-Itgb1-Tcm	Psen2
Dock2	4.21746e-46	0.355045	0.498	0.402	6.76016e-42	CD4-02-Itgb1-Tcm	Dock2
Tagln2	5.86285e-46	0.359614	0.713	0.649	9.39756e-42	CD4-02-Itgb1-Tcm	Tagln2
Adgre5	9.15023e-46	0.37075	0.43	0.327	1.46669e-41	CD4-02-Itgb1-Tcm	Adgre5
Ets11	1.21637e-45	0.282931	0.685	0.617	1.94972e-41	CD4-02-Itgb1-Tcm	Ets1
Gm2a1	2.58018e-45	0.291107	0.387	0.274	4.13577e-41	CD4-02-Itgb1-Tcm	Gm2a
Zfp362	2.21476e-44	0.361886	0.694	0.623	3.55004e-40	CD4-02-Itgb1-Tcm	Zfp36
Twf21	1.17246e-43	0.323241	0.427	0.327	1.87934e-39	CD4-02-Itgb1-Tcm	Twf2
Cdc42se1	1.29176e-42	0.31249	0.56	0.487	2.07057e-38	CD4-02-Itgb1-Tcm	Cdc42se1
Gm267401	1.14991e-41	0.283932	0.317	0.211	1.84319e-37	CD4-02-Itgb1-Tcm	Gm26740
Cd371	3.45329e-41	0.26115	0.656	0.603	5.53528e-37	CD4-02-Itgb1-Tcm	Cd37
Vim1	5.27969e-41	0.307104	0.795	0.759	8.46281e-37	CD4-02-Itgb1-Tcm	Vim
Lcp22	6.69575e-41	0.275702	0.533	0.443	1.07326e-36	CD4-02-Itgb1-Tcm	Lcp2
Cd62	3.47395e-40	0.323465	0.517	0.434	5.5684e-36	CD4-02-Itgb1-Tcm	Cd6
Emb1	1.31086e-39	0.270431	0.494	0.391	2.10117e-35	CD4-02-Itgb1-Tcm	Emb
Rcsd11	7.12376e-39	0.312566	0.398	0.3	1.14187e-34	CD4-02-Itgb1-Tcm	Rcsd1
Csk1	5.19452e-38	0.290207	0.561	0.49	8.32629e-34	CD4-02-Itgb1-Tcm	Csk
Zfp36l2	4.57385e-37	0.279793	0.789	0.756	7.33143e-33	CD4-02-Itgb1-Tcm	Zfp36l2
Fyb1	9.22996e-37	0.250242	0.643	0.586	1.47947e-32	CD4-02-Itgb1-Tcm	Fyb
Fam134b1	2.39656e-36	0.279609	0.252	0.162	3.84144e-32	CD4-02-Itgb1-Tcm	Fam134b
Anxa61	3.4117e-36	0.291067	0.617	0.577	5.46862e-32	CD4-02-Itgb1-Tcm	Anxa6
Srpk11	4.68198e-36	0.277566	0.463	0.376	7.50474e-32	CD4-02-Itgb1-Tcm	Srpk1
Lrp102	4.7434e-36	0.282553	0.511	0.433	7.60319e-32	CD4-02-Itgb1-Tcm	Lrp10
Arhgap313	8.70555e-36	0.270791	0.282	0.186	1.39541e-31	CD4-02-Itgb1-Tcm	Arhgap31
Gata33	1.30761e-35	0.313489	0.289	0.198	2.09597e-31	CD4-02-Itgb1-Tcm	Gata3
Bcl11b3	2.92635e-35	0.271162	0.384	0.287	4.69064e-31	CD4-02-Itgb1-Tcm	Bcl11b
Grap1	9.86181e-35	0.269974	0.464	0.381	1.58075e-30	CD4-02-Itgb1-Tcm	Grap
Scp2	3.83207e-34	0.255512	0.568	0.504	6.14242e-30	CD4-02-Itgb1-Tcm	Scp2
Ptpn72	3.65501e-33	0.262108	0.383	0.292	5.85862e-29	CD4-02-Itgb1-Tcm	Ptpn7
Akr1b31	5.52943e-33	0.265137	0.538	0.477	8.86313e-29	CD4-02-Itgb1-Tcm	Akr1b3
Anxa51	1.58929e-32	0.298936	0.39	0.305	2.54747e-28	CD4-02-Itgb1-Tcm	Anxa5
Rsrp1	4.76306e-31	0.28366	0.537	0.479	7.6347e-27	CD4-02-Itgb1-Tcm	Rsrp1
Nsg22	4.32851e-30	0.256888	0.383	0.291	6.93817e-26	CD4-02-Itgb1-Tcm	Nsg2
Cd841	5.68055e-30	0.268642	0.301	0.215	9.10536e-26	CD4-02-Itgb1-Tcm	Cd84
Capns11	8.12677e-30	0.266699	0.496	0.432	1.30264e-25	CD4-02-Itgb1-Tcm	Capns1
Camk2d3	1.56248e-29	0.25846	0.345	0.259	2.5045e-25	CD4-02-Itgb1-Tcm	Camk2d
Ahnak	1.85676e-29	0.331284	0.432	0.352	2.9762e-25	CD4-02-Itgb1-Tcm	Ahnak
Sh2d1a3	2.15851e-29	0.298664	0.431	0.358	3.45988e-25	CD4-02-Itgb1-Tcm	Sh2d1a
Sptssa1	3.23312e-28	0.306822	0.473	0.416	5.18236e-24	CD4-02-Itgb1-Tcm	Sptssa
Ccm22	8.27942e-28	0.257321	0.355	0.272	1.32711e-23	CD4-02-Itgb1-Tcm	Ccm2
Tmem71	8.47176e-28	0.259373	0.255	0.177	1.35794e-23	CD4-02-Itgb1-Tcm	Tmem71
Kbtbd11	1.00197e-27	0.251816	0.266	0.186	1.60605e-23	CD4-02-Itgb1-Tcm	Kbtbd11
Cited22	1.45251e-27	0.286807	0.29	0.209	2.32823e-23	CD4-02-Itgb1-Tcm	Cited2
Btg2	1.65217e-27	0.26374	0.516	0.448	2.64827e-23	CD4-02-Itgb1-Tcm	Btg2
Kcnab2	2.37096e-27	0.272653	0.315	0.239	3.80041e-23	CD4-02-Itgb1-Tcm	Kcnab2
Klf3	1.63249e-26	0.255233	0.308	0.224	2.61671e-22	CD4-02-Itgb1-Tcm	Klf3
Tecpr1	1.77671e-26	0.252733	0.341	0.26	2.84789e-22	CD4-02-Itgb1-Tcm	Tecpr1
Tpst2	3.53725e-26	0.276721	0.475	0.419	5.66987e-22	CD4-02-Itgb1-Tcm	Tpst2
Nfatc3	7.61265e-24	0.261171	0.283	0.21	1.22023e-19	CD4-02-Itgb1-Tcm	Nfatc3
S100a41	1.64267e-22	0.393499	0.352	0.281	2.63304e-18	CD4-02-Itgb1-Tcm	S100a4
Fos2	1.53788e-09	0.331435	0.411	0.386	2.46507e-05	CD4-02-Itgb1-Tcm	Fos
Hist1h2ap	0	2.67143	0.863	0.152	0	CD8/CD4-Mki67-Mixed	Hist1h2ap
Hmgb2	0	2.14356	0.99	0.494	0	CD8/CD4-Mki67-Mixed	Hmgb2
2810417H13Rik	0	1.96966	0.923	0.057	0	CD8/CD4-Mki67-Mixed	2810417H13Rik
Ube2c	0	1.82027	0.814	0.047	0	CD8/CD4-Mki67-Mixed	Ube2c
Stmn1	0	1.79483	0.97	0.109	0	CD8/CD4-Mki67-Mixed	Stmn1
Birc5	0	1.78996	0.928	0.041	0	CD8/CD4-Mki67-Mixed	Birc5
Tuba1b	0	1.63913	0.957	0.551	0	CD8/CD4-Mki67-Mixed	Tuba1b
Rrm2	0	1.57276	0.796	0.042	0	CD8/CD4-Mki67-Mixed	Rrm2
Hmgn2	0	1.57238	0.983	0.44	0	CD8/CD4-Mki67-Mixed	Hmgn2
H2afz1	0	1.50839	0.998	0.794	0	CD8/CD4-Mki67-Mixed	H2afz
Top2a	0	1.5048	0.792	0.078	0	CD8/CD4-Mki67-Mixed	Top2a
Hist1h2ae	0	1.44801	0.692	0.049	0	CD8/CD4-Mki67-Mixed	Hist1h2ae
Ccnb2	0	1.43125	0.819	0.034	0	CD8/CD4-Mki67-Mixed	Ccnb2
H2afx	0	1.4183	0.866	0.224	0	CD8/CD4-Mki67-Mixed	H2afx
Ccna2	0	1.39967	0.829	0.029	0	CD8/CD4-Mki67-Mixed	Ccna2
Mki67	0	1.34644	0.834	0.047	0	CD8/CD4-Mki67-Mixed	Mki67
Cenpa	0	1.31459	0.845	0.187	0	CD8/CD4-Mki67-Mixed	Cenpa
Tubb5	0	1.30531	0.987	0.646	0	CD8/CD4-Mki67-Mixed	Tubb5
Lmnb1	0	1.26973	0.935	0.217	0	CD8/CD4-Mki67-Mixed	Lmnb1
Cks1b	0	1.26646	0.904	0.081	0	CD8/CD4-Mki67-Mixed	Cks1b
Cks2	0	1.23848	0.864	0.159	0	CD8/CD4-Mki67-Mixed	Cks2
Tubb4b	0	1.23502	0.911	0.367	0	CD8/CD4-Mki67-Mixed	Tubb4b
Cdca8	0	1.20495	0.848	0.037	0	CD8/CD4-Mki67-Mixed	Cdca8
Hist1h1b	0	1.15228	0.609	0.034	0	CD8/CD4-Mki67-Mixed	Hist1h1b
Cdca3	0	1.12486	0.777	0.031	0	CD8/CD4-Mki67-Mixed	Cdca3
H2afv	0	1.11683	0.979	0.531	0	CD8/CD4-Mki67-Mixed	H2afv
Tuba1c	0	1.08284	0.801	0.286	0	CD8/CD4-Mki67-Mixed	Tuba1c
Asf1b	0	1.07261	0.788	0.053	0	CD8/CD4-Mki67-Mixed	Asf1b
Smc2	0	1.07114	0.815	0.101	0	CD8/CD4-Mki67-Mixed	Smc2
2700094K13Rik	0	1.06151	0.954	0.35	0	CD8/CD4-Mki67-Mixed	2700094K13Rik
Ran	0	1.05829	0.991	0.675	0	CD8/CD4-Mki67-Mixed	Ran
Tyms	0	1.03182	0.768	0.076	0	CD8/CD4-Mki67-Mixed	Tyms
Dut	0	1.01097	0.882	0.301	0	CD8/CD4-Mki67-Mixed	Dut
Ptma	0	1.00345	0.999	0.976	0	CD8/CD4-Mki67-Mixed	Ptma
Hmgb1	0	1.00029	0.999	0.828	0	CD8/CD4-Mki67-Mixed	Hmgb1
Nusap1	0	0.999273	0.621	0.023	0	CD8/CD4-Mki67-Mixed	Nusap1
Tk1	0	0.991152	0.754	0.053	0	CD8/CD4-Mki67-Mixed	Tk1
Cdk1	0	0.983082	0.677	0.032	0	CD8/CD4-Mki67-Mixed	Cdk1
Vim2	0	0.977565	0.988	0.754	0	CD8/CD4-Mki67-Mixed	Vim
Spc24	0	0.969591	0.773	0.036	0	CD8/CD4-Mki67-Mixed	Spc24
Tpx2	0	0.958868	0.692	0.024	0	CD8/CD4-Mki67-Mixed	Tpx2
Cenpf	0	0.932598	0.579	0.018	0	CD8/CD4-Mki67-Mixed	Cenpf
Dbi1	0	0.92591	0.943	0.386	0	CD8/CD4-Mki67-Mixed	Dbi
Kpna2	0	0.91801	0.606	0.086	0	CD8/CD4-Mki67-Mixed	Kpna2
Anp32e1	0	0.914314	0.909	0.291	0	CD8/CD4-Mki67-Mixed	Anp32e
Cdc20	0	0.906831	0.598	0.022	0	CD8/CD4-Mki67-Mixed	Cdc20
Dek	0	0.894822	0.925	0.387	0	CD8/CD4-Mki67-Mixed	Dek
Anp32b	0	0.881767	0.979	0.62	0	CD8/CD4-Mki67-Mixed	Anp32b
Tmpo	0	0.842237	0.842	0.161	0	CD8/CD4-Mki67-Mixed	Tmpo
Tacc3	0	0.841514	0.699	0.038	0	CD8/CD4-Mki67-Mixed	Tacc3
Pcna	0	0.829166	0.8	0.239	0	CD8/CD4-Mki67-Mixed	Pcna
Gmnn	0	0.829128	0.766	0.103	0	CD8/CD4-Mki67-Mixed	Gmnn
Racgap1	0	0.827863	0.745	0.116	0	CD8/CD4-Mki67-Mixed	Racgap1
Ezh2	0	0.821361	0.772	0.105	0	CD8/CD4-Mki67-Mixed	Ezh2
Rrm1	0	0.817217	0.734	0.082	0	CD8/CD4-Mki67-Mixed	Rrm1
Aurkb	0	0.817167	0.619	0.024	0	CD8/CD4-Mki67-Mixed	Aurkb
Fbxo5	0	0.786593	0.617	0.022	0	CD8/CD4-Mki67-Mixed	Fbxo5
Prc1	0	0.755126	0.559	0.025	0	CD8/CD4-Mki67-Mixed	Prc1
Kif11	0	0.754309	0.598	0.02	0	CD8/CD4-Mki67-Mixed	Kif11
Plk1	0	0.751138	0.561	0.013	0	CD8/CD4-Mki67-Mixed	Plk1
Incenp	0	0.746624	0.663	0.069	0	CD8/CD4-Mki67-Mixed	Incenp
Mcm5	0	0.742424	0.687	0.096	0	CD8/CD4-Mki67-Mixed	Mcm5
Hnrnpab	0	0.730161	0.92	0.472	0	CD8/CD4-Mki67-Mixed	Hnrnpab
Lig1	0	0.728306	0.686	0.084	0	CD8/CD4-Mki67-Mixed	Lig1
Mcm7	0	0.727829	0.714	0.116	0	CD8/CD4-Mki67-Mixed	Mcm7
Ccnb1	0	0.725425	0.535	0.015	0	CD8/CD4-Mki67-Mixed	Ccnb1
Mcm3	0	0.724774	0.687	0.127	0	CD8/CD4-Mki67-Mixed	Mcm3
Phgdh	0	0.723949	0.83	0.24	0	CD8/CD4-Mki67-Mixed	Phgdh
Hnrnpa3	0	0.717042	0.991	0.826	0	CD8/CD4-Mki67-Mixed	Hnrnpa3
Uhrf1	0	0.713296	0.636	0.043	0	CD8/CD4-Mki67-Mixed	Uhrf1
Cdc25b2	0	0.713292	0.608	0.092	0	CD8/CD4-Mki67-Mixed	Cdc25b
Ube2s	0	0.711386	0.825	0.242	0	CD8/CD4-Mki67-Mixed	Ube2s
Prdx11	0	0.704147	0.972	0.649	0	CD8/CD4-Mki67-Mixed	Prdx1
Cenpe	0	0.702806	0.545	0.02	0	CD8/CD4-Mki67-Mixed	Cenpe
Slbp	0	0.70236	0.808	0.297	0	CD8/CD4-Mki67-Mixed	Slbp
Knstrn	0	0.697239	0.629	0.04	0	CD8/CD4-Mki67-Mixed	Knstrn
Nap1l1	0	0.69318	0.924	0.412	0	CD8/CD4-Mki67-Mixed	Nap1l1
Ybx1	0	0.677459	0.983	0.781	0	CD8/CD4-Mki67-Mixed	Ybx1
Fabp5	0	0.676921	0.55	0.093	0	CD8/CD4-Mki67-Mixed	Fabp5
Rad21	0	0.675382	0.819	0.225	0	CD8/CD4-Mki67-Mixed	Rad21
Clspn	0	0.675287	0.59	0.028	0	CD8/CD4-Mki67-Mixed	Clspn
Prdx4	0	0.673534	0.67	0.074	0	CD8/CD4-Mki67-Mixed	Prdx4
Lockd	0	0.667727	0.684	0.065	0	CD8/CD4-Mki67-Mixed	Lockd
Cdkn3	0	0.667311	0.535	0.019	0	CD8/CD4-Mki67-Mixed	Cdkn3
Hint1	0	0.663496	0.996	0.749	0	CD8/CD4-Mki67-Mixed	Hint1
Hmmr	0	0.657934	0.518	0.011	0	CD8/CD4-Mki67-Mixed	Hmmr
Tcf19	0	0.654864	0.613	0.053	0	CD8/CD4-Mki67-Mixed	Tcf19
Hnrnpa2b1	0	0.654621	0.993	0.867	0	CD8/CD4-Mki67-Mixed	Hnrnpa2b1
Nrm	0	0.652828	0.707	0.104	0	CD8/CD4-Mki67-Mixed	Nrm
Ywhah	0	0.652025	0.965	0.555	0	CD8/CD4-Mki67-Mixed	Ywhah
Hist1h1e	0	0.64788	0.594	0.096	0	CD8/CD4-Mki67-Mixed	Hist1h1e
Banf1	0	0.639519	0.952	0.51	0	CD8/CD4-Mki67-Mixed	Banf1
Mcm6	0	0.638993	0.76	0.219	0	CD8/CD4-Mki67-Mixed	Mcm6
Cenpw	0	0.636753	0.736	0.097	0	CD8/CD4-Mki67-Mixed	Cenpw
Nucks1	0	0.635517	0.766	0.171	0	CD8/CD4-Mki67-Mixed	Nucks1
Ncapd2	0	0.633242	0.655	0.041	0	CD8/CD4-Mki67-Mixed	Ncapd2
Ddx39	0	0.632049	0.844	0.257	0	CD8/CD4-Mki67-Mixed	Ddx39
Snrpd1	0	0.630312	0.904	0.398	0	CD8/CD4-Mki67-Mixed	Snrpd1
Kif22	0	0.630155	0.544	0.02	0	CD8/CD4-Mki67-Mixed	Kif22
Hmgb3	0	0.622497	0.667	0.071	0	CD8/CD4-Mki67-Mixed	Hmgb3
Tipin	0	0.616916	0.689	0.129	0	CD8/CD4-Mki67-Mixed	Tipin
Ppia	0	0.610099	1	0.996	0	CD8/CD4-Mki67-Mixed	Ppia
Casc5	0	0.609053	0.537	0.016	0	CD8/CD4-Mki67-Mixed	Casc5
Ckap2l	0	0.608953	0.536	0.014	0	CD8/CD4-Mki67-Mixed	Ckap2l
Atp5g3	0	0.608776	0.993	0.851	0	CD8/CD4-Mki67-Mixed	Atp5g3
Hist1h2ag	0	0.604096	0.533	0.023	0	CD8/CD4-Mki67-Mixed	Hist1h2ag
Lsm2	0	0.602586	0.84	0.246	0	CD8/CD4-Mki67-Mixed	Lsm2
Esco2	0	0.599677	0.5	0.013	0	CD8/CD4-Mki67-Mixed	Esco2
Cenpm	0	0.592159	0.603	0.027	0	CD8/CD4-Mki67-Mixed	Cenpm
Clic11	0	0.59213	0.991	0.87	0	CD8/CD4-Mki67-Mixed	Clic1
Ccdc34	0	0.588712	0.653	0.07	0	CD8/CD4-Mki67-Mixed	Ccdc34
1500009L16Rik	0	0.58759	0.354	0.028	0	CD8/CD4-Mki67-Mixed	1500009L16Rik
Dnmt1	0	0.586871	0.696	0.148	0	CD8/CD4-Mki67-Mixed	Dnmt1
Rad51	0	0.582895	0.593	0.033	0	CD8/CD4-Mki67-Mixed	Rad51
Mxd3	0	0.582842	0.489	0.01	0	CD8/CD4-Mki67-Mixed	Mxd3
Mad2l1	0	0.581303	0.62	0.046	0	CD8/CD4-Mki67-Mixed	Mad2l1
Fen1	0	0.580293	0.663	0.101	0	CD8/CD4-Mki67-Mixed	Fen1
Cdkn2c	0	0.5752	0.529	0.067	0	CD8/CD4-Mki67-Mixed	Cdkn2c
Fkbp2	0	0.573357	0.751	0.144	0	CD8/CD4-Mki67-Mixed	Fkbp2
Gm10282	0	0.567544	0.609	0.075	0	CD8/CD4-Mki67-Mixed	Gm10282
Mrpl18	0	0.562164	0.882	0.358	0	CD8/CD4-Mki67-Mixed	Mrpl18
Dctpp1	0	0.561457	0.708	0.159	0	CD8/CD4-Mki67-Mixed	Dctpp1
Rfc4	0	0.558782	0.63	0.077	0	CD8/CD4-Mki67-Mixed	Rfc4
Ppil1	0	0.551686	0.724	0.143	0	CD8/CD4-Mki67-Mixed	Ppil1
Atpif11	0	0.538915	0.911	0.347	0	CD8/CD4-Mki67-Mixed	Atpif1
Hells	0	0.538773	0.54	0.071	0	CD8/CD4-Mki67-Mixed	Hells
Usp1	0	0.53689	0.76	0.194	0	CD8/CD4-Mki67-Mixed	Usp1
Hist1h4i	0	0.535399	0.582	0.046	0	CD8/CD4-Mki67-Mixed	Hist1h4i
Smc1a	0	0.535364	0.838	0.275	0	CD8/CD4-Mki67-Mixed	Smc1a
Aurka	0	0.529488	0.434	0.011	0	CD8/CD4-Mki67-Mixed	Aurka
Psat1	0	0.527671	0.661	0.117	0	CD8/CD4-Mki67-Mixed	Psat1
Haus4	0	0.521569	0.697	0.104	0	CD8/CD4-Mki67-Mixed	Haus4
Nasp	0	0.519261	0.709	0.184	0	CD8/CD4-Mki67-Mixed	Nasp
Rfc5	0	0.512563	0.643	0.09	0	CD8/CD4-Mki67-Mixed	Rfc5
Hist1h2an	0	0.510982	0.448	0.023	0	CD8/CD4-Mki67-Mixed	Hist1h2an
Hist1h2bj	0	0.51062	0.477	0.026	0	CD8/CD4-Mki67-Mixed	Hist1h2bj
Plp2	0	0.507239	0.832	0.281	0	CD8/CD4-Mki67-Mixed	Plp2
Kif23	0	0.506107	0.496	0.03	0	CD8/CD4-Mki67-Mixed	Kif23
Ncaph	0	0.498453	0.497	0.024	0	CD8/CD4-Mki67-Mixed	Ncaph
Ahcy	0	0.497713	0.712	0.17	0	CD8/CD4-Mki67-Mixed	Ahcy
Dbf4	0	0.496227	0.655	0.108	0	CD8/CD4-Mki67-Mixed	Dbf4
Ncapg	0	0.49355	0.495	0.016	0	CD8/CD4-Mki67-Mixed	Ncapg
Orc6	0	0.491896	0.581	0.089	0	CD8/CD4-Mki67-Mixed	Orc6
Cnih4	0	0.486313	0.698	0.159	0	CD8/CD4-Mki67-Mixed	Cnih4
Rbm3	0	0.484784	0.998	0.94	0	CD8/CD4-Mki67-Mixed	Rbm3
Ska1	0	0.482629	0.504	0.015	0	CD8/CD4-Mki67-Mixed	Ska1
Spc25	0	0.478135	0.46	0.018	0	CD8/CD4-Mki67-Mixed	Spc25
Rnaseh2b	0	0.476369	0.663	0.113	0	CD8/CD4-Mki67-Mixed	Rnaseh2b
H1f02	0	0.475764	0.493	0.111	0	CD8/CD4-Mki67-Mixed	H1f0
2700029M09Rik	0	0.474153	0.75	0.184	0	CD8/CD4-Mki67-Mixed	2700029M09Rik
Hist1h2ab	0	0.474044	0.377	0.012	0	CD8/CD4-Mki67-Mixed	Hist1h2ab
Alyref	0	0.473861	0.667	0.136	0	CD8/CD4-Mki67-Mixed	Alyref
Lsm3	0	0.472072	0.806	0.258	0	CD8/CD4-Mki67-Mixed	Lsm3
Ifi30	0	0.469178	0.654	0.127	0	CD8/CD4-Mki67-Mixed	Ifi30
Ndc80	0	0.464834	0.477	0.023	0	CD8/CD4-Mki67-Mixed	Ndc80
Prim1	0	0.46425	0.542	0.056	0	CD8/CD4-Mki67-Mixed	Prim1
Mcm4	0	0.46372	0.651	0.15	0	CD8/CD4-Mki67-Mixed	Mcm4
Pmf1	0	0.461974	0.612	0.077	0	CD8/CD4-Mki67-Mixed	Pmf1
Sypl2	0	0.460864	0.622	0.113	0	CD8/CD4-Mki67-Mixed	Sypl
Shcbp1	0	0.460775	0.463	0.014	0	CD8/CD4-Mki67-Mixed	Shcbp1
Rad51ap1	0	0.458134	0.47	0.02	0	CD8/CD4-Mki67-Mixed	Rad51ap1
Cfl11	0	0.455013	0.999	0.975	0	CD8/CD4-Mki67-Mixed	Cfl1
Sdf2l1	0	0.451005	0.685	0.169	0	CD8/CD4-Mki67-Mixed	Sdf2l1
Slmo2	0	0.45044	0.778	0.233	0	CD8/CD4-Mki67-Mixed	Slmo2
Csrp1	0	0.449688	0.751	0.193	0	CD8/CD4-Mki67-Mixed	Csrp1
Cdca5	0	0.449476	0.476	0.016	0	CD8/CD4-Mki67-Mixed	Cdca5
Cmc2	0	0.447497	0.619	0.098	0	CD8/CD4-Mki67-Mixed	Cmc2
Marcksl11	0	0.439397	0.5	0.087	0	CD8/CD4-Mki67-Mixed	Marcksl1
Reep4	0	0.437649	0.557	0.099	0	CD8/CD4-Mki67-Mixed	Reep4
Siva1	0	0.437103	0.656	0.182	0	CD8/CD4-Mki67-Mixed	Siva1
Dtymk	0	0.435238	0.722	0.211	0	CD8/CD4-Mki67-Mixed	Dtymk
Exosc8	0	0.43504	0.796	0.26	0	CD8/CD4-Mki67-Mixed	Exosc8
Pbk	0	0.434817	0.427	0.011	0	CD8/CD4-Mki67-Mixed	Pbk
Aspm	0	0.430786	0.381	0.01	0	CD8/CD4-Mki67-Mixed	Aspm
Bub1b	0	0.42913	0.431	0.012	0	CD8/CD4-Mki67-Mixed	Bub1b
Kif15	0	0.428604	0.486	0.027	0	CD8/CD4-Mki67-Mixed	Kif15
Mcm2	0	0.427055	0.548	0.093	0	CD8/CD4-Mki67-Mixed	Mcm2
Hist1h2ao	0	0.42681	0.38	0.017	0	CD8/CD4-Mki67-Mixed	Hist1h2ao
Mis18bp1	0	0.424341	0.396	0.012	0	CD8/CD4-Mki67-Mixed	Mis18bp1
Cep55	0	0.424184	0.44	0.019	0	CD8/CD4-Mki67-Mixed	Cep55
Fam64a	0	0.422316	0.38	0.01	0	CD8/CD4-Mki67-Mixed	Fam64a
Rpa3	0	0.418054	0.695	0.166	0	CD8/CD4-Mki67-Mixed	Rpa3
Cdca2	0	0.417802	0.409	0.018	0	CD8/CD4-Mki67-Mixed	Cdca2
E2f2	0	0.417696	0.465	0.031	0	CD8/CD4-Mki67-Mixed	E2f2
Fzr1	0	0.414899	0.565	0.115	0	CD8/CD4-Mki67-Mixed	Fzr1
Hjurp	0	0.413113	0.562	0.086	0	CD8/CD4-Mki67-Mixed	Hjurp
Diaph3	0	0.412929	0.447	0.023	0	CD8/CD4-Mki67-Mixed	Diaph3
Hat1	0	0.411568	0.598	0.121	0	CD8/CD4-Mki67-Mixed	Hat1
Hist1h2ai	0	0.410402	0.398	0.023	0	CD8/CD4-Mki67-Mixed	Hist1h2ai
Gins2	0	0.406588	0.47	0.043	0	CD8/CD4-Mki67-Mixed	Gins2
Rangap1	0	0.403612	0.652	0.134	0	CD8/CD4-Mki67-Mixed	Rangap1
Hmgn5	0	0.402268	0.567	0.081	0	CD8/CD4-Mki67-Mixed	Hmgn5
Ncaph2	0	0.399223	0.69	0.165	0	CD8/CD4-Mki67-Mixed	Ncaph2
Pbdc1	0	0.39696	0.709	0.188	0	CD8/CD4-Mki67-Mixed	Pbdc1
Ckap5	0	0.394528	0.512	0.062	0	CD8/CD4-Mki67-Mixed	Ckap5
Hist1h1d	0	0.393402	0.333	0.018	0	CD8/CD4-Mki67-Mixed	Hist1h1d
Fdps	0	0.392076	0.527	0.107	0	CD8/CD4-Mki67-Mixed	Fdps
Dhfr	0	0.391996	0.465	0.04	0	CD8/CD4-Mki67-Mixed	Dhfr
Kif20a	0	0.390532	0.396	0.01	0	CD8/CD4-Mki67-Mixed	Kif20a
Kifc1	0	0.38648	0.431	0.029	0	CD8/CD4-Mki67-Mixed	Kifc1
Dlgap5	0	0.386384	0.418	0.027	0	CD8/CD4-Mki67-Mixed	Dlgap5
Nuf2	0	0.386358	0.41	0.01	0	CD8/CD4-Mki67-Mixed	Nuf2
Melk	0	0.384344	0.407	0.011	0	CD8/CD4-Mki67-Mixed	Melk
Ppih	0	0.382799	0.59	0.109	0	CD8/CD4-Mki67-Mixed	Ppih
Hist1h3b	0	0.382793	0.313	0.008	0	CD8/CD4-Mki67-Mixed	Hist1h3b
Dck	0	0.380147	0.584	0.102	0	CD8/CD4-Mki67-Mixed	Dck
Kif20b	0	0.37994	0.403	0.025	0	CD8/CD4-Mki67-Mixed	Kif20b
Rfc2	0	0.37994	0.691	0.203	0	CD8/CD4-Mki67-Mixed	Rfc2
Tfdp1	0	0.377412	0.505	0.072	0	CD8/CD4-Mki67-Mixed	Tfdp1
Pgp	0	0.377191	0.597	0.122	0	CD8/CD4-Mki67-Mixed	Pgp
Rbmxl1	0	0.373841	0.663	0.175	0	CD8/CD4-Mki67-Mixed	Rbmxl1
Nde1	0	0.373293	0.612	0.137	0	CD8/CD4-Mki67-Mixed	Nde1
Atad2	0	0.370989	0.54	0.105	0	CD8/CD4-Mki67-Mixed	Atad2
Rcc1	0	0.368989	0.466	0.048	0	CD8/CD4-Mki67-Mixed	Rcc1
Ckap2	0	0.368655	0.36	0.011	0	CD8/CD4-Mki67-Mixed	Ckap2
Nek2	0	0.36861	0.363	0.007	0	CD8/CD4-Mki67-Mixed	Nek2
Dtl	0	0.366744	0.462	0.064	0	CD8/CD4-Mki67-Mixed	Dtl
Sgol2a	0	0.36578	0.354	0.008	0	CD8/CD4-Mki67-Mixed	Sgol2a
Neil3	0	0.365718	0.371	0.01	0	CD8/CD4-Mki67-Mixed	Neil3
Mthfd21	0	0.365019	0.667	0.177	0	CD8/CD4-Mki67-Mixed	Mthfd2
Nxt1	0	0.364948	0.677	0.169	0	CD8/CD4-Mki67-Mixed	Nxt1
Ccnf	0	0.364747	0.368	0.009	0	CD8/CD4-Mki67-Mixed	Ccnf
Whsc1	0	0.363955	0.518	0.073	0	CD8/CD4-Mki67-Mixed	Whsc1
Tubg1	0	0.363841	0.526	0.073	0	CD8/CD4-Mki67-Mixed	Tubg1
Poc1a	0	0.363206	0.428	0.017	0	CD8/CD4-Mki67-Mixed	Poc1a
Apitd1	0	0.350277	0.412	0.026	0	CD8/CD4-Mki67-Mixed	Apitd1
Cit	0	0.350255	0.395	0.014	0	CD8/CD4-Mki67-Mixed	Cit
Depdc1a	0	0.346514	0.364	0.01	0	CD8/CD4-Mki67-Mixed	Depdc1a
Chaf1a	0	0.34536	0.409	0.025	0	CD8/CD4-Mki67-Mixed	Chaf1a
Ccne1	0	0.343456	0.38	0.036	0	CD8/CD4-Mki67-Mixed	Ccne1
Cdca7	0	0.343096	0.397	0.045	0	CD8/CD4-Mki67-Mixed	Cdca7
Rfc3	0	0.342913	0.485	0.072	0	CD8/CD4-Mki67-Mixed	Rfc3
Nup62	0	0.342512	0.571	0.105	0	CD8/CD4-Mki67-Mixed	Nup62
Cdk2	0	0.339108	0.442	0.042	0	CD8/CD4-Mki67-Mixed	Cdk2
Snrnp25	0	0.33834	0.621	0.132	0	CD8/CD4-Mki67-Mixed	Snrnp25
Cdc45	0	0.336962	0.397	0.02	0	CD8/CD4-Mki67-Mixed	Cdc45
Commd1	0	0.336356	0.679	0.183	0	CD8/CD4-Mki67-Mixed	Commd1
Hist1h3e	0	0.332455	0.372	0.041	0	CD8/CD4-Mki67-Mixed	Hist1h3e
Sapcd2	0	0.330154	0.328	0.009	0	CD8/CD4-Mki67-Mixed	Sapcd2
Syce2	0	0.326717	0.463	0.055	0	CD8/CD4-Mki67-Mixed	Syce2
Mns1	0	0.325861	0.442	0.046	0	CD8/CD4-Mki67-Mixed	Mns1
Kif4	0	0.325571	0.347	0.008	0	CD8/CD4-Mki67-Mixed	Kif4
Gpsm2	0	0.32543	0.35	0.024	0	CD8/CD4-Mki67-Mixed	Gpsm2
Vrk11	0	0.322416	0.603	0.146	0	CD8/CD4-Mki67-Mixed	Vrk1
Fignl1	0	0.319381	0.381	0.015	0	CD8/CD4-Mki67-Mixed	Fignl1
Ube2t	0	0.317091	0.414	0.047	0	CD8/CD4-Mki67-Mixed	Ube2t
Cbx5	0	0.31687	0.45	0.052	0	CD8/CD4-Mki67-Mixed	Cbx5
Plk4	0	0.316691	0.418	0.041	0	CD8/CD4-Mki67-Mixed	Plk4
Bub1	0	0.313666	0.344	0.008	0	CD8/CD4-Mki67-Mixed	Bub1
Cenph	0	0.31299	0.386	0.018	0	CD8/CD4-Mki67-Mixed	Cenph
Sgol1	0	0.311436	0.334	0.009	0	CD8/CD4-Mki67-Mixed	Sgol1
Mis18a	0	0.307637	0.578	0.128	0	CD8/CD4-Mki67-Mixed	Mis18a
Nelfe	0	0.305501	0.563	0.136	0	CD8/CD4-Mki67-Mixed	Nelfe
Hirip3	0	0.305253	0.407	0.041	0	CD8/CD4-Mki67-Mixed	Hirip3
Cdt1	0	0.305234	0.5	0.109	0	CD8/CD4-Mki67-Mixed	Cdt1
Smarcc1	0	0.30509	0.569	0.14	0	CD8/CD4-Mki67-Mixed	Smarcc1
Cdc6	0	0.303794	0.313	0.015	0	CD8/CD4-Mki67-Mixed	Cdc6
Cbx3	0	0.303161	0.664	0.177	0	CD8/CD4-Mki67-Mixed	Cbx3
Ska2	0	0.302386	0.402	0.032	0	CD8/CD4-Mki67-Mixed	Ska2
Ect2	0	0.300968	0.339	0.013	0	CD8/CD4-Mki67-Mixed	Ect2
Kif2c	0	0.299791	0.31	0.005	0	CD8/CD4-Mki67-Mixed	Kif2c
Hist1h4d	0	0.298508	0.342	0.028	0	CD8/CD4-Mki67-Mixed	Hist1h4d
Fam111a	0	0.298229	0.5	0.083	0	CD8/CD4-Mki67-Mixed	Fam111a
Cenpp	0	0.296678	0.345	0.014	0	CD8/CD4-Mki67-Mixed	Cenpp
Slc29a11	0	0.29656	0.555	0.132	0	CD8/CD4-Mki67-Mixed	Slc29a1
Zfp367	0	0.295786	0.371	0.035	0	CD8/CD4-Mki67-Mixed	Zfp367
Anapc15	0	0.295563	0.5	0.088	0	CD8/CD4-Mki67-Mixed	Anapc15
Tmem97	0	0.29387	0.387	0.046	0	CD8/CD4-Mki67-Mixed	Tmem97
Pkmyt1	0	0.293596	0.439	0.06	0	CD8/CD4-Mki67-Mixed	Pkmyt1
Rdm1	0	0.292267	0.487	0.101	0	CD8/CD4-Mki67-Mixed	Rdm1
Rnf26	0	0.29191	0.446	0.066	0	CD8/CD4-Mki67-Mixed	Rnf26
Srrt	0	0.29101	0.597	0.145	0	CD8/CD4-Mki67-Mixed	Srrt
Chaf1b	0	0.289887	0.431	0.067	0	CD8/CD4-Mki67-Mixed	Chaf1b
Prim2	0	0.28967	0.424	0.04	0	CD8/CD4-Mki67-Mixed	Prim2
Atad5	0	0.289453	0.35	0.027	0	CD8/CD4-Mki67-Mixed	Atad5
Hist1h2bk	0	0.287172	0.273	0.009	0	CD8/CD4-Mki67-Mixed	Hist1h2bk
Wbp5	0	0.285331	0.589	0.15	0	CD8/CD4-Mki67-Mixed	Wbp5
C330027C09Rik	0	0.284294	0.34	0.01	0	CD8/CD4-Mki67-Mixed	C330027C09Rik
Ncapd3	0	0.283118	0.431	0.059	0	CD8/CD4-Mki67-Mixed	Ncapd3
Mrpl27	0	0.282905	0.577	0.142	0	CD8/CD4-Mki67-Mixed	Mrpl27
Carhsp1	0	0.282249	0.423	0.073	0	CD8/CD4-Mki67-Mixed	Carhsp1
Topbp1	0	0.280643	0.503	0.091	0	CD8/CD4-Mki67-Mixed	Topbp1
Hist2h2ac	0	0.278504	0.341	0.022	0	CD8/CD4-Mki67-Mixed	Hist2h2ac
Fh1	0	0.277533	0.562	0.133	0	CD8/CD4-Mki67-Mixed	Fh1
Hnrnpll2	0	0.271984	0.526	0.118	0	CD8/CD4-Mki67-Mixed	Hnrnpll
Pold1	0	0.271915	0.442	0.059	0	CD8/CD4-Mki67-Mixed	Pold1
Cenpl	0	0.270872	0.333	0.028	0	CD8/CD4-Mki67-Mixed	Cenpl
Dnph1	0	0.268957	0.294	0.009	0	CD8/CD4-Mki67-Mixed	Dnph1
Eri1	0	0.2657	0.517	0.106	0	CD8/CD4-Mki67-Mixed	Eri1
E2f8	0	0.263249	0.292	0.006	0	CD8/CD4-Mki67-Mixed	E2f8
Arhgap11a	0	0.26168	0.304	0.015	0	CD8/CD4-Mki67-Mixed	Arhgap11a
Trip13	0	0.261544	0.321	0.013	0	CD8/CD4-Mki67-Mixed	Trip13
Srsf4	0	0.25999	0.604	0.156	0	CD8/CD4-Mki67-Mixed	Srsf4
Wdr76	0	0.257492	0.373	0.041	0	CD8/CD4-Mki67-Mixed	Wdr76
Ncapg2	0	0.257126	0.305	0.011	0	CD8/CD4-Mki67-Mixed	Ncapg2
Nup37	0	0.256863	0.399	0.048	0	CD8/CD4-Mki67-Mixed	Nup37
Tmem109	0	0.251399	0.503	0.11	0	CD8/CD4-Mki67-Mixed	Tmem109
Slc43a3	0	0.250401	0.317	0.019	0	CD8/CD4-Mki67-Mixed	Slc43a3
Pola1	0	0.250174	0.346	0.032	0	CD8/CD4-Mki67-Mixed	Pola1
Mrpl51	2.8406e-306	0.370904	0.723	0.216	4.55321e-302	CD8/CD4-Mki67-Mixed	Mrpl51
Anapc5	1.67074e-302	0.47445	0.845	0.301	2.67802e-298	CD8/CD4-Mki67-Mixed	Anapc5
Dnajc9	1.83998e-302	0.488305	0.809	0.282	2.9493e-298	CD8/CD4-Mki67-Mixed	Dnajc9
Nans	9.49536e-302	0.342548	0.731	0.22	1.52201e-297	CD8/CD4-Mki67-Mixed	Nans
Gapdh	8.07303e-301	0.540251	1	0.978	1.29403e-296	CD8/CD4-Mki67-Mixed	Gapdh
Txn1	2.31478e-300	0.623724	0.962	0.532	3.71036e-296	CD8/CD4-Mki67-Mixed	Txn1
Elof1	8.10403e-300	0.268841	0.64	0.175	1.299e-295	CD8/CD4-Mki67-Mixed	Elof1
Maz1	5.69053e-296	0.307623	0.671	0.192	9.12134e-292	CD8/CD4-Mki67-Mixed	Maz
Lsm5	6.92173e-295	0.507084	0.885	0.34	1.10948e-290	CD8/CD4-Mki67-Mixed	Lsm5
Rbbp7	4.32703e-294	0.558233	0.861	0.354	6.9358e-290	CD8/CD4-Mki67-Mixed	Rbbp7
Actg1	3.42783e-291	0.497754	1	0.995	5.49446e-287	CD8/CD4-Mki67-Mixed	Actg1
Cdca4	2.37773e-289	0.251539	0.553	0.143	3.81127e-285	CD8/CD4-Mki67-Mixed	Cdca4
1700097N02Rik	6.5323e-288	0.303718	0.433	0.101	1.04706e-283	CD8/CD4-Mki67-Mixed	1700097N02Rik
Supt16	3.86969e-287	0.264205	0.584	0.158	6.20272e-283	CD8/CD4-Mki67-Mixed	Supt16
Nsmce1	4.46375e-287	0.324427	0.711	0.214	7.15495e-283	CD8/CD4-Mki67-Mixed	Nsmce1
Dpy30	1.80367e-286	0.272424	0.635	0.177	2.89111e-282	CD8/CD4-Mki67-Mixed	Dpy30
Smc3	2.06285e-286	0.305979	0.669	0.196	3.30655e-282	CD8/CD4-Mki67-Mixed	Smc3
Lbr	2.3651e-286	0.469512	0.807	0.283	3.79101e-282	CD8/CD4-Mki67-Mixed	Lbr
Rfc1	3.59119e-286	0.291928	0.593	0.164	5.75632e-282	CD8/CD4-Mki67-Mixed	Rfc1
Trappc11	2.02287e-285	0.270996	0.667	0.191	3.24245e-281	CD8/CD4-Mki67-Mixed	Trappc1
Luc7l3	8.88272e-282	0.318926	0.67	0.2	1.42381e-277	CD8/CD4-Mki67-Mixed	Luc7l3
Pnp	1.34565e-281	0.288008	0.648	0.186	2.15695e-277	CD8/CD4-Mki67-Mixed	Pnp
Ubl4a	4.03095e-281	0.269219	0.631	0.178	6.46121e-277	CD8/CD4-Mki67-Mixed	Ubl4a
Lgals11	1.04329e-278	0.978758	0.971	0.647	1.67229e-274	CD8/CD4-Mki67-Mixed	Lgals1
Sae1	1.4868e-278	0.368482	0.715	0.228	2.38319e-274	CD8/CD4-Mki67-Mixed	Sae1
Cldnd12	5.73175e-278	0.309387	0.598	0.17	9.18742e-274	CD8/CD4-Mki67-Mixed	Cldnd1
Smc42	2.64295e-277	0.605081	0.916	0.44	4.23638e-273	CD8/CD4-Mki67-Mixed	Smc4
Bub3	1.58023e-275	0.569309	0.803	0.31	2.53295e-271	CD8/CD4-Mki67-Mixed	Bub3
Calm3	1.77246e-274	0.581858	0.954	0.502	2.84108e-270	CD8/CD4-Mki67-Mixed	Calm3
Psmb7	1.21877e-272	0.29601	0.671	0.2	1.95356e-268	CD8/CD4-Mki67-Mixed	Psmb7
Erh	6.83819e-272	0.600518	0.971	0.632	1.09609e-267	CD8/CD4-Mki67-Mixed	Erh
Ssrp1	5.33648e-270	0.457669	0.822	0.31	8.55385e-266	CD8/CD4-Mki67-Mixed	Ssrp1
Cd812	5.37353e-269	0.268692	0.391	0.088	8.61322e-265	CD8/CD4-Mki67-Mixed	Cd81
Snrpa	6.7705e-266	0.335811	0.706	0.223	1.08524e-261	CD8/CD4-Mki67-Mixed	Snrpa
Snrpa1	1.69967e-265	0.316084	0.695	0.216	2.72439e-261	CD8/CD4-Mki67-Mixed	Snrpa1
Cbx1	1.96518e-264	0.371404	0.766	0.259	3.14999e-260	CD8/CD4-Mki67-Mixed	Cbx1
Timm50	7.74527e-262	0.26082	0.587	0.167	1.24149e-257	CD8/CD4-Mki67-Mixed	Timm50
Rpa1	1.80553e-261	0.342887	0.715	0.231	2.89409e-257	CD8/CD4-Mki67-Mixed	Rpa1
Cisd1	2.58953e-261	0.296189	0.598	0.174	4.15076e-257	CD8/CD4-Mki67-Mixed	Cisd1
Srsf2	4.30023e-261	0.581733	0.956	0.549	6.89284e-257	CD8/CD4-Mki67-Mixed	Srsf2
Hdgf	9.50219e-261	0.369026	0.777	0.264	1.52311e-256	CD8/CD4-Mki67-Mixed	Hdgf
Ssna1	1.33627e-259	0.371427	0.806	0.282	2.1419e-255	CD8/CD4-Mki67-Mixed	Ssna1
Mrpl13	7.22161e-259	0.254719	0.632	0.185	1.15755e-254	CD8/CD4-Mki67-Mixed	Mrpl13
0610007P14Rik	1.59319e-258	0.252378	0.634	0.186	2.55372e-254	CD8/CD4-Mki67-Mixed	0610007P14Rik
Rps27l	1.67476e-257	0.545921	0.886	0.395	2.68448e-253	CD8/CD4-Mki67-Mixed	Rps27l
Hspa14	6.41826e-256	0.281958	0.685	0.211	1.02878e-251	CD8/CD4-Mki67-Mixed	Hspa14
Uchl5	2.30699e-255	0.250657	0.6	0.174	3.69787e-251	CD8/CD4-Mki67-Mixed	Uchl5
Srsf3	3.26237e-254	0.556881	0.949	0.571	5.22926e-250	CD8/CD4-Mki67-Mixed	Srsf3
Ctcf	4.09332e-254	0.260145	0.665	0.203	6.56119e-250	CD8/CD4-Mki67-Mixed	Ctcf
Get4	1.83424e-252	0.260497	0.675	0.207	2.94011e-248	CD8/CD4-Mki67-Mixed	Get4
Cs	3.26055e-252	0.253064	0.616	0.182	5.22634e-248	CD8/CD4-Mki67-Mixed	Cs
Ranbp1	4.22472e-248	0.613528	0.881	0.446	6.77181e-244	CD8/CD4-Mki67-Mixed	Ranbp1
Ak21	2.07932e-246	0.382984	0.78	0.279	3.33294e-242	CD8/CD4-Mki67-Mixed	Ak2
Hnrnpd	4.40511e-246	0.365496	0.764	0.269	7.06096e-242	CD8/CD4-Mki67-Mixed	Hnrnpd
Ndufa4	2.80614e-245	0.494277	0.975	0.726	4.49797e-241	CD8/CD4-Mki67-Mixed	Ndufa4
Rtn3	1.34924e-243	0.330791	0.756	0.257	2.16269e-239	CD8/CD4-Mki67-Mixed	Rtn3
Calm1	1.62487e-241	0.454193	0.996	0.906	2.6045e-237	CD8/CD4-Mki67-Mixed	Calm1
Rpa2	1.23011e-240	0.312912	0.667	0.216	1.97175e-236	CD8/CD4-Mki67-Mixed	Rpa2
Vdac1	3.28869e-240	0.434966	0.822	0.322	5.27144e-236	CD8/CD4-Mki67-Mixed	Vdac1
Cxcr33	3.16562e-239	0.293223	0.65	0.21	5.07416e-235	CD8/CD4-Mki67-Mixed	Cxcr3
Ung	6.94041e-239	0.253316	0.286	0.058	1.11248e-234	CD8/CD4-Mki67-Mixed	Ung
Eif1ax	1.98659e-238	0.392102	0.799	0.298	3.18431e-234	CD8/CD4-Mki67-Mixed	Eif1ax
Kpnb1	9.73513e-235	0.265861	0.661	0.211	1.56044e-230	CD8/CD4-Mki67-Mixed	Kpnb1
Psmc1	9.80928e-235	0.293014	0.693	0.227	1.57233e-230	CD8/CD4-Mki67-Mixed	Psmc1
Pfn11	2.3069e-233	0.349064	1	0.996	3.69773e-229	CD8/CD4-Mki67-Mixed	Pfn1
Pycard2	2.41539e-232	0.638238	0.905	0.46	3.87162e-228	CD8/CD4-Mki67-Mixed	Pycard
Hmga1	2.83914e-232	0.355716	0.6	0.191	4.55086e-228	CD8/CD4-Mki67-Mixed	Hmga1
Pdia6	6.59762e-232	0.344303	0.717	0.249	1.05753e-227	CD8/CD4-Mki67-Mixed	Pdia6
Cox5b	6.19779e-230	0.449029	0.99	0.781	9.93444e-226	CD8/CD4-Mki67-Mixed	Cox5b
Nutf2	6.53587e-229	0.416008	0.774	0.3	1.04763e-224	CD8/CD4-Mki67-Mixed	Nutf2
Tagln21	8.62115e-229	0.645781	0.952	0.644	1.38188e-224	CD8/CD4-Mki67-Mixed	Tagln2
Psmd1	7.07962e-228	0.260519	0.613	0.191	1.13479e-223	CD8/CD4-Mki67-Mixed	Psmd1
Stip1	4.16613e-227	0.255253	0.624	0.196	6.6779e-223	CD8/CD4-Mki67-Mixed	Stip1
Hprt	8.52746e-227	0.445188	0.868	0.376	1.36687e-222	CD8/CD4-Mki67-Mixed	Hprt
Ywhae	3.67082e-226	0.503476	0.903	0.457	5.88395e-222	CD8/CD4-Mki67-Mixed	Ywhae
Got2	1.20064e-224	0.275079	0.688	0.228	1.92451e-220	CD8/CD4-Mki67-Mixed	Got2
Cmtm71	1.63053e-224	0.619588	0.864	0.418	2.61358e-220	CD8/CD4-Mki67-Mixed	Cmtm7
Psip1	1.25646e-223	0.354856	0.796	0.297	2.01398e-219	CD8/CD4-Mki67-Mixed	Psip1
Ptpn73	2.3102e-223	0.339375	0.772	0.282	3.70302e-219	CD8/CD4-Mki67-Mixed	Ptpn7
Mrpl28	1.83275e-222	0.26593	0.654	0.213	2.93772e-218	CD8/CD4-Mki67-Mixed	Mrpl28
Hsp90aa1	5.81398e-222	0.64604	0.911	0.532	9.31923e-218	CD8/CD4-Mki67-Mixed	Hsp90aa1
Hmgn12	2.60905e-220	0.539235	0.832	0.391	4.18204e-216	CD8/CD4-Mki67-Mixed	Hmgn1
Med30	4.37933e-219	0.309969	0.766	0.272	7.01962e-215	CD8/CD4-Mki67-Mixed	Med30
Ngfrap1	1.29392e-217	0.27947	0.731	0.252	2.07403e-213	CD8/CD4-Mki67-Mixed	Ngfrap1
Actb2	2.90435e-217	0.373968	1	0.999	4.65538e-213	CD8/CD4-Mki67-Mixed	Actb
Hsp90b1	2.92598e-216	0.538311	0.918	0.493	4.69005e-212	CD8/CD4-Mki67-Mixed	Hsp90b1
Ppp2r4	7.97922e-215	0.276988	0.751	0.264	1.27899e-210	CD8/CD4-Mki67-Mixed	Ppp2r4
Ass14	2.35888e-213	0.671927	0.772	0.351	3.78105e-209	CD8/CD4-Mki67-Mixed	Ass1
Adprh1	3.82318e-213	0.256146	0.696	0.235	6.12817e-209	CD8/CD4-Mki67-Mixed	Adprh
Lsm6	6.53039e-213	0.429144	0.861	0.383	1.04676e-208	CD8/CD4-Mki67-Mixed	Lsm6
Rbbp4	1.0067e-212	0.495254	0.895	0.452	1.61365e-208	CD8/CD4-Mki67-Mixed	Rbbp4
Snrpe	1.85488e-212	0.453896	0.973	0.714	2.97319e-208	CD8/CD4-Mki67-Mixed	Snrpe
Ap2s1	1.02522e-211	0.385164	0.87	0.363	1.64332e-207	CD8/CD4-Mki67-Mixed	Ap2s1
Sdhd	1.11238e-210	0.30193	0.735	0.262	1.78303e-206	CD8/CD4-Mki67-Mixed	Sdhd
Acsl5	1.29777e-209	0.283378	0.659	0.223	2.0802e-205	CD8/CD4-Mki67-Mixed	Acsl5
Mif4gd1	3.7694e-208	0.252877	0.695	0.241	6.04198e-204	CD8/CD4-Mki67-Mixed	Mif4gd
Uba2	1.4728e-207	0.281223	0.751	0.27	2.36075e-203	CD8/CD4-Mki67-Mixed	Uba2
Pdap1	1.75512e-207	0.321506	0.729	0.265	2.81329e-203	CD8/CD4-Mki67-Mixed	Pdap1
Etfa	1.08878e-206	0.284283	0.744	0.267	1.74521e-202	CD8/CD4-Mki67-Mixed	Etfa
Batf3	8.6981e-206	0.303806	0.687	0.244	1.39422e-201	CD8/CD4-Mki67-Mixed	Batf
Tmem14c	1.71352e-205	0.425821	0.875	0.405	2.7466e-201	CD8/CD4-Mki67-Mixed	Tmem14c
Nudt21	1.53589e-204	0.445155	0.92	0.478	2.46188e-200	CD8/CD4-Mki67-Mixed	Nudt21
Phf5a	2.05679e-203	0.330968	0.782	0.299	3.29682e-199	CD8/CD4-Mki67-Mixed	Phf5a
Cd741	5.09836e-203	0.4437	0.583	0.204	8.17216e-199	CD8/CD4-Mki67-Mixed	Cd74
Psma4	2.85481e-202	0.422415	0.871	0.394	4.57598e-198	CD8/CD4-Mki67-Mixed	Psma4
Flna1	7.99709e-202	0.347473	0.778	0.305	1.28185e-197	CD8/CD4-Mki67-Mixed	Flna
Ebp1	9.84288e-201	0.256977	0.727	0.258	1.57771e-196	CD8/CD4-Mki67-Mixed	Ebp
Psmd14	1.84085e-200	0.293782	0.742	0.271	2.9507e-196	CD8/CD4-Mki67-Mixed	Psmd14
Snrpc	8.41772e-200	0.357851	0.846	0.345	1.34928e-195	CD8/CD4-Mki67-Mixed	Snrpc
Acp1	9.21419e-200	0.25071	0.694	0.241	1.47694e-195	CD8/CD4-Mki67-Mixed	Acp1
Paics	9.24131e-200	0.354992	0.735	0.282	1.48129e-195	CD8/CD4-Mki67-Mixed	Paics
Vdac3	1.3118e-199	0.299684	0.777	0.289	2.10269e-195	CD8/CD4-Mki67-Mixed	Vdac3
Psmd13	1.93176e-198	0.338525	0.819	0.327	3.09642e-194	CD8/CD4-Mki67-Mixed	Psmd13
Sumo2	7.68134e-198	0.424032	0.987	0.824	1.23124e-193	CD8/CD4-Mki67-Mixed	Sumo2
Srsf7	1.10641e-197	0.459807	0.901	0.459	1.77346e-193	CD8/CD4-Mki67-Mixed	Srsf7
Impdh2	1.12775e-197	0.404727	0.799	0.339	1.80767e-193	CD8/CD4-Mki67-Mixed	Impdh2
Magoh	1.38933e-197	0.324037	0.78	0.301	2.22696e-193	CD8/CD4-Mki67-Mixed	Magoh
Tuba1a	2.5767e-197	0.493951	0.883	0.432	4.1302e-193	CD8/CD4-Mki67-Mixed	Tuba1a
Cox5a	3.8099e-197	0.433176	0.983	0.715	6.10689e-193	CD8/CD4-Mki67-Mixed	Cox5a
Crip12	8.55486e-197	0.785355	0.972	0.804	1.37126e-192	CD8/CD4-Mki67-Mixed	Crip1
Dazap1	1.85481e-196	0.325664	0.828	0.33	2.97308e-192	CD8/CD4-Mki67-Mixed	Dazap1
Atp5j	3.52059e-196	0.417374	0.983	0.737	5.64316e-192	CD8/CD4-Mki67-Mixed	Atp5j
Tkt	2.95962e-194	0.454455	0.864	0.44	4.74398e-190	CD8/CD4-Mki67-Mixed	Tkt
Pfdn6	3.5848e-194	0.26112	0.733	0.263	5.74608e-190	CD8/CD4-Mki67-Mixed	Pfdn6
Actn4	1.69514e-193	0.252949	0.719	0.259	2.71714e-189	CD8/CD4-Mki67-Mixed	Actn4
Ndufs8	5.76288e-193	0.250115	0.701	0.25	9.23732e-189	CD8/CD4-Mki67-Mixed	Ndufs8
S100a102	2.58338e-192	0.768969	0.979	0.792	4.1409e-188	CD8/CD4-Mki67-Mixed	S100a10
Mrpl42	6.41901e-192	0.305817	0.732	0.273	1.0289e-187	CD8/CD4-Mki67-Mixed	Mrpl42
Ube2n	1.15188e-191	0.360161	0.842	0.351	1.84636e-187	CD8/CD4-Mki67-Mixed	Ube2n
Myo1g1	1.82307e-189	0.27351	0.677	0.246	2.9222e-185	CD8/CD4-Mki67-Mixed	Myo1g
Oaz1	4.48042e-189	0.305167	0.999	0.967	7.18167e-185	CD8/CD4-Mki67-Mixed	Oaz1
Serinc31	1.38121e-188	0.309333	0.753	0.291	2.21394e-184	CD8/CD4-Mki67-Mixed	Serinc3
Hdac1	4.47225e-188	0.264018	0.74	0.273	7.16856e-184	CD8/CD4-Mki67-Mixed	Hdac1
Snrpg	2.12182e-184	0.413584	0.967	0.681	3.40106e-180	CD8/CD4-Mki67-Mixed	Snrpg
Sfpq	2.62982e-183	0.333659	0.785	0.321	4.21534e-179	CD8/CD4-Mki67-Mixed	Sfpq
H3f3a1	3.65776e-183	0.359488	0.992	0.915	5.86303e-179	CD8/CD4-Mki67-Mixed	H3f3a
Atp5b	3.13219e-181	0.45827	0.961	0.709	5.02059e-177	CD8/CD4-Mki67-Mixed	Atp5b
Eif3l	1.18864e-180	0.325763	0.789	0.321	1.90527e-176	CD8/CD4-Mki67-Mixed	Eif3l
Capg2	1.07054e-179	0.482904	0.822	0.396	1.71596e-175	CD8/CD4-Mki67-Mixed	Capg
Sec11c1	1.59269e-179	0.465164	0.921	0.508	2.55292e-175	CD8/CD4-Mki67-Mixed	Sec11c
Manf	2.12724e-178	0.377209	0.864	0.395	3.40976e-174	CD8/CD4-Mki67-Mixed	Manf
Pa2g4	1.41192e-177	0.438046	0.817	0.377	2.26316e-173	CD8/CD4-Mki67-Mixed	Pa2g4
Rnps1	2.63153e-177	0.298773	0.791	0.317	4.21807e-173	CD8/CD4-Mki67-Mixed	Rnps1
Ccdc124	1.19013e-176	0.265911	0.743	0.284	1.90767e-172	CD8/CD4-Mki67-Mixed	Ccdc124
Snrnp40	6.11968e-176	0.267168	0.752	0.29	9.80923e-172	CD8/CD4-Mki67-Mixed	Snrnp40
Lsm8	3.785e-175	0.320691	0.814	0.343	6.06698e-171	CD8/CD4-Mki67-Mixed	Lsm8
Ywhaq	9.42089e-175	0.416818	0.922	0.468	1.51007e-170	CD8/CD4-Mki67-Mixed	Ywhaq
Pkm	1.75492e-174	0.475792	0.98	0.755	2.81297e-170	CD8/CD4-Mki67-Mixed	Pkm
Tpm41	1.82202e-174	0.39781	0.875	0.413	2.92051e-170	CD8/CD4-Mki67-Mixed	Tpm4
Cdkn2d1	1.17916e-173	0.33681	0.63	0.24	1.89007e-169	CD8/CD4-Mki67-Mixed	Cdkn2d
Nudc	8.03705e-172	0.333272	0.81	0.343	1.28826e-167	CD8/CD4-Mki67-Mixed	Nudc
Raly	2.52467e-171	0.418952	0.962	0.616	4.0468e-167	CD8/CD4-Mki67-Mixed	Raly
Coro1a2	3.59954e-170	0.334111	0.984	0.971	5.76971e-166	CD8/CD4-Mki67-Mixed	Coro1a
Ube2l3	3.92944e-170	0.370165	0.893	0.425	6.29851e-166	CD8/CD4-Mki67-Mixed	Ube2l3
Mapre1	4.51078e-169	0.325877	0.872	0.382	7.23032e-165	CD8/CD4-Mki67-Mixed	Mapre1
Ppp1ca2	1.29635e-168	0.382494	0.985	0.804	2.07792e-164	CD8/CD4-Mki67-Mixed	Ppp1ca
Prpf40a	6.09514e-168	0.287735	0.795	0.329	9.7699e-164	CD8/CD4-Mki67-Mixed	Prpf40a
Cdk4	7.36966e-168	0.403506	0.826	0.393	1.18128e-163	CD8/CD4-Mki67-Mixed	Cdk4
Rnaseh2c	1.97217e-166	0.256336	0.776	0.307	3.16118e-162	CD8/CD4-Mki67-Mixed	Rnaseh2c
Ldha	5.9182e-166	0.4572	0.985	0.826	9.48629e-162	CD8/CD4-Mki67-Mixed	Ldha
Txnl1	1.14387e-165	0.290544	0.808	0.334	1.8335e-161	CD8/CD4-Mki67-Mixed	Txnl1
Naa38	4.48906e-165	0.264977	0.758	0.298	7.19552e-161	CD8/CD4-Mki67-Mixed	Naa38
U2af1	5.86686e-165	0.382078	0.871	0.424	9.40398e-161	CD8/CD4-Mki67-Mixed	U2af1
Atp5o	1.0061e-164	0.401716	0.947	0.581	1.61268e-160	CD8/CD4-Mki67-Mixed	Atp5o
Pgk1	1.06455e-164	0.38904	0.893	0.474	1.70636e-160	CD8/CD4-Mki67-Mixed	Pgk1
Dnajc2	1.32027e-164	0.28763	0.779	0.32	2.11625e-160	CD8/CD4-Mki67-Mixed	Dnajc2
Abracl1	8.44702e-164	0.408456	0.95	0.616	1.35397e-159	CD8/CD4-Mki67-Mixed	Abracl
Uqcr101	1.75481e-163	0.412089	0.935	0.562	2.81278e-159	CD8/CD4-Mki67-Mixed	Uqcr10
Cox6a1	6.9074e-163	0.395055	0.955	0.689	1.10719e-158	CD8/CD4-Mki67-Mixed	Cox6a1
Slc25a5	1.7974e-161	0.432944	0.952	0.692	2.88105e-157	CD8/CD4-Mki67-Mixed	Slc25a5
Eif4a3	2.25885e-161	0.278628	0.794	0.326	3.62071e-157	CD8/CD4-Mki67-Mixed	Eif4a3
Tcp1	1.00593e-160	0.382773	0.86	0.418	1.6124e-156	CD8/CD4-Mki67-Mixed	Tcp1
Smarca5	4.73851e-160	0.278909	0.774	0.323	7.59536e-156	CD8/CD4-Mki67-Mixed	Smarca5
Metap2	7.78508e-160	0.296678	0.793	0.336	1.24787e-155	CD8/CD4-Mki67-Mixed	Metap2
Ywhab	7.23086e-158	0.381314	0.931	0.518	1.15903e-153	CD8/CD4-Mki67-Mixed	Ywhab
Smdt11	2.05403e-157	0.381201	0.93	0.504	3.2924e-153	CD8/CD4-Mki67-Mixed	Smdt1
Gnb21	1.94971e-156	0.392059	0.976	0.706	3.12519e-152	CD8/CD4-Mki67-Mixed	Gnb2
Nono	1.95453e-156	0.328942	0.869	0.405	3.13292e-152	CD8/CD4-Mki67-Mixed	Nono
Ssr2	6.77317e-156	0.285729	0.781	0.324	1.08567e-151	CD8/CD4-Mki67-Mixed	Ssr2
Tpi1	1.98497e-155	0.310464	0.764	0.333	3.1817e-151	CD8/CD4-Mki67-Mixed	Tpi1
Ikzf22	2.47495e-155	0.277742	0.585	0.231	3.96709e-151	CD8/CD4-Mki67-Mixed	Ikzf2
Eif2s1	3.9488e-155	0.278388	0.749	0.308	6.32954e-151	CD8/CD4-Mki67-Mixed	Eif2s1
Ndufv2	3.00548e-152	0.334112	0.879	0.422	4.81749e-148	CD8/CD4-Mki67-Mixed	Ndufv2
Canx	3.93443e-152	0.266101	0.735	0.3	6.3065e-148	CD8/CD4-Mki67-Mixed	Canx
Reep51	9.87276e-152	0.402788	0.962	0.585	1.58251e-147	CD8/CD4-Mki67-Mixed	Reep5
Psma1	1.51083e-151	0.295753	0.804	0.35	2.42172e-147	CD8/CD4-Mki67-Mixed	Psma1
Anxa2	2.92165e-151	0.552932	0.766	0.389	4.68312e-147	CD8/CD4-Mki67-Mixed	Anxa2
Psmc3	3.78406e-150	0.302865	0.814	0.362	6.06547e-146	CD8/CD4-Mki67-Mixed	Psmc3
Anxa52	2.81567e-149	0.299158	0.729	0.297	4.51324e-145	CD8/CD4-Mki67-Mixed	Anxa5
1810037I17Rik	2.62592e-148	0.392495	0.94	0.543	4.20908e-144	CD8/CD4-Mki67-Mixed	1810037I17Rik
Mrpl20	2.7187e-148	0.27293	0.782	0.333	4.3578e-144	CD8/CD4-Mki67-Mixed	Mrpl20
Psmb2	9.41672e-148	0.369392	0.913	0.514	1.50941e-143	CD8/CD4-Mki67-Mixed	Psmb2
Gnai2	2.52485e-146	0.395935	0.949	0.596	4.04708e-142	CD8/CD4-Mki67-Mixed	Gnai2
Atp5f1	1.47735e-145	0.360715	0.967	0.693	2.36805e-141	CD8/CD4-Mki67-Mixed	Atp5f1
Glrx1	8.81268e-145	0.378511	0.755	0.341	1.41258e-140	CD8/CD4-Mki67-Mixed	Glrx
Minos1	3.77736e-144	0.313862	0.876	0.419	6.05474e-140	CD8/CD4-Mki67-Mixed	Minos1
Psma61	5.57359e-144	0.304616	0.808	0.37	8.9339e-140	CD8/CD4-Mki67-Mixed	Psma6
Mpc1	6.49735e-144	0.274314	0.782	0.337	1.04146e-139	CD8/CD4-Mki67-Mixed	Mpc1
Chchd101	4.18115e-143	0.259999	0.492	0.179	6.70196e-139	CD8/CD4-Mki67-Mixed	Chchd10
Emp33	4.21374e-143	0.457357	0.955	0.635	6.7542e-139	CD8/CD4-Mki67-Mixed	Emp3
Ndufb8	8.19967e-143	0.344032	0.909	0.488	1.31432e-138	CD8/CD4-Mki67-Mixed	Ndufb8
Ndufc2	8.76545e-143	0.338315	0.877	0.444	1.40501e-138	CD8/CD4-Mki67-Mixed	Ndufc2
Sdhb	1.15129e-141	0.353876	0.914	0.5	1.8454e-137	CD8/CD4-Mki67-Mixed	Sdhb
Hnrnpm	1.33695e-141	0.274098	0.809	0.359	2.143e-137	CD8/CD4-Mki67-Mixed	Hnrnpm
Tceb2	8.57315e-141	0.341205	0.984	0.78	1.37419e-136	CD8/CD4-Mki67-Mixed	Tceb2
Ptbp1	1.47308e-139	0.289773	0.855	0.399	2.36119e-135	CD8/CD4-Mki67-Mixed	Ptbp1
Prelid1	2.38101e-139	0.363932	0.956	0.632	3.81651e-135	CD8/CD4-Mki67-Mixed	Prelid1
Atp5j2	4.89878e-139	0.337893	0.98	0.768	7.85226e-135	CD8/CD4-Mki67-Mixed	Atp5j2
Pgam1	5.18018e-139	0.355273	0.85	0.428	8.30331e-135	CD8/CD4-Mki67-Mixed	Pgam1
Pcbp1	5.85562e-137	0.250023	0.756	0.321	9.38597e-133	CD8/CD4-Mki67-Mixed	Pcbp1
Hn1	1.95044e-136	0.436413	0.959	0.672	3.12636e-132	CD8/CD4-Mki67-Mixed	Hn1
Ndufb6	6.75337e-136	0.310742	0.843	0.401	1.0825e-131	CD8/CD4-Mki67-Mixed	Ndufb6
Pomp1	7.22458e-136	0.35818	0.939	0.559	1.15803e-131	CD8/CD4-Mki67-Mixed	Pomp
Tpm3	3.44043e-135	0.353463	0.974	0.766	5.51467e-131	CD8/CD4-Mki67-Mixed	Tpm3
Smc61	1.42674e-134	0.258891	0.788	0.354	2.28692e-130	CD8/CD4-Mki67-Mixed	Smc6
Atp5k	5.86904e-134	0.265865	0.811	0.362	9.40749e-130	CD8/CD4-Mki67-Mixed	Atp5k
Tceb1	1.99953e-133	0.268797	0.845	0.386	3.20504e-129	CD8/CD4-Mki67-Mixed	Tceb1
Ndufa12	2.06606e-133	0.269571	0.766	0.339	3.31168e-129	CD8/CD4-Mki67-Mixed	Ndufa12
Uqcrc1	3.20298e-131	0.293132	0.858	0.415	5.13406e-127	CD8/CD4-Mki67-Mixed	Uqcrc1
Fam96a	3.50367e-130	0.25243	0.798	0.356	5.61603e-126	CD8/CD4-Mki67-Mixed	Fam96a
G3bp1	1.12611e-129	0.29834	0.822	0.4	1.80504e-125	CD8/CD4-Mki67-Mixed	G3bp1
Fundc2	1.79907e-129	0.250938	0.809	0.359	2.88373e-125	CD8/CD4-Mki67-Mixed	Fundc2
Snrpb	4.00054e-127	0.330093	0.948	0.611	6.41247e-123	CD8/CD4-Mki67-Mixed	Snrpb
Cox7a2	4.19939e-127	0.342439	0.956	0.653	6.7312e-123	CD8/CD4-Mki67-Mixed	Cox7a2
Dap1	5.57784e-127	0.259955	0.755	0.331	8.94072e-123	CD8/CD4-Mki67-Mixed	Dap
Hnrnpf1	8.13692e-127	0.300121	0.982	0.827	1.30427e-122	CD8/CD4-Mki67-Mixed	Hnrnpf
Hspd1	8.90335e-127	0.369326	0.749	0.35	1.42712e-122	CD8/CD4-Mki67-Mixed	Hspd1
Ppp1cc	4.07786e-126	0.291246	0.88	0.454	6.5364e-122	CD8/CD4-Mki67-Mixed	Ppp1cc
Psmb4	5.06256e-124	0.306234	0.857	0.433	8.11478e-120	CD8/CD4-Mki67-Mixed	Psmb4
Cdc422	5.97587e-124	0.338885	0.98	0.811	9.57872e-120	CD8/CD4-Mki67-Mixed	Cdc42
Set	7.6842e-123	0.390323	0.868	0.489	1.2317e-118	CD8/CD4-Mki67-Mixed	Set
Calm2	8.07839e-123	0.425933	0.917	0.579	1.29489e-118	CD8/CD4-Mki67-Mixed	Calm2
Anp32a3	5.08475e-122	0.365568	0.947	0.673	8.15035e-118	CD8/CD4-Mki67-Mixed	Anp32a
Psmb5	1.15169e-121	0.306692	0.875	0.463	1.84605e-117	CD8/CD4-Mki67-Mixed	Psmb5
Ssb	1.19364e-121	0.287232	0.867	0.44	1.91328e-117	CD8/CD4-Mki67-Mixed	Ssb
Sf3b5	2.91165e-120	0.315356	0.92	0.519	4.66708e-116	CD8/CD4-Mki67-Mixed	Sf3b5
Ddx39b	5.49841e-120	0.311763	0.891	0.485	8.81341e-116	CD8/CD4-Mki67-Mixed	Ddx39b
Mdh11	7.5934e-120	0.318321	0.902	0.525	1.21715e-115	CD8/CD4-Mki67-Mixed	Mdh1
Swi5	1.16962e-119	0.335422	0.907	0.527	1.87479e-115	CD8/CD4-Mki67-Mixed	Swi5
Snrpf	1.34797e-119	0.351248	0.953	0.641	2.16066e-115	CD8/CD4-Mki67-Mixed	Snrpf
Cyc1	1.47015e-119	0.254304	0.773	0.36	2.3565e-115	CD8/CD4-Mki67-Mixed	Cyc1
Lcp11	6.39864e-119	0.330328	0.98	0.803	1.02564e-114	CD8/CD4-Mki67-Mixed	Lcp1
Itgb73	2.4871e-118	0.346334	0.846	0.457	3.98657e-114	CD8/CD4-Mki67-Mixed	Itgb7
Gltp2	3.71251e-118	0.301774	0.916	0.518	5.95078e-114	CD8/CD4-Mki67-Mixed	Gltp
Itgb13	9.24686e-118	0.342801	0.74	0.369	1.48218e-113	CD8/CD4-Mki67-Mixed	Itgb1
Ndufb9	1.6294e-116	0.308346	0.938	0.561	2.61177e-112	CD8/CD4-Mki67-Mixed	Ndufb9
Eif4a1	5.25647e-116	0.351231	0.906	0.537	8.42559e-112	CD8/CD4-Mki67-Mixed	Eif4a1
Cox6b1	9.33948e-116	0.296562	0.971	0.754	1.49702e-111	CD8/CD4-Mki67-Mixed	Cox6b1
Calr	4.45414e-114	0.330968	0.832	0.446	7.13954e-110	CD8/CD4-Mki67-Mixed	Calr
Mrpl33	5.35215e-113	0.292806	0.895	0.468	8.57896e-109	CD8/CD4-Mki67-Mixed	Mrpl33
Lsm4	8.43987e-111	0.310261	0.928	0.581	1.35283e-106	CD8/CD4-Mki67-Mixed	Lsm4
Gdi21	9.43744e-111	0.327014	0.951	0.612	1.51273e-106	CD8/CD4-Mki67-Mixed	Gdi2
Ewsr1	2.81018e-110	0.276714	0.904	0.481	4.50444e-106	CD8/CD4-Mki67-Mixed	Ewsr1
Prdx21	3.27865e-110	0.303413	0.872	0.459	5.25534e-106	CD8/CD4-Mki67-Mixed	Prdx2
Aurkaip1	6.00245e-109	0.256553	0.871	0.442	9.62132e-105	CD8/CD4-Mki67-Mixed	Aurkaip1
Ndufb7	1.99305e-108	0.309633	0.93	0.563	3.19465e-104	CD8/CD4-Mki67-Mixed	Ndufb7
Rps17	2.03935e-108	0.333984	0.978	0.813	3.26887e-104	CD8/CD4-Mki67-Mixed	Rps17
Ly6e2	8.18239e-108	0.297512	0.997	0.941	1.31156e-103	CD8/CD4-Mki67-Mixed	Ly6e
Cd481	2.66884e-107	0.368068	0.873	0.489	4.27789e-103	CD8/CD4-Mki67-Mixed	Cd48
Atp5c1	3.75947e-106	0.283518	0.97	0.767	6.02605e-102	CD8/CD4-Mki67-Mixed	Atp5c1
Dynll1	1.40314e-105	0.34699	0.945	0.639	2.24909e-101	CD8/CD4-Mki67-Mixed	Dynll1
Eif5a	2.78873e-105	0.402385	0.978	0.838	4.47005e-101	CD8/CD4-Mki67-Mixed	Eif5a
Ppp4c	4.4359e-105	0.294728	0.925	0.549	7.1103e-101	CD8/CD4-Mki67-Mixed	Ppp4c
Arpc51	9.06731e-105	0.332941	0.951	0.69	1.4534e-100	CD8/CD4-Mki67-Mixed	Arpc5
Rac11	2.06115e-104	0.289071	0.976	0.723	3.30381e-100	CD8/CD4-Mki67-Mixed	Rac1
Hnrnpa1	2.36993e-104	0.317998	0.951	0.669	3.79877e-100	CD8/CD4-Mki67-Mixed	Hnrnpa1
Hsp90ab1	2.40752e-103	0.377208	0.996	0.962	3.85902e-99	CD8/CD4-Mki67-Mixed	Hsp90ab1
Psma2	6.00907e-103	0.300652	0.946	0.647	9.63193e-99	CD8/CD4-Mki67-Mixed	Psma2
1972-09-01	1.12257e-102	0.282075	0.909	0.519	1.79937e-98	CD8/CD4-Mki67-Mixed	2021-09-07
Mdh2	1.49712e-102	0.291602	0.932	0.579	2.39973e-98	CD8/CD4-Mki67-Mixed	Mdh2
Ndufab1	4.60859e-100	0.255291	0.793	0.395	7.38712e-96	CD8/CD4-Mki67-Mixed	Ndufab1
Sf3b6	2.71543e-99	0.260061	0.898	0.491	4.35257e-95	CD8/CD4-Mki67-Mixed	Sf3b6
Psmb3	1.41124e-98	0.292951	0.964	0.709	2.26207e-94	CD8/CD4-Mki67-Mixed	Psmb3
Psma7	2.86879e-98	0.312798	0.927	0.595	4.59839e-94	CD8/CD4-Mki67-Mixed	Psma7
Snx3	4.16322e-96	0.266104	0.926	0.545	6.67322e-92	CD8/CD4-Mki67-Mixed	Snx3
Psmb6	1.61281e-95	0.271957	0.893	0.498	2.58518e-91	CD8/CD4-Mki67-Mixed	Psmb6
Arpc4	2.37773e-94	0.274853	0.972	0.701	3.81126e-90	CD8/CD4-Mki67-Mixed	Arpc4
Arl6ip11	3.61625e-94	0.592443	0.949	0.73	5.79649e-90	CD8/CD4-Mki67-Mixed	Arl6ip1
Arpp19	9.11239e-94	0.260707	0.905	0.517	1.46062e-89	CD8/CD4-Mki67-Mixed	Arpp19
Ndufa11	9.94934e-94	0.257554	0.897	0.501	1.59478e-89	CD8/CD4-Mki67-Mixed	Ndufa11
Wdr11	3.26716e-93	0.272017	0.945	0.585	5.23693e-89	CD8/CD4-Mki67-Mixed	Wdr1
Actr31	3.94032e-93	0.286085	0.981	0.837	6.31593e-89	CD8/CD4-Mki67-Mixed	Actr3
Nme2	2.6364e-92	0.316111	0.977	0.864	4.22589e-88	CD8/CD4-Mki67-Mixed	Nme2
Arhgdib2	1.32076e-91	0.258837	0.982	0.944	2.11704e-87	CD8/CD4-Mki67-Mixed	Arhgdib
Rasgrp22	1.74642e-91	0.252518	0.599	0.29	2.79934e-87	CD8/CD4-Mki67-Mixed	Rasgrp2
Rhog2	6.98536e-91	0.252227	0.938	0.559	1.11968e-86	CD8/CD4-Mki67-Mixed	Rhog
Tma7	2.46406e-90	0.273496	0.961	0.7	3.94964e-86	CD8/CD4-Mki67-Mixed	Tma7
Hnrnpk	5.12236e-90	0.254877	0.975	0.764	8.21064e-86	CD8/CD4-Mki67-Mixed	Hnrnpk
Arhgdia	6.19234e-90	0.259018	0.96	0.663	9.9257e-86	CD8/CD4-Mki67-Mixed	Arhgdia
Cct5	1.06768e-89	0.259198	0.874	0.481	1.71139e-85	CD8/CD4-Mki67-Mixed	Cct5
Psma3	1.29557e-89	0.27265	0.927	0.598	2.07666e-85	CD8/CD4-Mki67-Mixed	Psma3
Csnk2b	4.29736e-89	0.261015	0.938	0.575	6.88824e-85	CD8/CD4-Mki67-Mixed	Csnk2b
Cox6c	9.26792e-88	0.254967	0.981	0.8	1.48555e-83	CD8/CD4-Mki67-Mixed	Cox6c
Pdia31	1.75733e-87	0.28508	0.954	0.647	2.81682e-83	CD8/CD4-Mki67-Mixed	Pdia3
Snrpd2	1.01216e-85	0.265145	0.892	0.531	1.6224e-81	CD8/CD4-Mki67-Mixed	Snrpd2
Uqcrq	4.02701e-85	0.25554	0.938	0.6	6.4549e-81	CD8/CD4-Mki67-Mixed	Uqcrq
Psmb9	6.17513e-85	0.274312	0.949	0.632	9.89811e-81	CD8/CD4-Mki67-Mixed	Psmb9
Ywhaz	1.04634e-83	0.270093	0.991	0.838	1.67718e-79	CD8/CD4-Mki67-Mixed	Ywhaz
Cycs	3.19229e-82	0.270578	0.887	0.515	5.11692e-78	CD8/CD4-Mki67-Mixed	Cycs
Anxa62	5.89543e-81	0.259173	0.898	0.569	9.44978e-77	CD8/CD4-Mki67-Mixed	Anxa6
Ncl	6.53633e-77	0.349168	0.921	0.599	1.04771e-72	CD8/CD4-Mki67-Mixed	Ncl
Lgals3	3.20196e-76	0.43959	0.36	0.164	5.13242e-72	CD8/CD4-Mki67-Mixed	Lgals3
Gpx13	8.95044e-75	0.315763	0.916	0.649	1.43467e-70	CD8/CD4-Mki67-Mixed	Gpx1
Mif	1.35935e-70	0.350661	0.954	0.737	2.1789e-66	CD8/CD4-Mki67-Mixed	Mif
S100a42	2.54204e-61	0.258701	0.521	0.278	4.07464e-57	CD8/CD4-Mki67-Mixed	S100a4
S100a61	6.49854e-43	0.269807	0.769	0.5	1.04165e-38	CD8/CD4-Mki67-Mixed	S100a6
Tmem176b	0	2.18362	0.872	0.029	0	CD4-04-Il23r-Th17	Tmem176b
Lmo4	0	2.13587	0.753	0.049	0	CD4-04-Il23r-Th17	Lmo4
Tmem176a	0	2.05897	0.822	0.02	0	CD4-04-Il23r-Th17	Tmem176a
Ramp12	0	1.52727	0.79	0.151	0	CD4-04-Il23r-Th17	Ramp1
Pxdc1	0	1.36572	0.509	0.004	0	CD4-04-Il23r-Th17	Pxdc1
Ckb	0	1.26546	0.522	0.052	0	CD4-04-Il23r-Th17	Ckb
Serpinb1a	0	1.23719	0.457	0.009	0	CD4-04-Il23r-Th17	Serpinb1a
Ccr6	0	1.0537	0.407	0.018	0	CD4-04-Il23r-Th17	Ccr6
Ltb4r1	0	0.969404	0.386	0.01	0	CD4-04-Il23r-Th17	Ltb4r1
Blk	0	0.889175	0.312	0.001	0	CD4-04-Il23r-Th17	Blk
Sdc1	0	0.860206	0.323	0.003	0	CD4-04-Il23r-Th17	Sdc1
Igf1r	0	0.846129	0.325	0.021	0	CD4-04-Il23r-Th17	Igf1r
Nr1d1	0	0.768172	0.289	0.007	0	CD4-04-Il23r-Th17	Nr1d1
Il17re	0	0.724706	0.289	0.001	0	CD4-04-Il23r-Th17	Il17re
Rorc	0	0.713809	0.273	0.002	0	CD4-04-Il23r-Th17	Rorc
Ly6g5b	0	0.668151	0.268	0.012	0	CD4-04-Il23r-Th17	Ly6g5b
Nebl	1.75247e-282	0.783935	0.312	0.028	2.80904e-278	CD4-04-Il23r-Th17	Nebl
Smox	4.72085e-275	0.929572	0.405	0.049	7.56704e-271	CD4-04-Il23r-Th17	Smox
Ccr21	1.72564e-243	0.993141	0.497	0.08	2.76603e-239	CD4-04-Il23r-Th17	Ccr2
Aqp3	1.46259e-233	0.865008	0.379	0.05	2.34439e-229	CD4-04-Il23r-Th17	Aqp3
Ramp3	1.01875e-229	1.054	0.312	0.035	1.63296e-225	CD4-04-Il23r-Th17	Ramp3
Il7r2	4.69646e-223	1.47748	0.908	0.42	7.52796e-219	CD4-04-Il23r-Th17	Il7r
Avpi1	2.58308e-186	0.72783	0.283	0.035	4.14041e-182	CD4-04-Il23r-Th17	Avpi1
Tnfrsf25	5.87553e-173	0.727208	0.363	0.058	9.41789e-169	CD4-04-Il23r-Th17	Tnfrsf25
S100a43	2.75925e-169	1.10887	0.78	0.28	4.4228e-165	CD4-04-Il23r-Th17	S100a4
Sepp12	1.65676e-167	1.18326	0.683	0.224	2.65562e-163	CD4-04-Il23r-Th17	Sepp1
Il18r1	1.37807e-164	0.989727	0.593	0.166	2.2089e-160	CD4-04-Il23r-Th17	Il18r1
Klf4	3.38827e-161	0.749536	0.268	0.035	5.43106e-157	CD4-04-Il23r-Th17	Klf4
Sptssa2	2.66871e-156	1.44788	0.795	0.415	4.27768e-152	CD4-04-Il23r-Th17	Sptssa
Rora1	2.59369e-150	1.02022	0.503	0.123	4.15742e-146	CD4-04-Il23r-Th17	Rora
Rarg1	3.7401e-145	0.717087	0.358	0.066	5.99501e-141	CD4-04-Il23r-Th17	Rarg
Cxcr6	1.79334e-132	1.0125	0.753	0.3	2.87454e-128	CD4-04-Il23r-Th17	Cxcr6
Tmem64	5.25032e-124	0.696811	0.331	0.065	8.41574e-120	CD4-04-Il23r-Th17	Tmem64
St3gal6	1.01831e-121	0.925461	0.524	0.164	1.63225e-117	CD4-04-Il23r-Th17	St3gal6
Itgae1	7.31491e-118	0.653411	0.352	0.073	1.17251e-113	CD4-04-Il23r-Th17	Itgae
Rgcc	5.67915e-114	1.04373	0.637	0.236	9.10311e-110	CD4-04-Il23r-Th17	Rgcc
Maf2	1.90666e-112	0.695994	0.436	0.111	3.05619e-108	CD4-04-Il23r-Th17	Maf
S100a62	2.53163e-112	0.896915	0.929	0.504	4.05796e-108	CD4-04-Il23r-Th17	S100a6
Lgals31	7.32261e-112	1.02429	0.528	0.166	1.17374e-107	CD4-04-Il23r-Th17	Lgals3
Gclc	5.93485e-111	0.634726	0.277	0.051	9.51297e-107	CD4-04-Il23r-Th17	Gclc
F2r	1.07393e-110	0.763876	0.39	0.098	1.72139e-106	CD4-04-Il23r-Th17	F2r
Ly6e3	3.04498e-108	0.650373	0.992	0.942	4.88081e-104	CD4-04-Il23r-Th17	Ly6e
Capg3	1.96897e-98	0.785836	0.816	0.404	3.15605e-94	CD4-04-Il23r-Th17	Capg
Emb2	1.57189e-96	0.961636	0.755	0.392	2.51958e-92	CD4-04-Il23r-Th17	Emb
Lysmd2	2.16881e-84	0.613802	0.323	0.083	3.47638e-80	CD4-04-Il23r-Th17	Lysmd2
Itm2b2	2.07927e-83	0.551666	0.962	0.939	3.33286e-79	CD4-04-Il23r-Th17	Itm2b
Ero1l	6.34143e-83	0.686642	0.317	0.082	1.01647e-78	CD4-04-Il23r-Th17	Ero1l
Id2	4.94638e-82	0.837864	0.795	0.478	7.92855e-78	CD4-04-Il23r-Th17	Id2
Fos3	1.933e-81	1.24857	0.696	0.385	3.09841e-77	CD4-04-Il23r-Th17	Fos
Itgb74	4.06996e-79	0.720645	0.797	0.464	6.52375e-75	CD4-04-Il23r-Th17	Itgb7
Gpx14	5.94196e-79	0.896124	0.822	0.655	9.52437e-75	CD4-04-Il23r-Th17	Gpx1
Il2ra2	5.67385e-72	0.497792	0.377	0.113	9.09461e-68	CD4-04-Il23r-Th17	Il2ra
Icos2	1.16832e-64	0.670758	0.696	0.37	1.8727e-60	CD4-04-Il23r-Th17	Icos
Psap	1.08125e-63	0.693671	0.755	0.535	1.73314e-59	CD4-04-Il23r-Th17	Psap
Fosb	5.55264e-63	0.922802	0.312	0.097	8.90033e-59	CD4-04-Il23r-Th17	Fosb
Fam129a1	3.92243e-62	0.570144	0.304	0.091	6.28727e-58	CD4-04-Il23r-Th17	Fam129a
Tspo1	1.06242e-61	0.560922	0.899	0.736	1.70295e-57	CD4-04-Il23r-Th17	Tspo
Ahnak1	8.44778e-60	0.753414	0.637	0.353	1.35409e-55	CD4-04-Il23r-Th17	Ahnak
Junb	4.13649e-58	0.640142	0.95	0.889	6.63037e-54	CD4-04-Il23r-Th17	Junb
Cd7	3.00497e-57	0.828481	0.556	0.275	4.81666e-53	CD4-04-Il23r-Th17	Cd7
Znrf11	3.12409e-56	0.596913	0.394	0.15	5.00761e-52	CD4-04-Il23r-Th17	Znrf1
S100a113	3.62859e-56	0.614283	0.857	0.61	5.81627e-52	CD4-04-Il23r-Th17	S100a11
Prr133	1.75243e-55	0.566968	0.807	0.571	2.80898e-51	CD4-04-Il23r-Th17	Prr13
mt-Atp81	1.77778e-55	0.324734	1	0.997	2.84961e-51	CD4-04-Il23r-Th17	mt-Atp8
Atp2b11	1.21734e-52	0.635369	0.388	0.154	1.95128e-48	CD4-04-Il23r-Th17	Atp2b1
mt-Nd21	9.82808e-52	0.434037	0.96	0.93	1.57534e-47	CD4-04-Il23r-Th17	mt-Nd2
S100a103	1.23151e-50	0.448975	0.933	0.796	1.97399e-46	CD4-04-Il23r-Th17	S100a10
1810058I24Rik	1.42491e-49	0.692823	0.65	0.449	2.28399e-45	CD4-04-Il23r-Th17	1810058I24Rik
Dtx11	1.84926e-49	0.72223	0.346	0.132	2.96417e-45	CD4-04-Il23r-Th17	Dtx1
Amica1	6.5698e-48	0.653734	0.432	0.198	1.05307e-43	CD4-04-Il23r-Th17	Amica1
Zfp36l13	7.29775e-48	0.654105	0.771	0.553	1.16976e-43	CD4-04-Il23r-Th17	Zfp36l1
Gm2a2	5.73083e-46	0.608714	0.52	0.277	9.18595e-42	CD4-04-Il23r-Th17	Gm2a
Cd441	3.25075e-42	0.579409	0.463	0.235	5.21062e-38	CD4-04-Il23r-Th17	Cd44
mt-Co31	8.70483e-42	0.292563	0.998	0.997	1.3953e-37	CD4-04-Il23r-Th17	mt-Co3
2021-06-02	1.96558e-41	1.03264	0.591	0.371	3.15062e-37	CD4-04-Il23r-Th17	Jun
Cd822	5.88875e-41	0.639792	0.675	0.473	9.43908e-37	CD4-04-Il23r-Th17	Cd82
Fth1	7.7287e-40	0.507075	0.998	0.987	1.23883e-35	CD4-04-Il23r-Th17	Fth1
Cd40lg2	4.6194e-39	0.354442	0.275	0.095	7.40443e-35	CD4-04-Il23r-Th17	Cd40lg
mt-Cytb3	4.83907e-38	0.325552	0.994	0.988	7.75655e-34	CD4-04-Il23r-Th17	mt-Cytb
Clcn3	6.77078e-38	0.567469	0.35	0.157	1.08529e-33	CD4-04-Il23r-Th17	Clcn3
Ppp1r9b	1.56451e-37	0.467382	0.298	0.118	2.50775e-33	CD4-04-Il23r-Th17	Ppp1r9b
mt-Nd1	4.93988e-35	0.301841	0.985	0.968	7.91813e-31	CD4-04-Il23r-Th17	mt-Nd1
Oaz11	1.43769e-34	0.298938	0.971	0.968	2.30448e-30	CD4-04-Il23r-Th17	Oaz1
Ikzf31	2.1867e-34	0.615458	0.541	0.339	3.50506e-30	CD4-04-Il23r-Th17	Ikzf3
Rexo22	3.59836e-34	0.535718	0.604	0.412	5.76781e-30	CD4-04-Il23r-Th17	Rexo2
Clint1	5.24295e-34	0.483114	0.327	0.145	8.40392e-30	CD4-04-Il23r-Th17	Clint1
Rasgrp11	8.76517e-34	0.516062	0.474	0.26	1.40497e-29	CD4-04-Il23r-Th17	Rasgrp1
Smpdl3a4	1.04865e-33	0.49598	0.602	0.4	1.68088e-29	CD4-04-Il23r-Th17	Smpdl3a
Zfp363	1.90383e-33	0.753501	0.759	0.625	3.05166e-29	CD4-04-Il23r-Th17	Zfp36
Rara	6.46961e-33	0.475488	0.361	0.17	1.03701e-28	CD4-04-Il23r-Th17	Rara
Malat12	6.18725e-32	0.307814	0.981	0.973	9.91755e-28	CD4-04-Il23r-Th17	Malat1
Ncor1	2.65462e-31	0.522242	0.558	0.366	4.25509e-27	CD4-04-Il23r-Th17	Ncor1
mt-Nd4l2	2.22243e-30	0.28285	0.981	0.987	3.56234e-26	CD4-04-Il23r-Th17	mt-Nd4l
Parp1	2.79327e-28	0.450477	0.294	0.136	4.47734e-24	CD4-04-Il23r-Th17	Parp1
Tmem1541	7.64488e-28	0.34419	0.266	0.111	1.2254e-23	CD4-04-Il23r-Th17	Tmem154
Dusp13	8.26302e-28	0.591783	0.652	0.48	1.32448e-23	CD4-04-Il23r-Th17	Dusp1
Coro2a1	8.68072e-27	0.411298	0.268	0.117	1.39143e-22	CD4-04-Il23r-Th17	Coro2a
Diaph1	1.18085e-26	0.515758	0.426	0.256	1.89279e-22	CD4-04-Il23r-Th17	Diaph1
Serinc32	1.83359e-26	0.478192	0.486	0.303	2.93906e-22	CD4-04-Il23r-Th17	Serinc3
Galnt1	2.52812e-26	0.444575	0.26	0.115	4.05233e-22	CD4-04-Il23r-Th17	Galnt1
Dctn1	1.06434e-25	0.39881	0.252	0.11	1.70603e-21	CD4-04-Il23r-Th17	Dctn1
Ap3s1	2.74633e-25	0.456962	0.388	0.219	4.40209e-21	CD4-04-Il23r-Th17	Ap3s1
Thy1	2.81674e-25	0.334843	0.904	0.873	4.51495e-21	CD4-04-Il23r-Th17	Thy1
Cdc42ep31	1.04516e-24	0.425337	0.333	0.171	1.67528e-20	CD4-04-Il23r-Th17	Cdc42ep3
Pon21	1.15227e-24	0.442452	0.369	0.204	1.84698e-20	CD4-04-Il23r-Th17	Pon2
Rabac11	2.34626e-23	0.442867	0.69	0.567	3.76082e-19	CD4-04-Il23r-Th17	Rabac1
Gpr132	5.06322e-22	0.52981	0.367	0.213	8.11584e-18	CD4-04-Il23r-Th17	Gpr132
mt-Atp6	5.86268e-22	0.289954	0.916	0.92	9.39729e-18	CD4-04-Il23r-Th17	mt-Atp6
Ppp1r11	2.40356e-21	0.44067	0.478	0.32	3.85266e-17	CD4-04-Il23r-Th17	Ppp1r11
Comt1	6.7675e-21	0.37276	0.296	0.154	1.08476e-16	CD4-04-Il23r-Th17	Comt
Gpr183	7.53053e-21	0.475249	0.367	0.211	1.20707e-16	CD4-04-Il23r-Th17	Gpr183
Cmtm6	3.53404e-20	0.395479	0.312	0.168	5.66472e-16	CD4-04-Il23r-Th17	Cmtm6
Jund	5.01951e-20	0.4771	0.778	0.674	8.04577e-16	CD4-04-Il23r-Th17	Jund
Laptm51	1.17535e-19	0.25061	0.956	0.927	1.88397e-15	CD4-04-Il23r-Th17	Laptm5
Sesn12	2.07139e-19	0.316931	0.279	0.139	3.32023e-15	CD4-04-Il23r-Th17	Sesn1
Stk24	4.43026e-19	0.399525	0.6	0.45	7.10126e-15	CD4-04-Il23r-Th17	Stk24
Tagln22	6.55533e-19	0.412165	0.771	0.651	1.05075e-14	CD4-04-Il23r-Th17	Tagln2
Sec11c2	6.9003e-19	0.433701	0.629	0.518	1.10605e-14	CD4-04-Il23r-Th17	Sec11c
Ltb2	7.19633e-19	0.333715	0.866	0.845	1.1535e-14	CD4-04-Il23r-Th17	Ltb
Dock21	1.62263e-18	0.404893	0.543	0.405	2.60091e-14	CD4-04-Il23r-Th17	Dock2
Itgal1	2.04213e-18	0.449746	0.468	0.33	3.27333e-14	CD4-04-Il23r-Th17	Itgal
Gata34	2.34232e-18	0.408466	0.344	0.201	3.75451e-14	CD4-04-Il23r-Th17	Gata3
Mdfic	3.18566e-18	0.364569	0.266	0.138	5.1063e-14	CD4-04-Il23r-Th17	Mdfic
Fam102a	2.17867e-17	0.39895	0.419	0.274	3.49219e-13	CD4-04-Il23r-Th17	Fam102a
Prdx6	3.49348e-17	0.433517	0.719	0.636	5.5997e-13	CD4-04-Il23r-Th17	Prdx6
Runx13	1.23087e-16	0.369098	0.287	0.16	1.97296e-12	CD4-04-Il23r-Th17	Runx1
Aff4	1.37342e-16	0.347228	0.275	0.147	2.20146e-12	CD4-04-Il23r-Th17	Aff4
Smco43	1.42116e-16	0.293545	0.266	0.14	2.27798e-12	CD4-04-Il23r-Th17	Smco4
Plp21	1.57019e-16	0.436361	0.426	0.295	2.51686e-12	CD4-04-Il23r-Th17	Plp2
Wbp1	7.99016e-16	0.351143	0.275	0.153	1.28074e-11	CD4-04-Il23r-Th17	Wbp1
mt-Nd41	1.59347e-15	0.290268	0.828	0.808	2.55418e-11	CD4-04-Il23r-Th17	mt-Nd4
Tbl1x	1.97043e-15	0.356157	0.298	0.174	3.1584e-11	CD4-04-Il23r-Th17	Tbl1x
Pim12	2.25339e-15	0.612239	0.476	0.343	3.61195e-11	CD4-04-Il23r-Th17	Pim1
Ftl11	3.34541e-15	0.259731	0.935	0.933	5.36235e-11	CD4-04-Il23r-Th17	Ftl1
Ccnd2	3.95319e-15	0.355345	0.61	0.511	6.33656e-11	CD4-04-Il23r-Th17	Ccnd2
Inpp5d	8.4998e-15	0.351143	0.289	0.169	1.36243e-10	CD4-04-Il23r-Th17	Inpp5d
Nfkb11	2.19701e-14	0.376241	0.262	0.15	3.52159e-10	CD4-04-Il23r-Th17	Nfkb1
Nfkbia2	2.82419e-14	0.5736	0.767	0.68	4.52689e-10	CD4-04-Il23r-Th17	Nfkbia
Btg21	3.17939e-14	0.485196	0.553	0.45	5.09624e-10	CD4-04-Il23r-Th17	Btg2
2810474O19Rik2	4.10811e-14	0.390871	0.407	0.282	6.5849e-10	CD4-04-Il23r-Th17	2810474O19Rik
Cdk2ap24	4.9417e-14	0.295058	0.721	0.643	7.92105e-10	CD4-04-Il23r-Th17	Cdk2ap2
Pde4b1	5.76901e-14	0.413277	0.497	0.374	9.24714e-10	CD4-04-Il23r-Th17	Pde4b
PISD1	7.53035e-14	0.363167	0.323	0.205	1.20704e-09	CD4-04-Il23r-Th17	PISD
Gm42418	1.96537e-13	0.455938	0.987	0.982	3.1503e-09	CD4-04-Il23r-Th17	Gm42418
Gadd45b2	6.30507e-13	0.590227	0.264	0.156	1.01064e-08	CD4-04-Il23r-Th17	Gadd45b
Dap2	1.20482e-12	0.363572	0.455	0.342	1.93121e-08	CD4-04-Il23r-Th17	Dap
Rnf166	1.36043e-12	0.342772	0.459	0.342	2.18063e-08	CD4-04-Il23r-Th17	Rnf166
Bcl11b4	1.36509e-12	0.321439	0.409	0.29	2.1881e-08	CD4-04-Il23r-Th17	Bcl11b
Ppp3ca	1.47939e-12	0.335196	0.262	0.157	2.37132e-08	CD4-04-Il23r-Th17	Ppp3ca
Mrps5	2.81453e-12	0.300463	0.254	0.149	4.51141e-08	CD4-04-Il23r-Th17	Mrps5
Ifngr1	3.66233e-12	0.464991	0.642	0.565	5.87034e-08	CD4-04-Il23r-Th17	Ifngr1
Tax1bp1	4.04732e-12	0.288816	0.526	0.43	6.48745e-08	CD4-04-Il23r-Th17	Tax1bp1
Rbl2	4.73042e-12	0.32697	0.258	0.156	7.58238e-08	CD4-04-Il23r-Th17	Rbl2
Tex264	1.44824e-11	0.317588	0.314	0.21	2.32139e-07	CD4-04-Il23r-Th17	Tex264
Slc38a1	1.94252e-11	0.331688	0.331	0.228	3.11366e-07	CD4-04-Il23r-Th17	Slc38a1
Emp34	5.37898e-11	0.256152	0.711	0.644	8.62197e-07	CD4-04-Il23r-Th17	Emp3
Arhgap314	9.07084e-11	0.298592	0.296	0.189	1.45397e-06	CD4-04-Il23r-Th17	Arhgap31
Acat1	9.13763e-11	0.313811	0.323	0.222	1.46467e-06	CD4-04-Il23r-Th17	Acat1
Esyt1	1.21292e-10	0.336495	0.444	0.349	1.94419e-06	CD4-04-Il23r-Th17	Esyt1
Ccdc107	3.03387e-10	0.258047	0.296	0.194	4.86299e-06	CD4-04-Il23r-Th17	Ccdc107
AI4676062	4.33857e-10	0.27091	0.39	0.278	6.9543e-06	CD4-04-Il23r-Th17	AI467606
Dnajc3	4.72223e-10	0.287293	0.539	0.448	7.56927e-06	CD4-04-Il23r-Th17	Dnajc3
Ddx3x	5.76016e-10	0.343997	0.319	0.227	9.23296e-06	CD4-04-Il23r-Th17	Ddx3x
Pag1	5.97574e-10	0.267293	0.26	0.163	9.57851e-06	CD4-04-Il23r-Th17	Pag1
Sit12	7.05045e-10	0.305339	0.342	0.238	1.13012e-05	CD4-04-Il23r-Th17	Sit1
Fam134a	7.67529e-10	0.264041	0.3	0.202	1.23027e-05	CD4-04-Il23r-Th17	Fam134a
Sla1	9.46619e-10	0.304976	0.472	0.378	1.51734e-05	CD4-04-Il23r-Th17	Sla
Itpr21	1.19659e-09	0.268473	0.275	0.177	1.91802e-05	CD4-04-Il23r-Th17	Itpr2
Flna2	2.9991e-09	0.286588	0.413	0.317	4.80726e-05	CD4-04-Il23r-Th17	Flna
Prex1	3.66958e-09	0.282596	0.35	0.256	5.88196e-05	CD4-04-Il23r-Th17	Prex1
Cdk11b	5.40172e-09	0.322462	0.365	0.273	8.65841e-05	CD4-04-Il23r-Th17	Cdk11b
Rgs2	5.62197e-09	0.513631	0.321	0.226	9.01145e-05	CD4-04-Il23r-Th17	Rgs2
Fnbp1	5.62515e-09	0.276326	0.361	0.269	9.01655e-05	CD4-04-Il23r-Th17	Fnbp1
Lars2	9.51131e-09	0.525988	0.623	0.551	0.000152457	CD4-04-Il23r-Th17	Lars2
Camk41	1.08981e-08	0.285894	0.34	0.248	0.000174686	CD4-04-Il23r-Th17	Camk4
Tgtp2	1.10516e-08	0.379955	0.342	0.253	0.000177146	CD4-04-Il23r-Th17	Tgtp2
Myo1f1	1.14274e-08	0.295393	0.273	0.188	0.00018317	CD4-04-Il23r-Th17	Myo1f
Plec	1.2762e-08	0.315113	0.314	0.225	0.000204563	CD4-04-Il23r-Th17	Plec
Pink1	1.3194e-08	0.331365	0.356	0.266	0.000211486	CD4-04-Il23r-Th17	Pink1
Samhd12	1.42621e-08	0.317418	0.583	0.499	0.000228607	CD4-04-Il23r-Th17	Samhd1
Vars	2.70189e-08	0.303089	0.3	0.218	0.000433086	CD4-04-Il23r-Th17	Vars
Cyth41	3.89613e-08	0.261185	0.384	0.3	0.00062451	CD4-04-Il23r-Th17	Cyth4
Selt	5.03836e-08	0.319345	0.35	0.271	0.000807599	CD4-04-Il23r-Th17	Selt
Odc1	5.65954e-08	0.499405	0.409	0.322	0.000907167	CD4-04-Il23r-Th17	Odc1
Tnfaip3	6.69164e-08	0.573831	0.488	0.427	0.0010726	CD4-04-Il23r-Th17	Tnfaip3
Cst3	7.13514e-08	0.252413	0.476	0.402	0.00114369	CD4-04-Il23r-Th17	Cst3
Cebpb	7.52848e-08	0.338581	0.26	0.177	0.00120674	CD4-04-Il23r-Th17	Cebpb
Ralbp1	8.72384e-08	0.252717	0.403	0.317	0.00139834	CD4-04-Il23r-Th17	Ralbp1
Bcl2a1b1	1.18513e-07	0.372248	0.497	0.392	0.00189965	CD4-04-Il23r-Th17	Bcl2a1b
Pdia41	1.31889e-07	0.289028	0.3	0.221	0.00211405	CD4-04-Il23r-Th17	Pdia4
Tor1aip1	1.78151e-07	0.309544	0.268	0.191	0.00285559	CD4-04-Il23r-Th17	Tor1aip1
Tmbim41	1.81548e-07	0.281681	0.331	0.25	0.00291004	CD4-04-Il23r-Th17	Tmbim4
Klk8	2.85694e-07	0.282159	0.478	0.406	0.00457939	CD4-04-Il23r-Th17	Klk8
Ubc	4.34689e-07	0.259915	0.702	0.666	0.00696762	CD4-04-Il23r-Th17	Ubc
Rftn1	6.28866e-07	0.252981	0.252	0.177	0.0100801	CD4-04-Il23r-Th17	Rftn1
Crip13	8.26536e-07	0.268754	0.851	0.809	0.0132485	CD4-04-Il23r-Th17	Crip1
Cish2	1.23616e-06	0.399672	0.294	0.217	0.0198144	CD4-04-Il23r-Th17	Cish
Bri3bp	1.43607e-06	0.27121	0.264	0.194	0.0230187	CD4-04-Il23r-Th17	Bri3bp
Runx3	1.56208e-06	0.321317	0.35	0.279	0.0250386	CD4-04-Il23r-Th17	Runx3
AY036118	1.75527e-06	0.560175	0.702	0.672	0.0281352	CD4-04-Il23r-Th17	AY036118
Rab8b	1.87982e-06	0.252961	0.273	0.201	0.0301316	CD4-04-Il23r-Th17	Rab8b
Lgals3bp	3.15127e-06	0.311202	0.365	0.297	0.0505118	CD4-04-Il23r-Th17	Lgals3bp
Rinl1	7.54282e-06	0.25997	0.532	0.495	0.120904	CD4-04-Il23r-Th17	Rinl
Gna131	1.36194e-05	0.359689	0.363	0.303	0.218305	CD4-04-Il23r-Th17	Gna13
Tuba4a	1.52788e-05	0.258043	0.287	0.222	0.244903	CD4-04-Il23r-Th17	Tuba4a
Ndufs5	1.53992e-05	0.254625	0.419	0.369	0.246834	CD4-04-Il23r-Th17	Ndufs5
Hectd1	3.68714e-05	0.259844	0.375	0.318	0.591012	CD4-04-Il23r-Th17	Hectd1
Igtp1	8.39006e-05	0.294256	0.346	0.284	1	CD4-04-Il23r-Th17	Igtp
Ppp1cc1	0.000600953	0.256625	0.493	0.466	1	CD4-04-Il23r-Th17	Ppp1cc
Dusp5	0.00158036	0.285165	0.396	0.35	1	CD4-04-Il23r-Th17	Dusp5
Ifrd1	0.00210038	0.407399	0.346	0.314	1	CD4-04-Il23r-Th17	Ifrd1
Ier2	0.00242623	0.313614	0.644	0.643	1	CD4-04-Il23r-Th17	Ier2
Tnfrsf42	0	2.41077	0.968	0.245	0	CD4-09-Gzmb-Treg	Tnfrsf4
Odc11	0	2.16796	0.887	0.301	0	CD4-09-Gzmb-Treg	Odc1
Tnfrsf9	0	1.97723	0.922	0.289	0	CD4-09-Gzmb-Treg	Tnfrsf9
Areg	0	1.89813	0.323	0.034	0	CD4-09-Gzmb-Treg	Areg
Tnfrsf182	0	1.81465	0.948	0.442	0	CD4-09-Gzmb-Treg	Tnfrsf18
Ctla41	0	1.79917	0.86	0.392	0	CD4-09-Gzmb-Treg	Ctla4
Glrx2	0	1.69686	0.837	0.333	0	CD4-09-Gzmb-Treg	Glrx
Ly6a2	0	1.65334	0.97	0.554	0	CD4-09-Gzmb-Treg	Ly6a
Ifi27l2a2	0	1.61709	0.982	0.768	0	CD4-09-Gzmb-Treg	Ifi27l2a
Klrg1	0	1.61467	0.436	0.022	0	CD4-09-Gzmb-Treg	Klrg1
Il2ra3	0	1.59335	0.634	0.095	0	CD4-09-Gzmb-Treg	Il2ra
Sdf41	0	1.57835	0.935	0.64	0	CD4-09-Gzmb-Treg	Sdf4
Gzmb	0	1.54705	0.672	0.224	0	CD4-09-Gzmb-Treg	Gzmb
Cd742	0	1.51818	0.69	0.196	0	CD4-09-Gzmb-Treg	Cd74
Icos3	0	1.47556	0.843	0.355	0	CD4-09-Gzmb-Treg	Icos
Tigit1	0	1.45419	0.839	0.345	0	CD4-09-Gzmb-Treg	Tigit
Itgav	0	1.44908	0.706	0.21	0	CD4-09-Gzmb-Treg	Itgav
Ccr8	0	1.44281	0.501	0.098	0	CD4-09-Gzmb-Treg	Ccr8
Srgn1	0	1.39339	0.992	0.843	0	CD4-09-Gzmb-Treg	Srgn
Ifngr11	0	1.29074	0.897	0.552	0	CD4-09-Gzmb-Treg	Ifngr1
Ikzf23	0	1.29053	0.734	0.221	0	CD4-09-Gzmb-Treg	Ikzf2
Isg20	0	1.27241	0.643	0.249	0	CD4-09-Gzmb-Treg	Isg20
Pim13	0	1.26769	0.741	0.329	0	CD4-09-Gzmb-Treg	Pim1
Ccr22	0	1.25434	0.446	0.07	0	CD4-09-Gzmb-Treg	Ccr2
Ubald2	0	1.25088	0.836	0.54	0	CD4-09-Gzmb-Treg	Ubald2
Pglyrp11	0	1.2361	0.774	0.444	0	CD4-09-Gzmb-Treg	Pglyrp1
Foxp32	0	1.22453	0.514	0.074	0	CD4-09-Gzmb-Treg	Foxp3
Cish3	0	1.21084	0.637	0.201	0	CD4-09-Gzmb-Treg	Cish
Maf3	0	1.21043	0.505	0.098	0	CD4-09-Gzmb-Treg	Maf
Mxd1	0	1.2059	0.504	0.149	0	CD4-09-Gzmb-Treg	Mxd1
Capg4	0	1.18095	0.845	0.391	0	CD4-09-Gzmb-Treg	Capg
Nfkbia3	0	1.17293	0.861	0.674	0	CD4-09-Gzmb-Treg	Nfkbia
Cd23	0	1.16539	0.92	0.696	0	CD4-09-Gzmb-Treg	Cd2
Sv2c	0	1.1639	0.339	0.032	0	CD4-09-Gzmb-Treg	Sv2c
Hif1a1	0	1.15496	0.701	0.33	0	CD4-09-Gzmb-Treg	Hif1a
Got1	0	1.12734	0.453	0.138	0	CD4-09-Gzmb-Treg	Got1
Dusp51	0	1.09964	0.719	0.336	0	CD4-09-Gzmb-Treg	Dusp5
Cd813	0	1.06333	0.385	0.085	0	CD4-09-Gzmb-Treg	Cd81
Samsn1	0	1.06327	0.612	0.249	0	CD4-09-Gzmb-Treg	Samsn1
Vim3	0	1.06242	0.909	0.754	0	CD4-09-Gzmb-Treg	Vim
Arl5a1	0	1.02865	0.42	0.093	0	CD4-09-Gzmb-Treg	Arl5a
Rgs11	0	1.01554	0.773	0.438	0	CD4-09-Gzmb-Treg	Rgs1
Nfil3	0	0.996073	0.448	0.14	0	CD4-09-Gzmb-Treg	Nfil3
Cmtm72	0	0.991694	0.694	0.42	0	CD4-09-Gzmb-Treg	Cmtm7
Crem	0	0.984579	0.519	0.171	0	CD4-09-Gzmb-Treg	Crem
Fam110a	0	0.980638	0.39	0.087	0	CD4-09-Gzmb-Treg	Fam110a
Ube2l6	0	0.95539	0.398	0.091	0	CD4-09-Gzmb-Treg	Ube2l6
Rora2	0	0.937989	0.411	0.116	0	CD4-09-Gzmb-Treg	Rora
Ly6e4	0	0.87318	0.994	0.941	0	CD4-09-Gzmb-Treg	Ly6e
Lmna	0	0.857406	0.269	0.051	0	CD4-09-Gzmb-Treg	Lmna
Ebi31	0	0.851548	0.308	0.043	0	CD4-09-Gzmb-Treg	Ebi3
Dusp4	0	0.840802	0.354	0.091	0	CD4-09-Gzmb-Treg	Dusp4
Sdcbp2	0	0.838184	0.331	0.081	0	CD4-09-Gzmb-Treg	Sdcbp2
Lgals12	0	0.823246	0.909	0.646	0	CD4-09-Gzmb-Treg	Lgals1
AW1120101	0	0.819701	0.987	0.864	0	CD4-09-Gzmb-Treg	AW112010
Fth11	0	0.811996	0.996	0.987	0	CD4-09-Gzmb-Treg	Fth1
Socs2	0	0.796891	0.279	0.058	0	CD4-09-Gzmb-Treg	Socs2
H2-D11	0	0.73139	0.999	0.994	0	CD4-09-Gzmb-Treg	H2-D1
H2-K11	0	0.710522	0.999	0.997	0	CD4-09-Gzmb-Treg	H2-K1
Fxyd5	0	0.606903	0.976	0.955	0	CD4-09-Gzmb-Treg	Fxyd5
Shisa51	0	0.58796	0.982	0.973	0	CD4-09-Gzmb-Treg	Shisa5
H3f3b	0	0.571674	0.995	0.98	0	CD4-09-Gzmb-Treg	H3f3b
Ubb	0	0.514722	0.997	0.995	0	CD4-09-Gzmb-Treg	Ubb
Dgat1	4.88864e-308	0.86986	0.349	0.094	7.83599e-304	CD4-09-Gzmb-Treg	Dgat1
B2m	6.3409e-305	0.436478	0.997	0.992	1.01638e-300	CD4-09-Gzmb-Treg	B2m
Gapdh1	5.67252e-304	0.615369	0.996	0.978	9.09247e-300	CD4-09-Gzmb-Treg	Gapdh
Cyba1	1.77338e-303	0.680865	0.916	0.841	2.84255e-299	CD4-09-Gzmb-Treg	Cyba
Tnfrsf1b1	2.92752e-301	0.947632	0.519	0.21	4.69252e-297	CD4-09-Gzmb-Treg	Tnfrsf1b
S100a104	4.2225e-294	0.722381	0.905	0.793	6.76825e-290	CD4-09-Gzmb-Treg	S100a10
Phlda1	5.93517e-287	0.966643	0.426	0.147	9.51348e-283	CD4-09-Gzmb-Treg	Phlda1
Izumo1r3	1.86709e-275	0.844684	0.556	0.225	2.99276e-271	CD4-09-Gzmb-Treg	Izumo1r
Pkm1	1.7227e-273	0.803072	0.859	0.757	2.76132e-269	CD4-09-Gzmb-Treg	Pkm
H2-Q7	7.90157e-262	0.734799	0.883	0.781	1.26654e-257	CD4-09-Gzmb-Treg	H2-Q7
Pnrc1	1.09722e-257	0.683944	0.919	0.834	1.75873e-253	CD4-09-Gzmb-Treg	Pnrc1
Snx9	6.13151e-256	0.75502	0.312	0.089	9.82819e-252	CD4-09-Gzmb-Treg	Snx9
Snx18	8.34661e-245	0.743989	0.333	0.102	1.33788e-240	CD4-09-Gzmb-Treg	Snx18
Ccrl2	1.43486e-240	0.778493	0.281	0.075	2.29994e-236	CD4-09-Gzmb-Treg	Ccrl2
Ctsz1	4.94072e-240	0.832421	0.417	0.161	7.91948e-236	CD4-09-Gzmb-Treg	Ctsz
Zfp36l14	2.236e-231	0.916786	0.75	0.547	3.58409e-227	CD4-09-Gzmb-Treg	Zfp36l1
Aldoa	1.00738e-228	0.732	0.877	0.797	1.61472e-224	CD4-09-Gzmb-Treg	Aldoa
Ndfip12	5.75561e-219	0.607219	0.871	0.765	9.22567e-215	CD4-09-Gzmb-Treg	Ndfip1
Itm2b3	1.00293e-218	0.497173	0.948	0.939	1.60759e-214	CD4-09-Gzmb-Treg	Itm2b
Actg11	1.71705e-217	0.491537	0.996	0.995	2.75225e-213	CD4-09-Gzmb-Treg	Actg1
Gimap71	5.64672e-217	0.877409	0.592	0.338	9.05112e-213	CD4-09-Gzmb-Treg	Gimap7
Bmyc1	1.71083e-216	0.973183	0.393	0.156	2.74229e-212	CD4-09-Gzmb-Treg	Bmyc
Ubl31	1.88871e-216	0.873689	0.575	0.322	3.02741e-212	CD4-09-Gzmb-Treg	Ubl3
Igtp2	1.09462e-215	0.926931	0.538	0.275	1.75457e-211	CD4-09-Gzmb-Treg	Igtp
Gna132	4.24977e-215	0.862204	0.552	0.294	6.81196e-211	CD4-09-Gzmb-Treg	Gna13
Fgl2	3.3235e-214	0.803368	0.368	0.131	5.32724e-210	CD4-09-Gzmb-Treg	Fgl2
Npc21	1.69891e-213	0.686542	0.855	0.787	2.72318e-209	CD4-09-Gzmb-Treg	Npc2
Mt1	1.42417e-209	0.960846	0.298	0.091	2.28281e-205	CD4-09-Gzmb-Treg	Mt1
Ctsb2	2.90296e-206	0.769199	0.685	0.476	4.65316e-202	CD4-09-Gzmb-Treg	Ctsb
Traf1	7.58516e-206	0.911868	0.562	0.319	1.21583e-201	CD4-09-Gzmb-Treg	Traf1
Rilpl22	7.84726e-205	0.885696	0.497	0.245	1.25784e-200	CD4-09-Gzmb-Treg	Rilpl2
Nr4a1	9.48419e-202	1.02301	0.452	0.198	1.52022e-197	CD4-09-Gzmb-Treg	Nr4a1
Mmd	2.36682e-199	0.917988	0.471	0.227	3.79378e-195	CD4-09-Gzmb-Treg	Mmd
Dusp14	7.92439e-199	0.918914	0.709	0.473	1.2702e-194	CD4-09-Gzmb-Treg	Dusp1
Itm2c3	3.63753e-196	0.804384	0.635	0.417	5.83059e-192	CD4-09-Gzmb-Treg	Itm2c
Ttc39c1	5.92183e-196	0.672849	0.307	0.101	9.4921e-192	CD4-09-Gzmb-Treg	Ttc39c
Bcl31	1.01323e-192	0.753427	0.352	0.131	1.6241e-188	CD4-09-Gzmb-Treg	Bcl3
Tgif1	3.03594e-190	0.76941	0.364	0.141	4.86631e-186	CD4-09-Gzmb-Treg	Tgif1
Psme21	2.06484e-189	0.582892	0.846	0.803	3.30974e-185	CD4-09-Gzmb-Treg	Psme2
Crlf21	3.88457e-188	0.838843	0.577	0.346	6.22658e-184	CD4-09-Gzmb-Treg	Crlf2
M6pr1	2.83266e-184	0.833959	0.592	0.394	4.54047e-180	CD4-09-Gzmb-Treg	M6pr
Gimap31	8.6337e-182	0.688269	0.814	0.708	1.3839e-177	CD4-09-Gzmb-Treg	Gimap3
Bst2	7.41708e-181	0.914451	0.642	0.44	1.18888e-176	CD4-09-Gzmb-Treg	Bst2
Irf7	1.42075e-179	0.956152	0.531	0.295	2.27732e-175	CD4-09-Gzmb-Treg	Irf7
H1f03	5.66848e-175	0.797945	0.316	0.114	9.086e-171	CD4-09-Gzmb-Treg	H1f0
Bcl2a1b2	1.53029e-171	0.725665	0.626	0.384	2.45289e-167	CD4-09-Gzmb-Treg	Bcl2a1b
H2-T22	6.75301e-168	0.697304	0.786	0.68	1.08244e-163	CD4-09-Gzmb-Treg	H2-T22
Grn	1.48868e-165	0.623704	0.271	0.091	2.38621e-161	CD4-09-Gzmb-Treg	Grn
Ass15	2.83751e-165	0.746366	0.582	0.354	4.54824e-161	CD4-09-Gzmb-Treg	Ass1
Serpina3g1	5.87609e-161	0.800947	0.396	0.176	9.41878e-157	CD4-09-Gzmb-Treg	Serpina3g
Arhgap315	5.48455e-158	0.733964	0.398	0.182	8.79118e-154	CD4-09-Gzmb-Treg	Arhgap31
Gimap41	7.67264e-157	0.614747	0.792	0.698	1.22985e-152	CD4-09-Gzmb-Treg	Gimap4
Syngr21	7.77682e-157	0.760632	0.497	0.286	1.24655e-152	CD4-09-Gzmb-Treg	Syngr2
Serinc33	3.75907e-155	0.777382	0.506	0.296	6.02542e-151	CD4-09-Gzmb-Treg	Serinc3
Wnk1	1.29967e-154	0.776383	0.517	0.312	2.08324e-150	CD4-09-Gzmb-Treg	Wnk1
Stat11	2.74079e-154	0.697765	0.717	0.559	4.39321e-150	CD4-09-Gzmb-Treg	Stat1
Trp53i111	4.66505e-153	0.670931	0.345	0.145	7.4776e-149	CD4-09-Gzmb-Treg	Trp53i11
Sla2	3.70546e-152	0.749823	0.57	0.371	5.93948e-148	CD4-09-Gzmb-Treg	Sla
Sat11	2.52544e-151	0.743057	0.598	0.408	4.04803e-147	CD4-09-Gzmb-Treg	Sat1
Isg15	9.60718e-151	1.03318	0.494	0.269	1.53993e-146	CD4-09-Gzmb-Treg	Isg15
Ctss2	1.21561e-148	0.740642	0.636	0.463	1.94851e-144	CD4-09-Gzmb-Treg	Ctss
Cd56	6.22885e-148	0.687204	0.641	0.447	9.98422e-144	CD4-09-Gzmb-Treg	Cd5
Itgb75	5.59202e-146	0.632278	0.66	0.46	8.96346e-142	CD4-09-Gzmb-Treg	Itgb7
Wls1	7.76329e-146	0.637029	0.302	0.118	1.24438e-141	CD4-09-Gzmb-Treg	Wls
Ifitm3	3.68089e-144	0.727052	0.253	0.084	5.9001e-140	CD4-09-Gzmb-Treg	Ifitm3
Ehd1	6.64506e-139	0.712076	0.444	0.242	1.06514e-134	CD4-09-Gzmb-Treg	Ehd1
Ptprcap2	4.25365e-136	0.444217	0.89	0.88	6.81817e-132	CD4-09-Gzmb-Treg	Ptprcap
Zbp1	7.70258e-136	0.722525	0.526	0.323	1.23465e-131	CD4-09-Gzmb-Treg	Zbp1
Tmbim61	1.66421e-135	0.506092	0.802	0.749	2.66756e-131	CD4-09-Gzmb-Treg	Tmbim6
Tpi11	5.03697e-135	0.749782	0.543	0.338	8.07376e-131	CD4-09-Gzmb-Treg	Tpi1
Rrad	1.37499e-134	0.799789	0.282	0.11	2.20397e-130	CD4-09-Gzmb-Treg	Rrad
Samhd13	2.32256e-134	0.701491	0.661	0.494	3.72283e-130	CD4-09-Gzmb-Treg	Samhd1
Gadd45b3	4.86016e-134	0.782026	0.338	0.15	7.79036e-130	CD4-09-Gzmb-Treg	Gadd45b
Gm2a3	3.2579e-133	0.694398	0.468	0.272	5.2221e-129	CD4-09-Gzmb-Treg	Gm2a
Sqstm1	2.41482e-130	0.655455	0.709	0.594	3.87071e-126	CD4-09-Gzmb-Treg	Sqstm1
Rac12	6.01285e-130	0.485014	0.779	0.728	9.63799e-126	CD4-09-Gzmb-Treg	Rac1
S100a63	3.48077e-129	0.504447	0.78	0.497	5.57932e-125	CD4-09-Gzmb-Treg	S100a6
Nrip11	2.15154e-128	0.691379	0.306	0.129	3.44871e-124	CD4-09-Gzmb-Treg	Nrip1
S100a44	7.17015e-128	0.57886	0.506	0.276	1.1493e-123	CD4-09-Gzmb-Treg	S100a4
Cst31	1.58624e-127	0.694382	0.57	0.396	2.54259e-123	CD4-09-Gzmb-Treg	Cst3
Sdhaf13	1.6684e-127	0.721812	0.399	0.207	2.67428e-123	CD4-09-Gzmb-Treg	Sdhaf1
Tmem1542	5.12662e-127	0.56348	0.273	0.106	8.21745e-123	CD4-09-Gzmb-Treg	Tmem154
Plp22	1.36451e-125	0.680151	0.479	0.289	2.18717e-121	CD4-09-Gzmb-Treg	Plp2
Rap1b	2.82721e-123	0.590848	0.667	0.56	4.53173e-119	CD4-09-Gzmb-Treg	Rap1b
Tnfaip31	6.28202e-123	0.667695	0.607	0.42	1.00694e-118	CD4-09-Gzmb-Treg	Tnfaip3
Tap11	1.99316e-122	0.639871	0.605	0.453	3.19484e-118	CD4-09-Gzmb-Treg	Tap1
Mif4gd2	4.58393e-120	0.668162	0.437	0.247	7.34759e-116	CD4-09-Gzmb-Treg	Mif4gd
Vcpkmt	1.54167e-118	0.644817	0.301	0.133	2.47114e-114	CD4-09-Gzmb-Treg	Vcpkmt
Rab11a1	3.55222e-117	0.733075	0.479	0.306	5.69385e-113	CD4-09-Gzmb-Treg	Rab11a
Ifrd11	1.85746e-116	0.742978	0.486	0.307	2.97733e-112	CD4-09-Gzmb-Treg	Ifrd1
Gnb22	9.31072e-116	0.46402	0.76	0.712	1.49242e-111	CD4-09-Gzmb-Treg	Gnb2
Arf6	1.35884e-115	0.566467	0.696	0.595	2.17809e-111	CD4-09-Gzmb-Treg	Arf6
Entpd1	1.95171e-114	0.566181	0.262	0.105	3.12839e-110	CD4-09-Gzmb-Treg	Entpd1
Psen24	2.97015e-114	0.617979	0.389	0.204	4.76086e-110	CD4-09-Gzmb-Treg	Psen2
Bhlhe40	3.64479e-112	0.650275	0.511	0.296	5.84223e-108	CD4-09-Gzmb-Treg	Bhlhe40
Ldha1	4.74135e-112	0.500113	0.839	0.83	7.59991e-108	CD4-09-Gzmb-Treg	Ldha
Anxa21	1.64438e-110	0.561137	0.604	0.392	2.63578e-106	CD4-09-Gzmb-Treg	Anxa2
Vgll4	2.15291e-109	0.703639	0.525	0.36	3.4509e-105	CD4-09-Gzmb-Treg	Vgll4
Snx21	1.47347e-107	0.628918	0.399	0.224	2.36182e-103	CD4-09-Gzmb-Treg	Snx2
Klf6	2.0966e-107	0.719595	0.647	0.51	3.36064e-103	CD4-09-Gzmb-Treg	Klf6
Pla2g161	9.27917e-105	0.609473	0.59	0.461	1.48736e-100	CD4-09-Gzmb-Treg	Pla2g16
Cd531	8.85348e-102	0.524628	0.711	0.634	1.41912e-97	CD4-09-Gzmb-Treg	Cd53
Sh3bgrl3	8.98317e-101	0.309783	0.943	0.951	1.43991e-96	CD4-09-Gzmb-Treg	Sh3bgrl3
P2ry10	3.5108e-100	0.647457	0.303	0.144	5.62747e-96	CD4-09-Gzmb-Treg	P2ry10
Leprotl11	4.41279e-100	0.518497	0.734	0.684	7.07326e-96	CD4-09-Gzmb-Treg	Leprotl1
Cd46	9.60206e-100	0.501448	0.384	0.195	1.53911e-95	CD4-09-Gzmb-Treg	Cd4
Hilpda	1.0558e-99	0.631142	0.395	0.213	1.69234e-95	CD4-09-Gzmb-Treg	Hilpda
Rgs21	1.96629e-99	0.676858	0.397	0.221	3.15177e-95	CD4-09-Gzmb-Treg	Rgs2
Pkp33	5.4304e-98	0.60546	0.505	0.343	8.7044e-94	CD4-09-Gzmb-Treg	Pkp3
Vamp81	4.44822e-93	0.492267	0.623	0.504	7.13005e-89	CD4-09-Gzmb-Treg	Vamp8
S100a114	7.95791e-93	0.406972	0.748	0.607	1.27557e-88	CD4-09-Gzmb-Treg	S100a11
Tceb21	1.52786e-92	0.367973	0.807	0.785	2.449e-88	CD4-09-Gzmb-Treg	Tceb2
Ubl5	7.99502e-92	0.424192	0.756	0.726	1.28152e-87	CD4-09-Gzmb-Treg	Ubl5
Reep52	8.49192e-90	0.464147	0.687	0.592	1.36117e-85	CD4-09-Gzmb-Treg	Reep5
Gabarap1	2.26052e-89	0.430595	0.752	0.715	3.62338e-85	CD4-09-Gzmb-Treg	Gabarap
Tmem123	5.3327e-89	0.647967	0.506	0.371	8.54779e-85	CD4-09-Gzmb-Treg	Tmem123
Map2k3	7.70975e-89	0.570554	0.341	0.185	1.2358e-84	CD4-09-Gzmb-Treg	Map2k3
Map1lc3b1	1.53425e-88	0.538073	0.644	0.559	2.45924e-84	CD4-09-Gzmb-Treg	Map1lc3b
Cytip1	2.67741e-88	0.49354	0.735	0.695	4.29162e-84	CD4-09-Gzmb-Treg	Cytip
Prr134	7.27223e-88	0.474067	0.68	0.569	1.16567e-83	CD4-09-Gzmb-Treg	Prr13
Selk	5.00019e-87	0.46293	0.677	0.597	8.0148e-83	CD4-09-Gzmb-Treg	Selk
Il2rb	6.02222e-87	0.406819	0.74	0.593	9.65302e-83	CD4-09-Gzmb-Treg	Il2rb
Coro2a2	3.13128e-86	0.543493	0.251	0.113	5.01914e-82	CD4-09-Gzmb-Treg	Coro2a
Chchd102	3.77696e-86	0.705423	0.333	0.183	6.05409e-82	CD4-09-Gzmb-Treg	Chchd10
Mdfic1	4.54017e-85	0.534407	0.278	0.133	7.27744e-81	CD4-09-Gzmb-Treg	Mdfic
Oaz12	7.71574e-84	0.25171	0.955	0.969	1.23676e-79	CD4-09-Gzmb-Treg	Oaz1
Gbp71	8.38995e-83	0.581729	0.374	0.218	1.34483e-78	CD4-09-Gzmb-Treg	Gbp7
Gna15	9.28591e-83	0.507522	0.261	0.123	1.48844e-78	CD4-09-Gzmb-Treg	Gna15
Glipr11	4.00069e-82	0.606685	0.357	0.21	6.41271e-78	CD4-09-Gzmb-Treg	Glipr1
Mapkapk3	1.4367e-81	0.559701	0.327	0.178	2.30288e-77	CD4-09-Gzmb-Treg	Mapkapk3
Ypel33	3.42481e-81	0.500077	0.734	0.686	5.48964e-77	CD4-09-Gzmb-Treg	Ypel3
Psmb91	4.98748e-80	0.454298	0.696	0.638	7.99443e-76	CD4-09-Gzmb-Treg	Psmb9
Rtp4	7.91486e-80	0.614412	0.382	0.227	1.26867e-75	CD4-09-Gzmb-Treg	Rtp4
Rnaset2a2	1.24183e-79	0.423986	0.73	0.702	1.99054e-75	CD4-09-Gzmb-Treg	Rnaset2a
Skil	1.39822e-77	0.526725	0.272	0.135	2.24121e-73	CD4-09-Gzmb-Treg	Skil
Litaf	2.95239e-77	0.479737	0.482	0.298	4.73239e-73	CD4-09-Gzmb-Treg	Litaf
Id21	1.03747e-76	0.418623	0.647	0.475	1.66296e-72	CD4-09-Gzmb-Treg	Id2
Gnas	1.02344e-75	0.390993	0.777	0.762	1.64048e-71	CD4-09-Gzmb-Treg	Gnas
Plk31	9.88963e-75	0.540962	0.274	0.138	1.58521e-70	CD4-09-Gzmb-Treg	Plk3
Srp14	5.07679e-74	0.467846	0.634	0.573	8.13758e-70	CD4-09-Gzmb-Treg	Srp14
H2-Q6	2.47234e-73	0.547291	0.606	0.51	3.96291e-69	CD4-09-Gzmb-Treg	H2-Q6
Malat13	1.7962e-72	0.358625	0.965	0.974	2.87912e-68	CD4-09-Gzmb-Treg	Malat1
Arl6ip12	5.16516e-72	0.397229	0.766	0.735	8.27923e-68	CD4-09-Gzmb-Treg	Arl6ip1
Serp1	1.43119e-71	0.550368	0.491	0.368	2.29406e-67	CD4-09-Gzmb-Treg	Serp1
D16Ertd472e	6.32307e-71	0.536626	0.422	0.281	1.01353e-66	CD4-09-Gzmb-Treg	D16Ertd472e
Edf1	7.69191e-71	0.350298	0.759	0.739	1.23294e-66	CD4-09-Gzmb-Treg	Edf1
2010111I01Rik	1.10767e-70	0.540044	0.361	0.22	1.77548e-66	CD4-09-Gzmb-Treg	2010111I01Rik
Lrp103	2.361e-69	0.499117	0.547	0.432	3.78444e-65	CD4-09-Gzmb-Treg	Lrp10
Gimap5	3.44055e-69	0.581454	0.563	0.468	5.51486e-65	CD4-09-Gzmb-Treg	Gimap5
Rac23	3.62574e-69	0.251944	0.966	0.975	5.81169e-65	CD4-09-Gzmb-Treg	Rac2
Il2rg1	1.78938e-68	0.34236	0.848	0.874	2.86819e-64	CD4-09-Gzmb-Treg	Il2rg
Lmnb11	6.15586e-68	0.474308	0.376	0.231	9.86722e-64	CD4-09-Gzmb-Treg	Lmnb1
H2-Q4	3.03942e-67	0.453069	0.727	0.684	4.87189e-63	CD4-09-Gzmb-Treg	H2-Q4
Spcs11	3.07357e-67	0.466716	0.628	0.591	4.92662e-63	CD4-09-Gzmb-Treg	Spcs1
Gng5	2.37103e-66	0.301059	0.826	0.85	3.80052e-62	CD4-09-Gzmb-Treg	Gng5
Arf4	1.96065e-65	0.47956	0.593	0.518	3.14273e-61	CD4-09-Gzmb-Treg	Arf4
Ltb3	2.41955e-65	0.447297	0.858	0.845	3.8783e-61	CD4-09-Gzmb-Treg	Ltb
Junb1	4.37217e-65	0.427345	0.879	0.89	7.00815e-61	CD4-09-Gzmb-Treg	Junb
Nfkb2	4.42736e-65	0.500511	0.254	0.132	7.09662e-61	CD4-09-Gzmb-Treg	Nfkb2
Tmbim42	1.03426e-64	0.496092	0.379	0.246	1.65781e-60	CD4-09-Gzmb-Treg	Tmbim4
Dazap2	2.60655e-64	0.377793	0.714	0.691	4.17804e-60	CD4-09-Gzmb-Treg	Dazap2
Isy1	2.65855e-63	0.582255	0.42	0.3	4.26139e-59	CD4-09-Gzmb-Treg	Isy1
Fam107b	5.10247e-63	0.525352	0.61	0.538	8.17874e-59	CD4-09-Gzmb-Treg	Fam107b
Hopx	6.45012e-63	0.5572	0.322	0.195	1.03389e-58	CD4-09-Gzmb-Treg	Hopx
Cd47	1.04969e-62	0.388589	0.735	0.718	1.68254e-58	CD4-09-Gzmb-Treg	Cd47
Psmb8	3.60862e-62	0.278504	0.873	0.905	5.78426e-58	CD4-09-Gzmb-Treg	Psmb8
Dad1	5.11603e-62	0.399258	0.721	0.721	8.20048e-58	CD4-09-Gzmb-Treg	Dad1
Hcls11	3.93727e-61	0.479228	0.519	0.424	6.31105e-57	CD4-09-Gzmb-Treg	Hcls1
Gpx4	5.62823e-60	0.439693	0.698	0.696	9.02149e-56	CD4-09-Gzmb-Treg	Gpx4
Clic12	1.64755e-59	0.268924	0.866	0.873	2.64085e-55	CD4-09-Gzmb-Treg	Clic1
Btg1	1.84424e-59	0.441376	0.879	0.895	2.95614e-55	CD4-09-Gzmb-Treg	Btg1
Ptpn18	7.79963e-59	0.266841	0.911	0.935	1.2502e-54	CD4-09-Gzmb-Treg	Ptpn18
Snx202	1.77516e-58	0.507281	0.359	0.235	2.8454e-54	CD4-09-Gzmb-Treg	Snx20
Ergic1	4.59275e-58	0.472382	0.275	0.157	7.36173e-54	CD4-09-Gzmb-Treg	Ergic1
Prkar1a	1.54691e-56	0.408125	0.652	0.617	2.47954e-52	CD4-09-Gzmb-Treg	Prkar1a
Lag3	3.83043e-55	0.546166	0.448	0.295	6.13979e-51	CD4-09-Gzmb-Treg	Lag3
Stat3	1.2943e-54	0.476664	0.519	0.412	2.07463e-50	CD4-09-Gzmb-Treg	Stat3
Rhog3	1.49581e-54	0.438254	0.606	0.569	2.39763e-50	CD4-09-Gzmb-Treg	Rhog
Icam11	3.53011e-54	0.566176	0.278	0.163	5.65841e-50	CD4-09-Gzmb-Treg	Icam1
Chchd2	8.85336e-54	0.256478	0.864	0.885	1.4191e-49	CD4-09-Gzmb-Treg	Chchd2
Arf5	2.8165e-53	0.288046	0.782	0.812	4.51457e-49	CD4-09-Gzmb-Treg	Arf5
Ddit43	3.09452e-53	0.601052	0.364	0.248	4.9602e-49	CD4-09-Gzmb-Treg	Ddit4
Cebpb1	1.22188e-52	0.53942	0.289	0.173	1.95856e-48	CD4-09-Gzmb-Treg	Cebpb
Phf11b	1.06064e-51	0.54503	0.373	0.261	1.7001e-47	CD4-09-Gzmb-Treg	Phf11b
Tapbp1	7.01388e-51	0.456163	0.594	0.557	1.12425e-46	CD4-09-Gzmb-Treg	Tapbp
Aup11	1.02695e-50	0.442326	0.584	0.531	1.6461e-46	CD4-09-Gzmb-Treg	Aup1
Capzb	5.10653e-50	0.287626	0.775	0.796	8.18526e-46	CD4-09-Gzmb-Treg	Capzb
Eno1	6.00924e-50	0.333183	0.817	0.848	9.63221e-46	CD4-09-Gzmb-Treg	Eno1
Shfm1	1.17799e-49	0.302625	0.735	0.762	1.8882e-45	CD4-09-Gzmb-Treg	Shfm1
Zfp364	2.29331e-49	0.563425	0.672	0.625	3.67595e-45	CD4-09-Gzmb-Treg	Zfp36
Gem	1.03598e-48	0.558053	0.297	0.182	1.66057e-44	CD4-09-Gzmb-Treg	Gem
S100a132	1.59146e-48	0.408104	0.584	0.538	2.55095e-44	CD4-09-Gzmb-Treg	S100a13
Fosl2	2.71176e-48	0.416567	0.254	0.142	4.34669e-44	CD4-09-Gzmb-Treg	Fosl2
Rnaset2b2	2.77855e-46	0.363907	0.659	0.657	4.45374e-42	CD4-09-Gzmb-Treg	Rnaset2b
Xbp1	5.34197e-46	0.469294	0.269	0.165	8.56264e-42	CD4-09-Gzmb-Treg	Xbp1
Cd823	3.95857e-45	0.40647	0.546	0.472	6.34519e-41	CD4-09-Gzmb-Treg	Cd82
Snx31	8.675e-45	0.381845	0.59	0.554	1.39052e-40	CD4-09-Gzmb-Treg	Snx3
Nfkbiz2	8.67698e-45	0.588271	0.269	0.165	1.39083e-40	CD4-09-Gzmb-Treg	Nfkbiz
Tap21	8.95675e-45	0.452888	0.52	0.458	1.43568e-40	CD4-09-Gzmb-Treg	Tap2
Jund1	1.10658e-44	0.400284	0.696	0.674	1.77373e-40	CD4-09-Gzmb-Treg	Jund
Ppib	3.01944e-41	0.261209	0.767	0.792	4.83986e-37	CD4-09-Gzmb-Treg	Ppib
Sepw1	1.70214e-40	0.260842	0.829	0.871	2.72835e-36	CD4-09-Gzmb-Treg	Sepw1
Tspo2	1.03511e-39	0.295158	0.725	0.738	1.65918e-35	CD4-09-Gzmb-Treg	Tspo
Rbms1	1.11672e-39	0.415984	0.505	0.441	1.78999e-35	CD4-09-Gzmb-Treg	Rbms1
Tagln23	3.02249e-39	0.311697	0.683	0.651	4.84475e-35	CD4-09-Gzmb-Treg	Tagln2
Slc9a3r11	6.30236e-39	0.383463	0.609	0.589	1.01021e-34	CD4-09-Gzmb-Treg	Slc9a3r1
Ppp1r15a1	8.83923e-39	0.44132	0.524	0.453	1.41684e-34	CD4-09-Gzmb-Treg	Ppp1r15a
Coro1b2	1.23148e-38	0.391563	0.504	0.45	1.97394e-34	CD4-09-Gzmb-Treg	Coro1b
Ahnak2	1.31441e-38	0.466451	0.443	0.352	2.10687e-34	CD4-09-Gzmb-Treg	Ahnak
Crip14	1.91989e-38	0.377238	0.802	0.809	3.07739e-34	CD4-09-Gzmb-Treg	Crip1
Socs12	2.85894e-38	0.577915	0.369	0.277	4.58259e-34	CD4-09-Gzmb-Treg	Socs1
Ciapin1	3.10211e-38	0.460294	0.308	0.213	4.97237e-34	CD4-09-Gzmb-Treg	Ciapin1
Pld3	3.3685e-38	0.440926	0.415	0.326	5.39936e-34	CD4-09-Gzmb-Treg	Pld3
Tax1bp11	3.43901e-38	0.453386	0.491	0.428	5.51238e-34	CD4-09-Gzmb-Treg	Tax1bp1
Bcl2a1d1	1.67032e-37	0.388034	0.384	0.272	2.67735e-33	CD4-09-Gzmb-Treg	Bcl2a1d
Cd63	1.86303e-36	0.473253	0.498	0.435	2.98626e-32	CD4-09-Gzmb-Treg	Cd6
Ube2b1	2.05414e-36	0.38916	0.555	0.516	3.29259e-32	CD4-09-Gzmb-Treg	Ube2b
H131	2.69724e-36	0.383262	0.52	0.469	4.32341e-32	CD4-09-Gzmb-Treg	H13
Ptms1	3.01814e-36	0.378498	0.43	0.327	4.83777e-32	CD4-09-Gzmb-Treg	Ptms
Tgfb1	3.85343e-36	0.408724	0.499	0.433	6.17666e-32	CD4-09-Gzmb-Treg	Tgfb1
Rhoa	4.05968e-36	0.26393	0.755	0.781	6.50727e-32	CD4-09-Gzmb-Treg	Rhoa
Selplg	3.18385e-35	0.29409	0.782	0.801	5.10339e-31	CD4-09-Gzmb-Treg	Selplg
[truncated: 4,155 more rows]
