# Supplementary material for: Liver Metastasis Modulate Responses of Suppressive Macrophages and Exhausted T Cells to Immunotherapy Revealed by Single Cell Sequencing
Source: Adv Genet (Hoboken). 2022 Oct 11;3(4):2200002. doi: 10.1002/ggn2.202200002 (PMC9993474; doi:10.1002/ggn2.202200002)
Supplement: Supplementary file 6 — SupplementaryTable 5 [file GGN2-3-2200002-s004.xls]

## Sheet: SupplementaryTable5.Marker gene
Supplementary Table 5. Marker genes of myeloid cell clusters
	p_val	avg_logFC	pct.1	pct.2	p_val_adj	cluster	gene
Fscn1	0	3.95229	0.914	0.007	0	DC-01-Ccl22_matureDC	Fscn1
Ccr7	0	3.85178	0.976	0.017	0	DC-01-Ccl22_matureDC	Ccr7
Ccl5	0	2.88606	0.935	0.262	0	DC-01-Ccl22_matureDC	Ccl5
Tmem123	0	2.71617	0.991	0.343	0	DC-01-Ccl22_matureDC	Tmem123
Fabp5	0	2.51067	0.784	0.191	0	DC-01-Ccl22_matureDC	Fabp5
Serpinb6b	0	2.44801	0.79	0.024	0	DC-01-Ccl22_matureDC	Serpinb6b
Ccl22	0	2.29998	0.693	0.01	0	DC-01-Ccl22_matureDC	Ccl22
Tuba1a	0	2.25195	0.929	0.31	0	DC-01-Ccl22_matureDC	Tuba1a
Ramp3	0	2.1459	0.69	0.019	0	DC-01-Ccl22_matureDC	Ramp3
Tbc1d4	0	2.12601	0.805	0.032	0	DC-01-Ccl22_matureDC	Tbc1d4
Socs2	0	2.11496	0.794	0.027	0	DC-01-Ccl22_matureDC	Socs2
Zmynd15	0	2.11435	0.706	0.076	0	DC-01-Ccl22_matureDC	Zmynd15
Il12b	0	2.10485	0.429	0.002	0	DC-01-Ccl22_matureDC	Il12b
Traf1	0	2.09234	0.955	0.195	0	DC-01-Ccl22_matureDC	Traf1
Il4i1	0	2.0836	0.771	0.017	0	DC-01-Ccl22_matureDC	Il4i1
Cacnb3	0	1.99829	0.807	0.002	0	DC-01-Ccl22_matureDC	Cacnb3
Serpinb9	0	1.93281	0.727	0.044	0	DC-01-Ccl22_matureDC	Serpinb9
Marcksl1	0	1.91676	0.991	0.444	0	DC-01-Ccl22_matureDC	Marcksl1
Relb	0	1.88071	0.954	0.217	0	DC-01-Ccl22_matureDC	Relb
Tspan3	0	1.87469	0.665	0.102	0	DC-01-Ccl22_matureDC	Tspan3
Cd63	0	1.84986	0.836	0.158	0	DC-01-Ccl22_matureDC	Cd63
Bcl2a1d	0	1.8493	0.937	0.37	0	DC-01-Ccl22_matureDC	Bcl2a1d
Rogdi	0	1.82995	0.903	0.225	0	DC-01-Ccl22_matureDC	Rogdi
Samsn1	0	1.80793	0.911	0.249	0	DC-01-Ccl22_matureDC	Samsn1
Mreg	0	1.79756	0.79	0.006	0	DC-01-Ccl22_matureDC	Mreg
Spint2	0	1.73297	0.827	0.061	0	DC-01-Ccl22_matureDC	Spint2
Nudt17	0	1.59043	0.58	0.003	0	DC-01-Ccl22_matureDC	Nudt17
Bcl2l14	0	1.53419	0.474	0.013	0	DC-01-Ccl22_matureDC	Bcl2l14
Net1	0	1.49888	0.578	0.068	0	DC-01-Ccl22_matureDC	Net1
Cd200	0	1.4879	0.608	0.013	0	DC-01-Ccl22_matureDC	Cd200
H2-M2	0	1.47774	0.26	0.003	0	DC-01-Ccl22_matureDC	H2-M2
Stat4	0	1.41017	0.63	0.043	0	DC-01-Ccl22_matureDC	Stat4
Tmem39a	0	1.33332	0.682	0.123	0	DC-01-Ccl22_matureDC	Tmem39a
Tnfrsf4	0	1.2942	0.42	0.009	0	DC-01-Ccl22_matureDC	Tnfrsf4
Mmp25	0	1.27438	0.565	0.021	0	DC-01-Ccl22_matureDC	Mmp25
Avpi1	0	1.24612	0.665	0.113	0	DC-01-Ccl22_matureDC	Avpi1
Eno3	0	1.22998	0.539	0.059	0	DC-01-Ccl22_matureDC	Eno3
Actn1	0	1.22008	0.571	0.049	0	DC-01-Ccl22_matureDC	Actn1
Tmtc2	0	1.20027	0.513	0.029	0	DC-01-Ccl22_matureDC	Tmtc2
Ccl17	0	1.19917	0.251	0.012	0	DC-01-Ccl22_matureDC	Ccl17
1700047I17Rik2	0	1.17521	0.625	0.082	0	DC-01-Ccl22_matureDC	1700047I17Rik2
Gnb4	0	1.17304	0.515	0.049	0	DC-01-Ccl22_matureDC	Gnb4
Gm13546	0	1.13298	0.4	0.001	0	DC-01-Ccl22_matureDC	Gm13546
Gypc	0	1.11792	0.528	0.044	0	DC-01-Ccl22_matureDC	Gypc
Ly75	0	1.10733	0.437	0.012	0	DC-01-Ccl22_matureDC	Ly75
Nostrin	0	1.10668	0.5	0.061	0	DC-01-Ccl22_matureDC	Nostrin
Prnp	0	1.09582	0.387	0.028	0	DC-01-Ccl22_matureDC	Prnp
Insl6	0	1.07385	0.48	0.028	0	DC-01-Ccl22_matureDC	Insl6
Birc2	0	1.06598	0.537	0.081	0	DC-01-Ccl22_matureDC	Birc2
Hmgn3	0	1.05168	0.502	0.063	0	DC-01-Ccl22_matureDC	Hmgn3
Tnfrsf9	0	1.02631	0.361	0.015	0	DC-01-Ccl22_matureDC	Tnfrsf9
Adora2a	0	1.00275	0.517	0.056	0	DC-01-Ccl22_matureDC	Adora2a
Pdcd1lg2	0	1.00187	0.407	0.019	0	DC-01-Ccl22_matureDC	Pdcd1lg2
Slc27a3	0	0.985605	0.279	0.004	0	DC-01-Ccl22_matureDC	Slc27a3
Sema7a	0	0.951415	0.418	0.012	0	DC-01-Ccl22_matureDC	Sema7a
Fam60a	0	0.910131	0.463	0.05	0	DC-01-Ccl22_matureDC	Fam60a
Foxp4	0	0.871783	0.448	0.039	0	DC-01-Ccl22_matureDC	Foxp4
H2-Eb2	0	0.857839	0.283	0.009	0	DC-01-Ccl22_matureDC	H2-Eb2
Ankrd33b	0	0.847025	0.359	0.007	0	DC-01-Ccl22_matureDC	Ankrd33b
Slc4a8	0	0.843469	0.31	0.01	0	DC-01-Ccl22_matureDC	Slc4a8
Poglut1	0	0.830953	0.429	0.045	0	DC-01-Ccl22_matureDC	Poglut1
Gm10851	0	0.816617	0.297	0.001	0	DC-01-Ccl22_matureDC	Gm10851
Snn	0	0.812761	0.351	0.012	0	DC-01-Ccl22_matureDC	Snn
Tmem150c	0	0.73985	0.316	0.001	0	DC-01-Ccl22_matureDC	Tmem150c
Zbtb46	0	0.733898	0.357	0.031	0	DC-01-Ccl22_matureDC	Zbtb46
Arpin	0	0.693835	0.292	0.004	0	DC-01-Ccl22_matureDC	Arpin
Arhgef40	0	0.687991	0.281	0.015	0	DC-01-Ccl22_matureDC	Arhgef40
Rras2	0	0.672377	0.323	0.017	0	DC-01-Ccl22_matureDC	Rras2
Strip2	0	0.58367	0.27	0.003	0	DC-01-Ccl22_matureDC	Strip2
Adcy6	0	0.56788	0.251	0.001	0	DC-01-Ccl22_matureDC	Adcy6
Lrrk1	8.56678e-308	1.23247	0.712	0.163	1.37317e-303	DC-01-Ccl22_matureDC	Lrrk1
Gadd45b	3.49268e-304	1.65613	0.887	0.305	5.59841e-300	DC-01-Ccl22_matureDC	Gadd45b
Etv3	1.12254e-299	1.25763	0.688	0.154	1.79932e-295	DC-01-Ccl22_matureDC	Etv3
Swap70	2.65563e-299	1.18995	0.567	0.1	4.2567e-295	DC-01-Ccl22_matureDC	Swap70
Bcl2a1b	7.3505e-299	1.73265	0.976	0.495	1.17821e-294	DC-01-Ccl22_matureDC	Bcl2a1b
Sdhaf1	1.2078e-297	1.12602	0.647	0.132	1.93598e-293	DC-01-Ccl22_matureDC	Sdhaf1
Csrp1	2.46907e-296	1.35176	0.732	0.184	3.95767e-292	DC-01-Ccl22_matureDC	Csrp1
Plxnc1	3.29476e-292	0.750993	0.359	0.038	5.28117e-288	DC-01-Ccl22_matureDC	Plxnc1
H2-Q6	7.05316e-286	1.37982	0.862	0.276	1.13055e-281	DC-01-Ccl22_matureDC	H2-Q6
Zfp36l1	3.3108e-284	1.60903	0.941	0.38	5.30688e-280	DC-01-Ccl22_matureDC	Zfp36l1
Syngr2	6.34618e-281	1.60146	0.987	0.748	1.01723e-276	DC-01-Ccl22_matureDC	Syngr2
Ccser2	1.05293e-271	0.677117	0.344	0.038	1.68774e-267	DC-01-Ccl22_matureDC	Ccser2
Tbc1d8	6.37145e-266	1.05212	0.612	0.128	1.02128e-261	DC-01-Ccl22_matureDC	Tbc1d8
Lsp1	1.30886e-260	1.32424	0.996	0.756	2.09797e-256	DC-01-Ccl22_matureDC	Lsp1
Il7r	2.19359e-255	0.799457	0.387	0.05	3.5161e-251	DC-01-Ccl22_matureDC	Il7r
Mkl1	1.05771e-252	1.02831	0.628	0.142	1.69541e-248	DC-01-Ccl22_matureDC	Mkl1
Cd83	1.55608e-249	1.46904	0.957	0.516	2.49425e-245	DC-01-Ccl22_matureDC	Cd83
Gatsl2	2.41239e-249	0.595997	0.305	0.032	3.86682e-245	DC-01-Ccl22_matureDC	Gatsl2
Tpm1	5.33011e-246	0.982762	0.489	0.087	8.54363e-242	DC-01-Ccl22_matureDC	Tpm1
Laptm4b	6.92059e-245	0.986363	0.303	0.033	1.1093e-240	DC-01-Ccl22_matureDC	Laptm4b
Sh3bp4	1.78785e-243	0.602853	0.284	0.028	2.86574e-239	DC-01-Ccl22_matureDC	Sh3bp4
Aebp2	2.67716e-239	0.768458	0.403	0.059	4.29121e-235	DC-01-Ccl22_matureDC	Aebp2
Myo1g	6.52731e-239	1.26229	0.84	0.329	1.04626e-234	DC-01-Ccl22_matureDC	Myo1g
Psme2	1.57817e-234	1.15233	0.985	0.91	2.52964e-230	DC-01-Ccl22_matureDC	Psme2
Iscu	7.3659e-231	1.33573	0.944	0.644	1.18068e-226	DC-01-Ccl22_matureDC	Iscu
Cxcl16	3.33707e-229	1.23609	0.957	0.517	5.34899e-225	DC-01-Ccl22_matureDC	Cxcl16
Basp1	3.45449e-229	1.25804	0.862	0.35	5.5372e-225	DC-01-Ccl22_matureDC	Basp1
Dnajc12	5.85775e-228	0.606164	0.303	0.034	9.38938e-224	DC-01-Ccl22_matureDC	Dnajc12
Glipr2	6.12682e-228	1.69586	0.79	0.3	9.82067e-224	DC-01-Ccl22_matureDC	Glipr2
Cnn2	1.67417e-216	1.30536	0.935	0.633	2.68352e-212	DC-01-Ccl22_matureDC	Cnn2
Bcl2a1a	1.78379e-216	1.35264	0.742	0.244	2.85924e-212	DC-01-Ccl22_matureDC	Bcl2a1a
Flt3	5.10916e-213	0.781235	0.437	0.075	8.18948e-209	DC-01-Ccl22_matureDC	Flt3
Tmsb4x	1.15564e-212	0.758551	0.998	0.999	1.85237e-208	DC-01-Ccl22_matureDC	Tmsb4x
Map4k4	1.45827e-212	1.17134	0.63	0.173	2.33746e-208	DC-01-Ccl22_matureDC	Map4k4
Tmem176a	1.87496e-211	1.39422	0.786	0.281	3.00537e-207	DC-01-Ccl22_matureDC	Tmem176a
Uap1	1.82477e-204	1.28258	0.574	0.146	2.92492e-200	DC-01-Ccl22_matureDC	Uap1
Nfkb2	5.83645e-202	1.00866	0.691	0.215	9.35525e-198	DC-01-Ccl22_matureDC	Nfkb2
Cblb	1.16651e-201	0.813083	0.448	0.085	1.86979e-197	DC-01-Ccl22_matureDC	Cblb
Lactb	7.48281e-200	1.19344	0.673	0.216	1.19942e-195	DC-01-Ccl22_matureDC	Lactb
Map3k14	3.19226e-198	0.820078	0.459	0.091	5.11687e-194	DC-01-Ccl22_matureDC	Map3k14
Pik3r1	3.26114e-198	1.13852	0.612	0.171	5.22728e-194	DC-01-Ccl22_matureDC	Pik3r1
P2ry10	8.62271e-198	0.743127	0.39	0.065	1.38213e-193	DC-01-Ccl22_matureDC	P2ry10
Rabgap1l	4.88192e-193	0.708117	0.398	0.069	7.82523e-189	DC-01-Ccl22_matureDC	Rabgap1l
H2-Q7	9.03163e-189	1.15193	0.859	0.387	1.44768e-184	DC-01-Ccl22_matureDC	H2-Q7
Arl5c	2.74886e-188	1.18697	0.738	0.271	4.40615e-184	DC-01-Ccl22_matureDC	Arl5c
Cd1d1	9.86249e-188	0.746137	0.284	0.037	1.58086e-183	DC-01-Ccl22_matureDC	Cd1d1
Il15ra	6.59964e-186	0.840711	0.431	0.085	1.05786e-181	DC-01-Ccl22_matureDC	Il15ra
N4bp2l1	1.8572e-184	0.979373	0.567	0.151	2.97691e-180	DC-01-Ccl22_matureDC	N4bp2l1
Tubb5	1.30842e-182	1.23753	0.885	0.496	2.09726e-178	DC-01-Ccl22_matureDC	Tubb5
Calm1	4.7133e-182	1.40666	0.994	0.98	7.55494e-178	DC-01-Ccl22_matureDC	Calm1
Ktn1	3.55308e-179	0.83872	0.424	0.084	5.69523e-175	DC-01-Ccl22_matureDC	Ktn1
Gga2	7.18147e-179	0.635626	0.281	0.038	1.15112e-174	DC-01-Ccl22_matureDC	Gga2
Marcks	7.74845e-179	1.16524	0.809	0.358	1.242e-174	DC-01-Ccl22_matureDC	Marcks
Rftn1	3.72361e-178	0.930537	0.625	0.19	5.96857e-174	DC-01-Ccl22_matureDC	Rftn1
Tnfrsf18	1.25942e-176	0.751925	0.32	0.049	2.01872e-172	DC-01-Ccl22_matureDC	Tnfrsf18
Cst3	9.27049e-176	1.64824	0.991	0.991	1.48597e-171	DC-01-Ccl22_matureDC	Cst3
Nfkbib	4.0717e-171	1.13955	0.827	0.43	6.52653e-167	DC-01-Ccl22_matureDC	Nfkbib
Clic4	7.04922e-170	1.19949	0.905	0.581	1.12992e-165	DC-01-Ccl22_matureDC	Clic4
Batf3	1.65497e-169	1.04487	0.554	0.155	2.65275e-165	DC-01-Ccl22_matureDC	Batf3
Mmd	2.30543e-169	0.995761	0.522	0.137	3.69537e-165	DC-01-Ccl22_matureDC	Mmd
Ptms	3.92827e-169	1.01747	0.89	0.491	6.29662e-165	DC-01-Ccl22_matureDC	Ptms
Cd80	6.39991e-167	0.827862	0.409	0.083	1.02584e-162	DC-01-Ccl22_matureDC	Cd80
H2-Q4	1.46397e-166	1.10569	0.914	0.533	2.3466e-162	DC-01-Ccl22_matureDC	H2-Q4
Nfkbia	1.10206e-165	1.13288	0.98	0.782	1.76649e-161	DC-01-Ccl22_matureDC	Nfkbia
Gucd1	3.20151e-164	0.750862	0.418	0.088	5.1317e-160	DC-01-Ccl22_matureDC	Gucd1
D930015E06Rik	1.11931e-163	0.749668	0.429	0.092	1.79414e-159	DC-01-Ccl22_matureDC	D930015E06Rik
Rel	1.8858e-161	1.10822	0.768	0.342	3.02274e-157	DC-01-Ccl22_matureDC	Rel
Ncoa7	1.94156e-161	1.25997	0.558	0.169	3.11212e-157	DC-01-Ccl22_matureDC	Ncoa7
Rps27l	2.02568e-161	1.47864	0.888	0.673	3.24697e-157	DC-01-Ccl22_matureDC	Rps27l
Psme1	1.23052e-160	0.761387	0.985	0.946	1.97239e-156	DC-01-Ccl22_matureDC	Psme1
Pcgf5	1.17388e-158	0.893642	0.589	0.182	1.88162e-154	DC-01-Ccl22_matureDC	Pcgf5
Specc1	2.98682e-158	0.690247	0.364	0.07	4.78757e-154	DC-01-Ccl22_matureDC	Specc1
Id2	2.59601e-157	1.30105	0.87	0.48	4.16115e-153	DC-01-Ccl22_matureDC	Id2
Dynll2	2.77517e-157	0.853727	0.485	0.125	4.44832e-153	DC-01-Ccl22_matureDC	Dynll2
Bhlhe40	1.63541e-156	1.23698	0.797	0.389	2.62139e-152	DC-01-Ccl22_matureDC	Bhlhe40
Nudt9	1.99831e-155	1.13932	0.567	0.181	3.20309e-151	DC-01-Ccl22_matureDC	Nudt9
Txndc17	3.15522e-153	1.54137	0.827	0.504	5.05749e-149	DC-01-Ccl22_matureDC	Txndc17
H2-K1	5.50955e-153	0.712451	1	0.984	8.83126e-149	DC-01-Ccl22_matureDC	H2-K1
Dusp5	9.61207e-153	1.08093	0.729	0.298	1.54072e-148	DC-01-Ccl22_matureDC	Dusp5
Rhoc	2.51954e-152	0.544189	0.266	0.038	4.03858e-148	DC-01-Ccl22_matureDC	Rhoc
Pmaip1	1.20136e-150	1.00553	0.678	0.251	1.92566e-146	DC-01-Ccl22_matureDC	Pmaip1
Gm12216	2.80646e-148	0.667025	0.284	0.045	4.49848e-144	DC-01-Ccl22_matureDC	Gm12216
Grasp	5.87761e-148	1.11155	0.671	0.251	9.42123e-144	DC-01-Ccl22_matureDC	Grasp
Pkib	2.92818e-146	1.24761	0.619	0.224	4.69358e-142	DC-01-Ccl22_matureDC	Pkib
Cdc42ep3	5.58604e-146	0.921135	0.485	0.13	8.95387e-142	DC-01-Ccl22_matureDC	Cdc42ep3
Arhgap31	6.53921e-145	1.01463	0.517	0.152	1.04817e-140	DC-01-Ccl22_matureDC	Arhgap31
Klf6	1.22053e-142	1.15989	0.928	0.726	1.95639e-138	DC-01-Ccl22_matureDC	Klf6
Actg1	7.37943e-142	0.703811	1	0.996	1.18285e-137	DC-01-Ccl22_matureDC	Actg1
Actb	7.51002e-141	0.613165	1	1	1.20378e-136	DC-01-Ccl22_matureDC	Actb
Tmem176b	1.47124e-140	1.2026	0.81	0.387	2.35825e-136	DC-01-Ccl22_matureDC	Tmem176b
Pdlim4	2.71206e-139	1.03716	0.428	0.11	4.34716e-135	DC-01-Ccl22_matureDC	Pdlim4
Rcsd1	5.06643e-139	0.952952	0.55	0.177	8.12098e-135	DC-01-Ccl22_matureDC	Rcsd1
Selplg	3.20017e-138	0.845949	0.942	0.766	5.12955e-134	DC-01-Ccl22_matureDC	Selplg
Mif4gd	1.12841e-137	0.947777	0.647	0.256	1.80873e-133	DC-01-Ccl22_matureDC	Mif4gd
Lima1	1.60585e-137	0.632565	0.284	0.048	2.57402e-133	DC-01-Ccl22_matureDC	Lima1
Cd274	3.72696e-136	0.872855	0.582	0.189	5.97395e-132	DC-01-Ccl22_matureDC	Cd274
Il21r	4.98081e-135	0.956067	0.764	0.353	7.98375e-131	DC-01-Ccl22_matureDC	Il21r
Rps19	2.57688e-133	0.69113	0.987	0.98	4.13048e-129	DC-01-Ccl22_matureDC	Rps19
Mthfd2	4.64891e-132	0.927726	0.539	0.177	7.45174e-128	DC-01-Ccl22_matureDC	Mthfd2
Ssh1	8.56692e-132	0.596633	0.34	0.07	1.37319e-127	DC-01-Ccl22_matureDC	Ssh1
Kdm4a	2.17755e-130	0.969074	0.316	0.063	3.49039e-126	DC-01-Ccl22_matureDC	Kdm4a
Anxa3	1.18335e-128	1.03535	0.749	0.359	1.89679e-124	DC-01-Ccl22_matureDC	Anxa3
Trim35	1.64318e-128	0.710101	0.414	0.104	2.63386e-124	DC-01-Ccl22_matureDC	Trim35
Spr	3.70618e-128	0.777305	0.511	0.162	5.94063e-124	DC-01-Ccl22_matureDC	Spr
Crip1	4.7635e-128	1.03902	0.965	0.874	7.63542e-124	DC-01-Ccl22_matureDC	Crip1
Alkbh6	6.06176e-128	0.669784	0.424	0.11	9.71639e-124	DC-01-Ccl22_matureDC	Alkbh6
Sri	2.28734e-124	0.800186	0.877	0.64	3.66637e-120	DC-01-Ccl22_matureDC	Sri
Herpud1	2.67679e-122	0.957804	0.675	0.292	4.29063e-118	DC-01-Ccl22_matureDC	Herpud1
Sp140	1.30038e-120	1.21978	0.851	0.663	2.08438e-116	DC-01-Ccl22_matureDC	Sp140
Sumo2	2.5544e-117	0.716976	0.928	0.799	4.09444e-113	DC-01-Ccl22_matureDC	Sumo2
Gyg	9.75162e-115	1.32608	0.768	0.475	1.56309e-110	DC-01-Ccl22_matureDC	Gyg
B2m	1.57321e-113	0.511859	0.998	0.994	2.52169e-109	DC-01-Ccl22_matureDC	B2m
Gfpt1	5.7536e-113	0.677455	0.409	0.111	9.22244e-109	DC-01-Ccl22_matureDC	Gfpt1
Pfkfb3	5.82394e-113	0.872346	0.45	0.137	9.33519e-109	DC-01-Ccl22_matureDC	Pfkfb3
Arl5a	1.5814e-109	0.609356	0.349	0.085	2.53483e-105	DC-01-Ccl22_matureDC	Arl5a
Gpr132	6.33136e-108	0.849465	0.727	0.371	1.01485e-103	DC-01-Ccl22_matureDC	Gpr132
Bmp2k	1.78381e-107	0.752195	0.424	0.125	2.85927e-103	DC-01-Ccl22_matureDC	Bmp2k
Icam1	3.13543e-107	0.873249	0.697	0.334	5.02578e-103	DC-01-Ccl22_matureDC	Icam1
Apobec3	3.77655e-107	0.834495	0.786	0.461	6.05343e-103	DC-01-Ccl22_matureDC	Apobec3
Rnaset2a	1.33153e-106	1.37174	0.857	0.722	2.13431e-102	DC-01-Ccl22_matureDC	Rnaset2a
Cytip	1.35747e-105	1.04778	0.862	0.704	2.17589e-101	DC-01-Ccl22_matureDC	Cytip
Irf8	9.36919e-103	1.16819	0.825	0.624	1.50179e-98	DC-01-Ccl22_matureDC	Irf8
Rasa2	1.41066e-101	0.586088	0.325	0.079	2.26114e-97	DC-01-Ccl22_matureDC	Rasa2
Htra2	2.21639e-101	0.73474	0.506	0.182	3.55266e-97	DC-01-Ccl22_matureDC	Htra2
Pfn1	3.25123e-100	0.504844	0.994	0.994	5.2114e-96	DC-01-Ccl22_matureDC	Pfn1
Zfc3h1	2.57615e-99	0.825527	0.422	0.131	4.12931e-95	DC-01-Ccl22_matureDC	Zfc3h1
Pmvk	2.81489e-99	0.884456	0.556	0.228	4.51199e-95	DC-01-Ccl22_matureDC	Pmvk
Tes	3.14196e-99	0.902829	0.639	0.299	5.03624e-95	DC-01-Ccl22_matureDC	Tes
Adrbk2	3.73133e-99	0.630733	0.45	0.139	5.98095e-95	DC-01-Ccl22_matureDC	Adrbk2
Sub1	4.56862e-99	0.680586	0.957	0.876	7.32305e-95	DC-01-Ccl22_matureDC	Sub1
Fam49a	4.5702e-97	0.675969	0.524	0.191	7.32557e-93	DC-01-Ccl22_matureDC	Fam49a
Nr4a3	2.58963e-96	0.852257	0.515	0.193	4.15092e-92	DC-01-Ccl22_matureDC	Nr4a3
Rab8b	1.5772e-95	0.784952	0.641	0.307	2.5281e-91	DC-01-Ccl22_matureDC	Rab8b
Cbfa2t3	4.44328e-95	0.812878	0.532	0.203	7.12213e-91	DC-01-Ccl22_matureDC	Cbfa2t3
Psmb8	7.74942e-94	0.555086	0.976	0.946	1.24215e-89	DC-01-Ccl22_matureDC	Psmb8
Cpne2	6.34207e-93	0.759206	0.465	0.166	1.01657e-88	DC-01-Ccl22_matureDC	Cpne2
Rgs1	2.43884e-92	0.928007	0.849	0.496	3.90921e-88	DC-01-Ccl22_matureDC	Rgs1
Zfand6	4.85614e-92	0.832096	0.61	0.292	7.78391e-88	DC-01-Ccl22_matureDC	Zfand6
Nek6	2.35636e-90	0.752127	0.407	0.13	3.77701e-86	DC-01-Ccl22_matureDC	Nek6
4930523C07Rik	3.44902e-90	0.730978	0.554	0.229	5.52843e-86	DC-01-Ccl22_matureDC	4930523C07Rik
Tmem131	3.61295e-90	0.723589	0.463	0.17	5.79119e-86	DC-01-Ccl22_matureDC	Tmem131
Btg1	5.88374e-90	0.657491	0.967	0.874	9.43105e-86	DC-01-Ccl22_matureDC	Btg1
Malat1	8.00404e-90	1.04178	0.98	0.982	1.28297e-85	DC-01-Ccl22_matureDC	Malat1
Got1	3.18786e-89	1.06025	0.656	0.368	5.10982e-85	DC-01-Ccl22_matureDC	Got1
Mxd1	2.58752e-88	0.738785	0.734	0.381	4.14754e-84	DC-01-Ccl22_matureDC	Mxd1
Epsti1	3.43143e-88	1.37758	0.848	0.714	5.50023e-84	DC-01-Ccl22_matureDC	Epsti1
Cd40	2.06354e-87	0.991014	0.639	0.315	3.30765e-83	DC-01-Ccl22_matureDC	Cd40
Gatsl3	2.30201e-87	0.611495	0.255	0.056	3.6899e-83	DC-01-Ccl22_matureDC	Gatsl3
Tmem19	3.59494e-87	0.624664	0.355	0.104	5.76233e-83	DC-01-Ccl22_matureDC	Tmem19
Ift57	1.62258e-86	0.563068	0.329	0.09	2.60083e-82	DC-01-Ccl22_matureDC	Ift57
Traf6	1.86597e-86	0.661603	0.467	0.171	2.99096e-82	DC-01-Ccl22_matureDC	Traf6
Pde4b	2.06688e-86	0.775021	0.868	0.637	3.313e-82	DC-01-Ccl22_matureDC	Pde4b
Itgb1	2.26304e-86	0.76638	0.753	0.464	3.62743e-82	DC-01-Ccl22_matureDC	Itgb1
Ctnna1	2.6019e-85	0.773505	0.487	0.197	4.17059e-81	DC-01-Ccl22_matureDC	Ctnna1
Plscr1	1.19638e-84	0.831397	0.493	0.198	1.91767e-80	DC-01-Ccl22_matureDC	Plscr1
Stk4	3.6199e-84	0.703085	0.55	0.241	5.80234e-80	DC-01-Ccl22_matureDC	Stk4
Inpp5b	5.93701e-84	0.56022	0.273	0.066	9.51643e-80	DC-01-Ccl22_matureDC	Inpp5b
Itga4	4.69226e-83	0.787246	0.723	0.403	7.52122e-79	DC-01-Ccl22_matureDC	Itga4
Tnip3	1.6988e-82	0.560022	0.296	0.076	2.723e-78	DC-01-Ccl22_matureDC	Tnip3
Ppp1r15a	1.47047e-81	0.788169	0.783	0.512	2.35701e-77	DC-01-Ccl22_matureDC	Ppp1r15a
Rpsa	3.36827e-81	0.51084	0.994	0.986	5.399e-77	DC-01-Ccl22_matureDC	Rpsa
Jak2	5.37177e-79	0.665167	0.48	0.191	8.61041e-75	DC-01-Ccl22_matureDC	Jak2
Mob3a	8.3963e-79	0.643016	0.491	0.201	1.34584e-74	DC-01-Ccl22_matureDC	Mob3a
Dok1	1.04295e-78	0.64943	0.439	0.164	1.67174e-74	DC-01-Ccl22_matureDC	Dok1
Rnf115	1.11364e-78	0.800392	0.641	0.356	1.78506e-74	DC-01-Ccl22_matureDC	Rnf115
Dpp4	7.69312e-78	0.500291	0.314	0.088	1.23313e-73	DC-01-Ccl22_matureDC	Dpp4
Sqstm1	3.43965e-76	0.748206	0.905	0.752	5.51341e-72	DC-01-Ccl22_matureDC	Sqstm1
Tank	8.75667e-76	0.62457	0.476	0.192	1.40361e-71	DC-01-Ccl22_matureDC	Tank
Atox1	1.33412e-75	0.564916	0.968	0.947	2.13847e-71	DC-01-Ccl22_matureDC	Atox1
Rap2b	3.93038e-75	0.757528	0.457	0.182	6.30001e-71	DC-01-Ccl22_matureDC	Rap2b
Spsb1	6.67864e-75	0.497174	0.271	0.07	1.07052e-70	DC-01-Ccl22_matureDC	Spsb1
Wnk1	8.16721e-74	0.771853	0.612	0.318	1.30912e-69	DC-01-Ccl22_matureDC	Wnk1
Gramd3	8.52418e-74	0.535982	0.312	0.091	1.36634e-69	DC-01-Ccl22_matureDC	Gramd3
Pla2g16	1.52928e-73	0.738858	0.634	0.343	2.45128e-69	DC-01-Ccl22_matureDC	Pla2g16
Anxa4	3.428e-72	0.700673	0.665	0.392	5.49474e-68	DC-01-Ccl22_matureDC	Anxa4
H2afz	5.04946e-72	0.743551	0.961	0.936	8.09378e-68	DC-01-Ccl22_matureDC	H2afz
Tbc1d15	7.33703e-72	0.58831	0.364	0.123	1.17605e-67	DC-01-Ccl22_matureDC	Tbc1d15
Tmcc3	2.30223e-71	0.507571	0.32	0.096	3.69024e-67	DC-01-Ccl22_matureDC	Tmcc3
Psmb9	3.04897e-70	0.577282	0.896	0.774	4.8872e-66	DC-01-Ccl22_matureDC	Psmb9
Uvrag	7.44895e-70	0.694859	0.693	0.437	1.19399e-65	DC-01-Ccl22_matureDC	Uvrag
Tuba1b	6.21537e-69	0.625565	0.866	0.708	9.96262e-65	DC-01-Ccl22_matureDC	Tuba1b
Arf4	3.29705e-68	0.610231	0.9	0.786	5.28484e-64	DC-01-Ccl22_matureDC	Arf4
Tubb2a	6.87485e-68	0.756111	0.48	0.213	1.10197e-63	DC-01-Ccl22_matureDC	Tubb2a
Arpp19	1.08029e-67	0.5868	0.76	0.53	1.73159e-63	DC-01-Ccl22_matureDC	Arpp19
Vopp1	1.31941e-67	0.490845	0.301	0.091	2.11488e-63	DC-01-Ccl22_matureDC	Vopp1
Stat3	1.95129e-66	0.789521	0.719	0.489	3.12773e-62	DC-01-Ccl22_matureDC	Stat3
Pafah1b3	2.80573e-66	0.619161	0.441	0.182	4.4973e-62	DC-01-Ccl22_matureDC	Pafah1b3
Smarce1	4.92163e-65	0.691307	0.517	0.255	7.88888e-61	DC-01-Ccl22_matureDC	Smarce1
AW112010	5.59004e-65	0.605781	0.89	0.65	8.96027e-61	DC-01-Ccl22_matureDC	AW112010
H2-D1	6.18697e-64	0.345705	1	0.996	9.9171e-60	DC-01-Ccl22_matureDC	H2-D1
Polr3c	7.46082e-64	0.59096	0.441	0.187	1.19589e-59	DC-01-Ccl22_matureDC	Polr3c
Stard7	7.84829e-64	0.48989	0.296	0.092	1.258e-59	DC-01-Ccl22_matureDC	Stard7
Lpcat1	9.55783e-64	0.485479	0.307	0.098	1.53202e-59	DC-01-Ccl22_matureDC	Lpcat1
Nfe2l1	1.72071e-63	0.443787	0.266	0.075	2.75813e-59	DC-01-Ccl22_matureDC	Nfe2l1
Epb41	9.13835e-63	0.533375	0.29	0.089	1.46479e-58	DC-01-Ccl22_matureDC	Epb41
Rrad	6.31225e-62	0.89156	0.318	0.106	1.01179e-57	DC-01-Ccl22_matureDC	Rrad
Hivep1	8.32244e-62	0.469488	0.288	0.088	1.334e-57	DC-01-Ccl22_matureDC	Hivep1
Mrpl14	5.64168e-61	0.629059	0.678	0.446	9.04304e-57	DC-01-Ccl22_matureDC	Mrpl14
Polb	1.20735e-60	0.624147	0.474	0.222	1.93526e-56	DC-01-Ccl22_matureDC	Polb
Hint3	2.0358e-58	0.54739	0.372	0.146	3.26319e-54	DC-01-Ccl22_matureDC	Hint3
Pgap2	4.18905e-58	0.608563	0.613	0.36	6.71462e-54	DC-01-Ccl22_matureDC	Pgap2
Edf1	7.78042e-58	0.485723	0.862	0.796	1.24712e-53	DC-01-Ccl22_matureDC	Edf1
Mrpl38	1.74446e-57	0.604807	0.359	0.139	2.7962e-53	DC-01-Ccl22_matureDC	Mrpl38
Rala	6.79806e-57	0.584192	0.675	0.446	1.08966e-52	DC-01-Ccl22_matureDC	Rala
Rassf2	7.91712e-57	0.574396	0.428	0.187	1.26904e-52	DC-01-Ccl22_matureDC	Rassf2
Tapbpl	1.81413e-56	0.643823	0.513	0.262	2.90787e-52	DC-01-Ccl22_matureDC	Tapbpl
Pfdn5	7.08214e-55	0.447454	0.914	0.868	1.1352e-50	DC-01-Ccl22_matureDC	Pfdn5
Cirbp	3.76396e-54	0.571152	0.576	0.318	6.03324e-50	DC-01-Ccl22_matureDC	Cirbp
Ccnd2	7.52562e-54	0.786608	0.433	0.198	1.20628e-49	DC-01-Ccl22_matureDC	Ccnd2
Fas	1.95969e-52	0.505218	0.29	0.099	3.14118e-48	DC-01-Ccl22_matureDC	Fas
Tctex1d2	7.26039e-52	0.657865	0.53	0.29	1.16377e-47	DC-01-Ccl22_matureDC	Tctex1d2
Fam32a	2.53702e-51	0.617759	0.628	0.408	4.06659e-47	DC-01-Ccl22_matureDC	Fam32a
Kif21b	3.77191e-51	0.456821	0.268	0.088	6.04599e-47	DC-01-Ccl22_matureDC	Kif21b
Pkp3	5.57524e-51	0.378113	0.26	0.083	8.93655e-47	DC-01-Ccl22_matureDC	Pkp3
Rapgef6	5.61874e-51	0.651453	0.409	0.185	9.00628e-47	DC-01-Ccl22_matureDC	Rapgef6
Mrps6	7.39299e-51	0.486217	0.286	0.1	1.18502e-46	DC-01-Ccl22_matureDC	Mrps6
Tpm4	1.9613e-50	0.577887	0.779	0.614	3.14377e-46	DC-01-Ccl22_matureDC	Tpm4
Ppia	3.04275e-50	0.30266	0.994	0.989	4.87722e-46	DC-01-Ccl22_matureDC	Ppia
Krcc1	3.70802e-50	0.581849	0.591	0.36	5.94359e-46	DC-01-Ccl22_matureDC	Krcc1
Cox17	1.6288e-49	0.58296	0.734	0.556	2.6108e-45	DC-01-Ccl22_matureDC	Cox17
Icosl	2.05069e-49	0.794805	0.305	0.116	3.28705e-45	DC-01-Ccl22_matureDC	Icosl
Myl6	4.66366e-49	0.45337	0.968	0.969	7.47538e-45	DC-01-Ccl22_matureDC	Myl6
Ptger4	6.10717e-49	0.584156	0.439	0.205	9.78918e-45	DC-01-Ccl22_matureDC	Ptger4
Etv6	1.08199e-48	0.609029	0.582	0.349	1.73432e-44	DC-01-Ccl22_matureDC	Etv6
Mvp	2.64139e-48	0.538664	0.587	0.36	4.23388e-44	DC-01-Ccl22_matureDC	Mvp
Gtpbp1	2.89476e-48	0.482886	0.277	0.098	4.64001e-44	DC-01-Ccl22_matureDC	Gtpbp1
Atl3	3.1e-48	0.428034	0.264	0.089	4.96899e-44	DC-01-Ccl22_matureDC	Atl3
Wdr1	3.16393e-48	0.520904	0.796	0.659	5.07146e-44	DC-01-Ccl22_matureDC	Wdr1
Ppdpf	5.69048e-48	0.665232	0.619	0.418	9.12127e-44	DC-01-Ccl22_matureDC	Ppdpf
Nub1	5.94569e-48	0.539359	0.433	0.209	9.53035e-44	DC-01-Ccl22_matureDC	Nub1
Psmg4	9.88746e-48	0.67635	0.537	0.323	1.58486e-43	DC-01-Ccl22_matureDC	Psmg4
Il15	1.11968e-47	0.501642	0.333	0.13	1.79474e-43	DC-01-Ccl22_matureDC	Il15
Dip2b	2.03921e-47	0.431989	0.281	0.099	3.26864e-43	DC-01-Ccl22_matureDC	Dip2b
Ndrg1	2.15436e-47	0.563624	0.312	0.12	3.45322e-43	DC-01-Ccl22_matureDC	Ndrg1
St8sia4	2.49281e-47	0.533972	0.392	0.172	3.99572e-43	DC-01-Ccl22_matureDC	St8sia4
Prr14	4.1773e-47	0.482699	0.383	0.169	6.6958e-43	DC-01-Ccl22_matureDC	Prr14
Ccdc50	4.6454e-47	0.520931	0.489	0.258	7.44611e-43	DC-01-Ccl22_matureDC	Ccdc50
Nae1	2.45375e-46	0.414308	0.286	0.104	3.93311e-42	DC-01-Ccl22_matureDC	Nae1
Ostf1	6.09926e-46	0.487556	0.883	0.817	9.7765e-42	DC-01-Ccl22_matureDC	Ostf1
Wasl	6.39289e-46	0.487214	0.325	0.129	1.02472e-41	DC-01-Ccl22_matureDC	Wasl
Appl1	2.52413e-45	0.415242	0.257	0.088	4.04592e-41	DC-01-Ccl22_matureDC	Appl1
Bcl7c	3.34203e-45	0.414197	0.275	0.1	5.35694e-41	DC-01-Ccl22_matureDC	Bcl7c
Nuak2	4.58555e-45	0.546175	0.476	0.25	7.35018e-41	DC-01-Ccl22_matureDC	Nuak2
Supt4a	6.81029e-45	0.525999	0.732	0.579	1.09162e-40	DC-01-Ccl22_matureDC	Supt4a
A530040E14Rik	7.94245e-45	0.552801	0.383	0.173	1.27309e-40	DC-01-Ccl22_matureDC	A530040E14Rik
Klrk1	2.22503e-44	0.576898	0.457	0.235	3.5665e-40	DC-01-Ccl22_matureDC	Klrk1
Dapp1	3.00366e-44	0.518984	0.485	0.261	4.81457e-40	DC-01-Ccl22_matureDC	Dapp1
Adam8	6.79774e-44	0.596613	0.428	0.207	1.08961e-39	DC-01-Ccl22_matureDC	Adam8
Psip1	1.40481e-43	0.419938	0.257	0.09	2.25178e-39	DC-01-Ccl22_matureDC	Psip1
Ndnl2	4.54574e-43	0.630125	0.344	0.155	7.28637e-39	DC-01-Ccl22_matureDC	Ndnl2
Rps27	7.93169e-43	0.421461	0.976	0.967	1.27137e-38	DC-01-Ccl22_matureDC	Rps27
Emd	4.02131e-42	0.528548	0.658	0.463	6.44575e-38	DC-01-Ccl22_matureDC	Emd
Chka	5.60724e-42	0.579372	0.348	0.153	8.98784e-38	DC-01-Ccl22_matureDC	Chka
Ogfrl1	5.95484e-42	0.538161	0.446	0.235	9.54501e-38	DC-01-Ccl22_matureDC	Ogfrl1
Pik3r5	1.04992e-41	0.468123	0.351	0.156	1.68291e-37	DC-01-Ccl22_matureDC	Pik3r5
Gdi1	2.03808e-41	0.451135	0.357	0.16	3.26683e-37	DC-01-Ccl22_matureDC	Gdi1
Ifi30	1.03418e-40	0.436576	0.97	0.929	1.65769e-36	DC-01-Ccl22_matureDC	Ifi30
Wash1	6.81767e-40	0.423847	0.318	0.136	1.0928e-35	DC-01-Ccl22_matureDC	Wash1
Tnfaip3	8.9255e-40	0.51798	0.437	0.218	1.43067e-35	DC-01-Ccl22_matureDC	Tnfaip3
Mpc1	2.09033e-39	0.531596	0.766	0.648	3.35059e-35	DC-01-Ccl22_matureDC	Mpc1
Map4	6.60319e-39	0.469155	0.398	0.198	1.05843e-34	DC-01-Ccl22_matureDC	Map4
Mthfsl	1.60455e-38	0.524055	0.428	0.226	2.57193e-34	DC-01-Ccl22_matureDC	Mthfsl
Ier5	4.54845e-38	0.498672	0.864	0.745	7.2907e-34	DC-01-Ccl22_matureDC	Ier5
Psme2b	4.88851e-38	0.393598	0.314	0.134	7.8358e-34	DC-01-Ccl22_matureDC	Psme2b
Traf2	6.98898e-38	0.36793	0.253	0.094	1.12026e-33	DC-01-Ccl22_matureDC	Traf2
Cflar	6.99249e-38	0.5188	0.454	0.246	1.12083e-33	DC-01-Ccl22_matureDC	Cflar
Gnai3	1.44268e-37	0.50811	0.416	0.218	2.31247e-33	DC-01-Ccl22_matureDC	Gnai3
Ccdc88a	1.52572e-37	0.520556	0.444	0.241	2.44558e-33	DC-01-Ccl22_matureDC	Ccdc88a
Chp1	1.56204e-37	0.557428	0.541	0.352	2.5038e-33	DC-01-Ccl22_matureDC	Chp1
Ggta1	5.47574e-37	0.421216	0.305	0.13	8.77706e-33	DC-01-Ccl22_matureDC	Ggta1
Akap13	1.25963e-36	0.483554	0.615	0.405	2.01905e-32	DC-01-Ccl22_matureDC	Akap13
Slamf7	1.38733e-36	0.521281	0.491	0.275	2.22375e-32	DC-01-Ccl22_matureDC	Slamf7
Gpr137b	2.23772e-36	0.441444	0.286	0.118	3.58684e-32	DC-01-Ccl22_matureDC	Gpr137b
Erlin1	3.53698e-36	0.414062	0.288	0.121	5.66943e-32	DC-01-Ccl22_matureDC	Erlin1
Vcp	5.25072e-36	0.480533	0.669	0.503	8.41638e-32	DC-01-Ccl22_matureDC	Vcp
Clec2d	5.44535e-36	0.654126	0.487	0.289	8.72835e-32	DC-01-Ccl22_matureDC	Clec2d
Rab11fip1	8.33825e-36	0.375381	0.279	0.114	1.33654e-31	DC-01-Ccl22_matureDC	Rab11fip1
Tagln2	8.80623e-36	0.561881	0.911	0.879	1.41155e-31	DC-01-Ccl22_matureDC	Tagln2
Pigyl	1.65104e-35	0.435296	0.301	0.131	2.64645e-31	DC-01-Ccl22_matureDC	Pigyl
Tspan13	2.02978e-35	0.463559	0.561	0.339	3.25353e-31	DC-01-Ccl22_matureDC	Tspan13
Fam96b	2.10743e-35	0.478838	0.509	0.314	3.378e-31	DC-01-Ccl22_matureDC	Fam96b
Tbca	2.59395e-35	0.447465	0.678	0.528	4.15784e-31	DC-01-Ccl22_matureDC	Tbca
Filip1l	5.03648e-35	0.435317	0.37	0.18	8.07298e-31	DC-01-Ccl22_matureDC	Filip1l
Clptm1	5.36905e-35	0.492802	0.494	0.299	8.60605e-31	DC-01-Ccl22_matureDC	Clptm1
Rassf3	1.02461e-34	0.422722	0.294	0.126	1.64235e-30	DC-01-Ccl22_matureDC	Rassf3
Gbp5	1.23967e-34	0.422711	0.303	0.129	1.98706e-30	DC-01-Ccl22_matureDC	Gbp5
Pnrc1	3.03078e-34	0.469629	0.872	0.796	4.85804e-30	DC-01-Ccl22_matureDC	Pnrc1
Tbrg1	4.67554e-34	0.415124	0.331	0.156	7.49443e-30	DC-01-Ccl22_matureDC	Tbrg1
Spop	9.62492e-34	0.437354	0.664	0.488	1.54278e-29	DC-01-Ccl22_matureDC	Spop
Atpif1	2.0897e-33	0.460496	0.725	0.584	3.34959e-29	DC-01-Ccl22_matureDC	Atpif1
Rap2a	3.38951e-33	0.370311	0.281	0.119	5.43304e-29	DC-01-Ccl22_matureDC	Rap2a
Pde6d	3.49823e-33	0.360969	0.286	0.122	5.60731e-29	DC-01-Ccl22_matureDC	Pde6d
Auh	8.61752e-33	0.420293	0.353	0.176	1.3813e-28	DC-01-Ccl22_matureDC	Auh
Vwa5a	4.0127e-32	0.497061	0.346	0.174	6.43195e-28	DC-01-Ccl22_matureDC	Vwa5a
Ikbkb	4.95596e-32	0.453224	0.599	0.426	7.94392e-28	DC-01-Ccl22_matureDC	Ikbkb
Aim1	1.29902e-31	0.345094	0.297	0.132	2.08219e-27	DC-01-Ccl22_matureDC	Aim1
Nsmce1	1.31139e-31	0.395974	0.357	0.18	2.10202e-27	DC-01-Ccl22_matureDC	Nsmce1
B4galnt1	2.27585e-31	0.481265	0.496	0.314	3.64796e-27	DC-01-Ccl22_matureDC	B4galnt1
Irf1	4.08842e-31	0.51953	0.684	0.51	6.55332e-27	DC-01-Ccl22_matureDC	Irf1
Sh3bp1	1.04545e-30	0.425043	0.61	0.437	1.67575e-26	DC-01-Ccl22_matureDC	Sh3bp1
Fyn	1.0674e-30	0.370087	0.31	0.143	1.71094e-26	DC-01-Ccl22_matureDC	Fyn
Rgs10	2.84104e-30	0.696078	0.691	0.578	4.5539e-26	DC-01-Ccl22_matureDC	Rgs10
Plekhb2	4.79642e-30	0.430083	0.364	0.193	7.68818e-26	DC-01-Ccl22_matureDC	Plekhb2
Triobp	6.80236e-30	0.387959	0.333	0.168	1.09035e-25	DC-01-Ccl22_matureDC	Triobp
Dnajc10	9.07142e-30	0.406097	0.318	0.155	1.45406e-25	DC-01-Ccl22_matureDC	Dnajc10
Tbc1d1	1.21943e-29	0.435821	0.284	0.131	1.95462e-25	DC-01-Ccl22_matureDC	Tbc1d1
Tnfaip8	1.70179e-29	0.485867	0.623	0.477	2.7278e-25	DC-01-Ccl22_matureDC	Tnfaip8
Tap2	2.00938e-29	0.445617	0.643	0.485	3.22084e-25	DC-01-Ccl22_matureDC	Tap2
Cd2bp2	4.59959e-29	0.358017	0.251	0.108	7.37268e-25	DC-01-Ccl22_matureDC	Cd2bp2
Klrd1	9.86277e-29	0.387365	0.258	0.108	1.5809e-24	DC-01-Ccl22_matureDC	Klrd1
Sugt1	1.50187e-28	0.397335	0.485	0.306	2.40735e-24	DC-01-Ccl22_matureDC	Sugt1
Dnajc8	1.67324e-28	0.406139	0.546	0.374	2.68204e-24	DC-01-Ccl22_matureDC	Dnajc8
H2afv	1.72297e-28	0.393343	0.498	0.315	2.76174e-24	DC-01-Ccl22_matureDC	H2afv
Lrrc8c	3.85031e-28	0.363948	0.331	0.165	6.17166e-24	DC-01-Ccl22_matureDC	Lrrc8c
Slc38a2	1.03936e-27	0.53272	0.455	0.282	1.66599e-23	DC-01-Ccl22_matureDC	Slc38a2
Akap9	3.70182e-27	0.408865	0.301	0.149	5.93365e-23	DC-01-Ccl22_matureDC	Akap9
Gosr2	1.15391e-26	0.436149	0.452	0.291	1.8496e-22	DC-01-Ccl22_matureDC	Gosr2
Ube2l6	1.5755e-26	0.451633	0.712	0.568	2.52537e-22	DC-01-Ccl22_matureDC	Ube2l6
Gpbp1	1.89794e-26	0.379343	0.377	0.211	3.04221e-22	DC-01-Ccl22_matureDC	Gpbp1
Prex1	2.55062e-26	0.457896	0.435	0.268	4.08838e-22	DC-01-Ccl22_matureDC	Prex1
Rnf181	2.98727e-26	0.408031	0.42	0.252	4.7883e-22	DC-01-Ccl22_matureDC	Rnf181
Gpd2	3.92946e-26	0.528065	0.329	0.177	6.29853e-22	DC-01-Ccl22_matureDC	Gpd2
Fnbp1	5.81082e-26	0.467595	0.396	0.24	9.31416e-22	DC-01-Ccl22_matureDC	Fnbp1
Atxn7l1	6.53815e-26	0.393919	0.359	0.2	1.048e-21	DC-01-Ccl22_matureDC	Atxn7l1
Med11	6.58422e-26	0.396795	0.361	0.2	1.05538e-21	DC-01-Ccl22_matureDC	Med11
Chchd2	9.06359e-26	0.274097	0.95	0.952	1.4528e-21	DC-01-Ccl22_matureDC	Chchd2
Itm2c	1.0586e-25	0.476191	0.717	0.621	1.69683e-21	DC-01-Ccl22_matureDC	Itm2c
Ywhaq	1.11336e-25	0.434541	0.606	0.462	1.78461e-21	DC-01-Ccl22_matureDC	Ywhaq
Ghitm	1.35112e-25	0.451923	0.632	0.518	2.16572e-21	DC-01-Ccl22_matureDC	Ghitm
Nap1l1	1.55126e-25	0.427776	0.593	0.449	2.48651e-21	DC-01-Ccl22_matureDC	Nap1l1
H2-Aa	3.50623e-25	0.411479	0.818	0.569	5.62013e-21	DC-01-Ccl22_matureDC	H2-Aa
Eps15	5.36453e-25	0.417357	0.379	0.218	8.59881e-21	DC-01-Ccl22_matureDC	Eps15
Ccni	5.62903e-25	0.406754	0.357	0.2	9.02277e-21	DC-01-Ccl22_matureDC	Ccni
Cd47	8.59498e-25	0.280883	0.92	0.868	1.37769e-20	DC-01-Ccl22_matureDC	Cd47
H2-DMb2	9.47513e-25	0.591043	0.271	0.133	1.51877e-20	DC-01-Ccl22_matureDC	H2-DMb2
Nfkbie	1.47446e-24	0.356247	0.496	0.319	2.36341e-20	DC-01-Ccl22_matureDC	Nfkbie
Pcyt1a	1.49277e-24	0.366698	0.275	0.134	2.39276e-20	DC-01-Ccl22_matureDC	Pcyt1a
Rtn4	3.08073e-24	0.363244	0.758	0.684	4.9381e-20	DC-01-Ccl22_matureDC	Rtn4
Hsp90ab1	6.96401e-24	0.319485	0.957	0.949	1.11626e-19	DC-01-Ccl22_matureDC	Hsp90ab1
Asl	7.90621e-24	0.342339	0.257	0.122	1.26729e-19	DC-01-Ccl22_matureDC	Asl
Hcfc1r1	8.72175e-24	0.419364	0.587	0.449	1.39801e-19	DC-01-Ccl22_matureDC	Hcfc1r1
Rela	1.39155e-23	0.38373	0.467	0.305	2.23051e-19	DC-01-Ccl22_matureDC	Rela
Map3k8	4.03228e-23	0.486842	0.375	0.219	6.46333e-19	DC-01-Ccl22_matureDC	Map3k8
Ngfrap1	4.99563e-23	0.295036	0.283	0.142	8.0075e-19	DC-01-Ccl22_matureDC	Ngfrap1
Nans	6.34304e-23	0.50447	0.353	0.214	1.01673e-18	DC-01-Ccl22_matureDC	Nans
Pex13	3.14732e-22	0.403087	0.312	0.169	5.04483e-18	DC-01-Ccl22_matureDC	Pex13
Rab9	3.88469e-22	0.431541	0.346	0.203	6.22677e-18	DC-01-Ccl22_matureDC	Rab9
Rbm39	8.76451e-22	0.310454	0.916	0.891	1.40486e-17	DC-01-Ccl22_matureDC	Rbm39
Rab8a	1.3104e-21	0.340079	0.645	0.52	2.10044e-17	DC-01-Ccl22_matureDC	Rab8a
H2-Eb1	2.41034e-21	0.376263	0.757	0.525	3.86353e-17	DC-01-Ccl22_matureDC	H2-Eb1
Rbbp4	3.43501e-21	0.34838	0.498	0.353	5.50597e-17	DC-01-Ccl22_matureDC	Rbbp4
Birc3	3.75349e-21	0.432029	0.437	0.29	6.01646e-17	DC-01-Ccl22_matureDC	Birc3
Fam129a	6.91672e-21	0.382932	0.379	0.231	1.10868e-16	DC-01-Ccl22_matureDC	Fam129a
Rbpms	7.70275e-21	0.419041	0.366	0.22	1.23467e-16	DC-01-Ccl22_matureDC	Rbpms
Slc25a4	8.84355e-21	0.382157	0.336	0.2	1.41753e-16	DC-01-Ccl22_matureDC	Slc25a4
Dennd5a	1.06071e-20	0.348911	0.296	0.16	1.70021e-16	DC-01-Ccl22_matureDC	Dennd5a
Mapre2	1.2615e-20	0.376822	0.403	0.26	2.02206e-16	DC-01-Ccl22_matureDC	Mapre2
Rab10	1.43024e-20	0.350297	0.548	0.408	2.29253e-16	DC-01-Ccl22_matureDC	Rab10
Brk1	2.73221e-20	0.349012	0.708	0.627	4.37946e-16	DC-01-Ccl22_matureDC	Brk1
Rhog	4.2719e-20	0.27923	0.914	0.896	6.84743e-16	DC-01-Ccl22_matureDC	Rhog
Tceb1	4.86829e-20	0.34899	0.617	0.5	7.80338e-16	DC-01-Ccl22_matureDC	Tceb1
M6pr	5.12269e-20	0.330232	0.768	0.674	8.21116e-16	DC-01-Ccl22_matureDC	M6pr
Dusp11	5.16284e-20	0.389934	0.513	0.376	8.27552e-16	DC-01-Ccl22_matureDC	Dusp11
Sbno1	5.24819e-20	0.364499	0.377	0.235	8.41232e-16	DC-01-Ccl22_matureDC	Sbno1
Malt1	5.67616e-20	0.335151	0.281	0.15	9.09832e-16	DC-01-Ccl22_matureDC	Malt1
Myh9	9.85029e-20	0.401349	0.704	0.634	1.5789e-15	DC-01-Ccl22_matureDC	Myh9
Ddt	1.11632e-19	0.51047	0.372	0.237	1.78935e-15	DC-01-Ccl22_matureDC	Ddt
Myl12a	2.48966e-19	0.347254	0.875	0.899	3.99068e-15	DC-01-Ccl22_matureDC	Myl12a
Hmg20b	4.2165e-19	0.360839	0.325	0.192	6.75863e-15	DC-01-Ccl22_matureDC	Hmg20b
Ankrd44	5.8393e-19	0.370427	0.398	0.256	9.35982e-15	DC-01-Ccl22_matureDC	Ankrd44
Ubxn1	6.20464e-19	0.344014	0.658	0.545	9.94542e-15	DC-01-Ccl22_matureDC	Ubxn1
Arhgdia	8.55802e-19	0.262114	0.848	0.812	1.37176e-14	DC-01-Ccl22_matureDC	Arhgdia
Socs1	1.21344e-18	0.351795	0.299	0.165	1.94503e-14	DC-01-Ccl22_matureDC	Socs1
Grb2	1.36742e-18	0.341945	0.502	0.367	2.19184e-14	DC-01-Ccl22_matureDC	Grb2
Asap1	1.65901e-18	0.368669	0.364	0.224	2.65923e-14	DC-01-Ccl22_matureDC	Asap1
Gnas	1.75829e-18	0.278667	0.825	0.774	2.81836e-14	DC-01-Ccl22_matureDC	Gnas
2021-03-05	2.50062e-18	0.334411	0.654	0.514	4.00824e-14	DC-01-Ccl22_matureDC	2021-03-05
Il2rg	2.54058e-18	0.292397	0.749	0.621	4.07229e-14	DC-01-Ccl22_matureDC	Il2rg
Ncf1	3.37431e-18	0.326319	0.701	0.608	5.40868e-14	DC-01-Ccl22_matureDC	Ncf1
Tmem128	3.6639e-18	0.359784	0.546	0.426	5.87287e-14	DC-01-Ccl22_matureDC	Tmem128
Nrip1	3.72982e-18	0.379595	0.255	0.135	5.97853e-14	DC-01-Ccl22_matureDC	Nrip1
Pot1b	4.36059e-18	0.35391	0.271	0.148	6.98959e-14	DC-01-Ccl22_matureDC	Pot1b
Pim1	4.89744e-18	0.343664	0.84	0.789	7.85011e-14	DC-01-Ccl22_matureDC	Pim1
Dennd4a	5.39582e-18	0.361979	0.387	0.248	8.64896e-14	DC-01-Ccl22_matureDC	Dennd4a
Mthfs	7.08094e-18	0.363833	0.368	0.235	1.135e-13	DC-01-Ccl22_matureDC	Mthfs
Ptpn2	7.29255e-18	0.314535	0.396	0.258	1.16892e-13	DC-01-Ccl22_matureDC	Ptpn2
2700060E02Rik	1.09147e-17	0.31812	0.729	0.665	1.74951e-13	DC-01-Ccl22_matureDC	2700060E02Rik
Zfand3	1.3048e-17	0.335951	0.433	0.297	2.09147e-13	DC-01-Ccl22_matureDC	Zfand3
Rbm17	1.46963e-17	0.404478	0.457	0.332	2.35567e-13	DC-01-Ccl22_matureDC	Rbm17
Hmga1	1.74645e-17	0.383484	0.533	0.412	2.79938e-13	DC-01-Ccl22_matureDC	Hmga1
Ankrd12	1.86732e-17	0.316519	0.27	0.148	2.99313e-13	DC-01-Ccl22_matureDC	Ankrd12
Arhgap1	2.13301e-17	0.278922	0.283	0.157	3.419e-13	DC-01-Ccl22_matureDC	Arhgap1
Hsd3b7	2.23556e-17	0.297568	0.255	0.137	3.58338e-13	DC-01-Ccl22_matureDC	Hsd3b7
Dusp2	2.41109e-17	0.493696	0.385	0.247	3.86474e-13	DC-01-Ccl22_matureDC	Dusp2
Psmd4	2.86106e-17	0.326289	0.597	0.486	4.58599e-13	DC-01-Ccl22_matureDC	Psmd4
Ehd1	5.41977e-17	0.354973	0.535	0.404	8.68734e-13	DC-01-Ccl22_matureDC	Ehd1
Hat1	7.75661e-17	0.343263	0.353	0.225	1.24331e-12	DC-01-Ccl22_matureDC	Hat1
Rbbp7	8.752e-17	0.279736	0.323	0.195	1.40286e-12	DC-01-Ccl22_matureDC	Rbbp7
Vti1b	1.10635e-16	0.312071	0.543	0.425	1.77337e-12	DC-01-Ccl22_matureDC	Vti1b
Arhgap30	1.74918e-16	0.352132	0.554	0.438	2.80376e-12	DC-01-Ccl22_matureDC	Arhgap30
Nelfe	2.94973e-16	0.293495	0.297	0.177	4.72813e-12	DC-01-Ccl22_matureDC	Nelfe
Pdrg1	4.57811e-16	0.273402	0.299	0.179	7.33825e-12	DC-01-Ccl22_matureDC	Pdrg1
Alkbh1	9.2842e-16	0.33319	0.284	0.17	1.48816e-11	DC-01-Ccl22_matureDC	Alkbh1
Csf2rb	9.66727e-16	0.355953	0.604	0.514	1.54957e-11	DC-01-Ccl22_matureDC	Csf2rb
Dlgap4	1.27259e-15	0.275831	0.284	0.167	2.03984e-11	DC-01-Ccl22_matureDC	Dlgap4
Gpcpd1	1.30231e-15	0.321256	0.385	0.254	2.08748e-11	DC-01-Ccl22_matureDC	Gpcpd1
Acadl	1.99628e-15	0.378785	0.433	0.309	3.19984e-11	DC-01-Ccl22_matureDC	Acadl
Ddx6	3.33579e-15	0.34493	0.299	0.185	5.34694e-11	DC-01-Ccl22_matureDC	Ddx6
Sbds	5.15219e-15	0.30661	0.34	0.221	8.25844e-11	DC-01-Ccl22_matureDC	Sbds
Sdf4	6.76856e-15	0.312894	0.682	0.599	1.08493e-10	DC-01-Ccl22_matureDC	Sdf4
Fbxw11	8.58027e-15	0.292662	0.305	0.187	1.37533e-10	DC-01-Ccl22_matureDC	Fbxw11
Dctn2	8.62469e-15	0.289354	0.528	0.426	1.38245e-10	DC-01-Ccl22_matureDC	Dctn2
Il4ra	8.79774e-15	0.342993	0.493	0.37	1.41019e-10	DC-01-Ccl22_matureDC	Il4ra
Tor1aip2	1.01198e-14	0.330398	0.396	0.277	1.6221e-10	DC-01-Ccl22_matureDC	Tor1aip2
Eif4a2	1.30789e-14	0.359768	0.448	0.33	2.09641e-10	DC-01-Ccl22_matureDC	Eif4a2
Pias1	2.76972e-14	0.315505	0.301	0.187	4.43958e-10	DC-01-Ccl22_matureDC	Pias1
Tap1	2.88078e-14	0.254461	0.743	0.667	4.6176e-10	DC-01-Ccl22_matureDC	Tap1
Zdhhc3	3.52862e-14	0.256682	0.29	0.177	5.65603e-10	DC-01-Ccl22_matureDC	Zdhhc3
Arfrp1	4.15321e-14	0.319141	0.271	0.165	6.65719e-10	DC-01-Ccl22_matureDC	Arfrp1
Dnajb6	5.2277e-14	0.353147	0.604	0.524	8.37949e-10	DC-01-Ccl22_matureDC	Dnajb6
Osbpl8	5.57088e-14	0.281966	0.275	0.166	8.92956e-10	DC-01-Ccl22_matureDC	Osbpl8
Synj1	6.56047e-14	0.264756	0.346	0.225	1.05158e-09	DC-01-Ccl22_matureDC	Synj1
Rab11a	9.38585e-14	0.338302	0.623	0.544	1.50446e-09	DC-01-Ccl22_matureDC	Rab11a
Rab22a	2.49636e-13	0.264841	0.251	0.149	4.00142e-09	DC-01-Ccl22_matureDC	Rab22a
1110038F14Rik	3.69182e-13	0.290873	0.262	0.159	5.91762e-09	DC-01-Ccl22_matureDC	1110038F14Rik
Pank2	4.04636e-13	0.256743	0.253	0.149	6.48591e-09	DC-01-Ccl22_matureDC	Pank2
Pbxip1	5.46307e-13	0.308126	0.411	0.297	8.75675e-09	DC-01-Ccl22_matureDC	Pbxip1
Aamp	8.01377e-13	0.290277	0.463	0.351	1.28453e-08	DC-01-Ccl22_matureDC	Aamp
Rbbp8	2.07437e-12	0.288395	0.283	0.18	3.32501e-08	DC-01-Ccl22_matureDC	Rbbp8
Cd86	2.87346e-12	0.396351	0.507	0.42	4.60586e-08	DC-01-Ccl22_matureDC	Cd86
Necap2	4.41798e-12	0.307318	0.613	0.553	7.08158e-08	DC-01-Ccl22_matureDC	Necap2
Ythdf2	5.46633e-12	0.290789	0.336	0.231	8.76198e-08	DC-01-Ccl22_matureDC	Ythdf2
Mrpl13	5.72057e-12	0.28179	0.262	0.165	9.16951e-08	DC-01-Ccl22_matureDC	Mrpl13
Cmtr1	6.82374e-12	0.317098	0.27	0.173	1.09378e-07	DC-01-Ccl22_matureDC	Cmtr1
Ass1	7.62833e-12	0.383552	0.736	0.661	1.22275e-07	DC-01-Ccl22_matureDC	Ass1
Gnb1	7.70791e-12	0.257801	0.411	0.3	1.2355e-07	DC-01-Ccl22_matureDC	Gnb1
Hnrnph3	1.04081e-11	0.306169	0.258	0.162	1.66832e-07	DC-01-Ccl22_matureDC	Hnrnph3
Txn1	1.10309e-11	0.270448	0.827	0.811	1.76814e-07	DC-01-Ccl22_matureDC	Txn1
Arpc5l	1.23665e-11	0.284114	0.409	0.307	1.98222e-07	DC-01-Ccl22_matureDC	Arpc5l
Cfdp1	1.32363e-11	0.295139	0.342	0.243	2.12165e-07	DC-01-Ccl22_matureDC	Cfdp1
Coro2a	2.01917e-11	0.304546	0.305	0.207	3.23653e-07	DC-01-Ccl22_matureDC	Coro2a
Mapre1	2.06447e-11	0.255192	0.556	0.469	3.30915e-07	DC-01-Ccl22_matureDC	Mapre1
Plekhj1	3.29742e-11	0.266794	0.444	0.346	5.28543e-07	DC-01-Ccl22_matureDC	Plekhj1
Fbxo6	3.4612e-11	0.270122	0.335	0.233	5.54795e-07	DC-01-Ccl22_matureDC	Fbxo6
Mlf2	9.26007e-11	0.37019	0.574	0.51	1.4843e-06	DC-01-Ccl22_matureDC	Mlf2
Phip	1.1889e-10	0.263357	0.273	0.179	1.90569e-06	DC-01-Ccl22_matureDC	Phip
Peli1	1.76016e-10	0.273581	0.47	0.374	2.82136e-06	DC-01-Ccl22_matureDC	Peli1
Mcemp1	2.41171e-10	0.298696	0.414	0.315	3.86573e-06	DC-01-Ccl22_matureDC	Mcemp1
Tbcb	2.51348e-10	0.273245	0.548	0.472	4.02886e-06	DC-01-Ccl22_matureDC	Tbcb
Calm3	4.43071e-10	0.291294	0.638	0.601	7.10199e-06	DC-01-Ccl22_matureDC	Calm3
Tuba1c	4.91928e-10	0.281883	0.768	0.686	7.88511e-06	DC-01-Ccl22_matureDC	Tuba1c
Nt5c	5.34646e-10	0.272382	0.509	0.436	8.56985e-06	DC-01-Ccl22_matureDC	Nt5c
Rad21	5.4984e-10	0.273449	0.258	0.172	8.81338e-06	DC-01-Ccl22_matureDC	Rad21
Rnf19b	6.307e-10	0.279747	0.281	0.19	1.01095e-05	DC-01-Ccl22_matureDC	Rnf19b
Stx12	2.82736e-09	0.257539	0.368	0.277	4.53198e-05	DC-01-Ccl22_matureDC	Stx12
Cd81	5.76902e-09	0.35309	0.258	0.17	9.24716e-05	DC-01-Ccl22_matureDC	Cd81
Nol7	6.29809e-09	0.257194	0.545	0.468	0.000100952	DC-01-Ccl22_matureDC	Nol7
Mbp	6.89681e-09	0.267156	0.255	0.169	0.000110549	DC-01-Ccl22_matureDC	Mbp
Prpf38b	3.37444e-08	0.27765	0.34	0.265	0.000540889	DC-01-Ccl22_matureDC	Prpf38b
Slc6a6	6.13574e-08	0.315246	0.496	0.443	0.000983498	DC-01-Ccl22_matureDC	Slc6a6
Atrx	6.89776e-08	0.282219	0.322	0.247	0.00110564	DC-01-Ccl22_matureDC	Atrx
Hax1	8.36965e-08	0.262009	0.323	0.249	0.00134157	DC-01-Ccl22_matureDC	Hax1
Dek	8.43329e-08	0.266732	0.528	0.462	0.00135177	DC-01-Ccl22_matureDC	Dek
Polr2g	9.34314e-08	0.279158	0.368	0.297	0.00149761	DC-01-Ccl22_matureDC	Polr2g
Mrps7	1.18762e-07	0.263284	0.314	0.237	0.00190364	DC-01-Ccl22_matureDC	Mrps7
Psmd7	1.59962e-07	0.261735	0.407	0.347	0.00256403	DC-01-Ccl22_matureDC	Psmd7
Eif4b	2.64325e-07	0.283327	0.411	0.344	0.00423687	DC-01-Ccl22_matureDC	Eif4b
Foxp1	3.43001e-07	0.279181	0.353	0.277	0.00549797	DC-01-Ccl22_matureDC	Foxp1
Zfos1	9.37448e-07	0.280014	0.351	0.285	0.0150264	DC-01-Ccl22_matureDC	Zfos1
Cat	6.05302e-06	0.259081	0.277	0.218	0.0970239	DC-01-Ccl22_matureDC	Cat
H1f0	0.000150313	0.257855	0.349	0.297	1	DC-01-Ccl22_matureDC	H1f0
Bmyc	0.00538729	0.303504	0.27	0.242	1	DC-01-Ccl22_matureDC	Bmyc
Tmbim4	0.00551313	0.299426	0.578	0.627	1	DC-01-Ccl22_matureDC	Tmbim4
Cd209a	0	1.9897	0.598	0.051	0	DC-04-Cd209a_cDC2	Cd209a
Cd7	0	1.7287	0.658	0.068	0	DC-04-Cd209a_cDC2	Cd7
Klrd11	0	1.284	0.655	0.098	0	DC-04-Cd209a_cDC2	Klrd1
Bcl11a	0	0.849377	0.505	0.076	0	DC-04-Cd209a_cDC2	Bcl11a
Flt31	0	0.793166	0.473	0.073	0	DC-04-Cd209a_cDC2	Flt3
Ddr1	0	0.558386	0.286	0.023	0	DC-04-Cd209a_cDC2	Ddr1
Nedd4	0	0.460723	0.277	0.023	0	DC-04-Cd209a_cDC2	Nedd4
H2-Oa	2.69719e-291	1.1324	0.524	0.097	4.32332e-287	DC-04-Cd209a_cDC2	H2-Oa
Slc46a3	4.4194e-258	0.805659	0.447	0.079	7.08386e-254	DC-04-Cd209a_cDC2	Slc46a3
Rps11	1.17508e-253	0.648468	1	0.989	1.88354e-249	DC-04-Cd209a_cDC2	Rps11
Rpl39	6.72174e-252	0.673882	0.997	0.982	1.07743e-247	DC-04-Cd209a_cDC2	Rpl39
Ddit4	6.40461e-250	0.933507	0.518	0.107	1.02659e-245	DC-04-Cd209a_cDC2	Ddit4
Ltb	5.48879e-240	1.23172	0.397	0.067	8.79799e-236	DC-04-Cd209a_cDC2	Ltb
Rps24	6.99416e-234	0.54206	0.998	0.994	1.12109e-229	DC-04-Cd209a_cDC2	Rps24
Rpl18a	1.35274e-233	0.569678	1	0.992	2.16831e-229	DC-04-Cd209a_cDC2	Rpl18a
Siglecg	4.00726e-233	0.642013	0.311	0.041	6.42324e-229	DC-04-Cd209a_cDC2	Siglecg
Rps5	3.26803e-230	0.603089	1	0.984	5.23833e-226	DC-04-Cd209a_cDC2	Rps5
Asb2	2.31798e-228	0.843392	0.268	0.032	3.71548e-224	DC-04-Cd209a_cDC2	Asb2
Kmo	4.52566e-226	0.70197	0.459	0.09	7.25418e-222	DC-04-Cd209a_cDC2	Kmo
Cbfa2t31	8.63461e-226	0.86902	0.679	0.198	1.38404e-221	DC-04-Cd209a_cDC2	Cbfa2t3
Rps15a	3.62125e-221	0.605398	0.998	0.98	5.80451e-217	DC-04-Cd209a_cDC2	Rps15a
Rpl13	6.02503e-216	0.515945	0.998	0.995	9.65752e-212	DC-04-Cd209a_cDC2	Rpl13
Rps3a1	9.02968e-215	0.555762	0.998	0.989	1.44737e-210	DC-04-Cd209a_cDC2	Rps3a1
Rps8	4.57525e-212	0.547196	1	0.992	7.33367e-208	DC-04-Cd209a_cDC2	Rps8
Rps4x	9.00489e-210	0.56144	1	0.988	1.44339e-205	DC-04-Cd209a_cDC2	Rps4x
Rpsa1	3.04994e-200	0.573812	0.995	0.986	4.88875e-196	DC-04-Cd209a_cDC2	Rpsa
Rpl13a	3.40641e-200	0.638651	0.997	0.965	5.46014e-196	DC-04-Cd209a_cDC2	Rpl13a
H2-Ob	7.94244e-197	0.62768	0.333	0.056	1.27309e-192	DC-04-Cd209a_cDC2	H2-Ob
Rps10	9.56566e-194	0.465066	0.998	0.99	1.53328e-189	DC-04-Cd209a_cDC2	Rps10
Rpl30	1.47147e-191	0.495543	0.998	0.988	2.35862e-187	DC-04-Cd209a_cDC2	Rpl30
Rpl23	1.15078e-190	0.479595	1	0.994	1.84459e-186	DC-04-Cd209a_cDC2	Rpl23
Rps7	1.23497e-190	0.544687	0.997	0.986	1.97953e-186	DC-04-Cd209a_cDC2	Rps7
Rps26	2.82989e-188	0.574396	0.998	0.982	4.53604e-184	DC-04-Cd209a_cDC2	Rps26
Rps12	4.35682e-188	0.637177	0.998	0.965	6.98354e-184	DC-04-Cd209a_cDC2	Rps12
Rpl32	9.54403e-186	0.557053	0.995	0.984	1.52981e-181	DC-04-Cd209a_cDC2	Rpl32
Rpl21	7.95733e-182	0.678504	0.991	0.896	1.27548e-177	DC-04-Cd209a_cDC2	Rpl21
Rpl14	8.76773e-180	0.648223	0.994	0.93	1.40538e-175	DC-04-Cd209a_cDC2	Rpl14
Hspa1a	1.00801e-174	1.18986	0.555	0.163	1.61574e-170	DC-04-Cd209a_cDC2	Hspa1a
Rps16	3.56154e-174	0.43012	0.998	0.994	5.70879e-170	DC-04-Cd209a_cDC2	Rps16
Rps27a	1.99529e-173	0.460293	0.998	0.992	3.19826e-169	DC-04-Cd209a_cDC2	Rps27a
Rps271	6.86746e-173	0.59069	0.995	0.966	1.10079e-168	DC-04-Cd209a_cDC2	Rps27
Dpp41	3.94693e-169	0.591121	0.394	0.086	6.32653e-165	DC-04-Cd209a_cDC2	Dpp4
Rps191	3.92722e-166	0.564423	0.997	0.979	6.29495e-162	DC-04-Cd209a_cDC2	Rps19
Rplp1	1.17923e-165	0.57565	0.997	0.978	1.89019e-161	DC-04-Cd209a_cDC2	Rplp1
Rpl37	1.41617e-164	0.463579	1	0.99	2.26998e-160	DC-04-Cd209a_cDC2	Rpl37
Rpl27a	3.37568e-163	0.529403	0.998	0.976	5.41088e-159	DC-04-Cd209a_cDC2	Rpl27a
Rps21	1.38405e-161	0.552502	0.998	0.967	2.21849e-157	DC-04-Cd209a_cDC2	Rps21
Rpl36	3.42252e-160	0.532421	0.995	0.966	5.48596e-156	DC-04-Cd209a_cDC2	Rpl36
Rpl3	6.44085e-160	0.561737	0.995	0.946	1.0324e-155	DC-04-Cd209a_cDC2	Rpl3
Rpl11	1.75193e-158	0.421017	0.998	0.99	2.80817e-154	DC-04-Cd209a_cDC2	Rpl11
Lsp11	4.46671e-155	0.86193	0.935	0.757	7.15969e-151	DC-04-Cd209a_cDC2	Lsp1
Rplp2	3.74099e-153	0.457979	0.998	0.979	5.99644e-149	DC-04-Cd209a_cDC2	Rplp2
Eef1a1	2.90018e-152	0.393168	1	0.997	4.64869e-148	DC-04-Cd209a_cDC2	Eef1a1
Rpl5	2.13836e-150	0.655597	0.973	0.811	3.42758e-146	DC-04-Cd209a_cDC2	Rpl5
Rtn1	4.95743e-150	0.464087	0.258	0.043	7.94626e-146	DC-04-Cd209a_cDC2	Rtn1
Rpl6	1.11403e-148	0.443084	1	0.984	1.78568e-144	DC-04-Cd209a_cDC2	Rpl6
Rps28	2.42773e-148	0.514126	0.988	0.955	3.8914e-144	DC-04-Cd209a_cDC2	Rps28
Il6st	3.19504e-148	0.530767	0.342	0.072	5.12134e-144	DC-04-Cd209a_cDC2	Il6st
Eef1b2	4.75145e-148	0.613647	0.971	0.878	7.61611e-144	DC-04-Cd209a_cDC2	Eef1b2
Rps29	9.54501e-148	0.46608	0.997	0.982	1.52997e-143	DC-04-Cd209a_cDC2	Rps29
Rpl12	1.40962e-146	0.700251	0.962	0.805	2.25947e-142	DC-04-Cd209a_cDC2	Rpl12
Il16	1.59222e-146	0.592869	0.452	0.122	2.55217e-142	DC-04-Cd209a_cDC2	Il16
Rpl26	1.71596e-146	0.473845	0.995	0.974	2.75051e-142	DC-04-Cd209a_cDC2	Rpl26
Rpl19	5.48135e-146	0.353863	1	0.994	8.78606e-142	DC-04-Cd209a_cDC2	Rpl19
Trappc5	1.85495e-145	0.732491	0.553	0.189	2.9733e-141	DC-04-Cd209a_cDC2	Trappc5
Rpl10-ps3	1.51351e-144	0.532987	0.985	0.937	2.42601e-140	DC-04-Cd209a_cDC2	Rpl10-ps3
Snx21	2.67787e-144	0.472869	0.291	0.055	4.29235e-140	DC-04-Cd209a_cDC2	Snx21
Calhm2	4.22172e-144	0.516057	0.432	0.109	6.767e-140	DC-04-Cd209a_cDC2	Calhm2
Rps3	2.12077e-141	0.426545	0.997	0.985	3.39938e-137	DC-04-Cd209a_cDC2	Rps3
Rpl22	2.22849e-141	0.480187	0.998	0.955	3.57204e-137	DC-04-Cd209a_cDC2	Rpl22
H2-DMb21	8.07578e-141	1.01949	0.447	0.128	1.29447e-136	DC-04-Cd209a_cDC2	H2-DMb2
Rpl10a	1.07537e-140	0.537928	0.989	0.946	1.72371e-136	DC-04-Cd209a_cDC2	Rpl10a
Uba52	5.39021e-140	0.344943	0.998	0.995	8.63997e-136	DC-04-Cd209a_cDC2	Uba52
Avpi11	3.25818e-136	0.697213	0.423	0.116	5.22254e-132	DC-04-Cd209a_cDC2	Avpi1
Rps23	1.73915e-135	0.487623	0.997	0.967	2.78768e-131	DC-04-Cd209a_cDC2	Rps23
Gnb2l1	1.80047e-134	0.575308	0.979	0.895	2.88598e-130	DC-04-Cd209a_cDC2	Gnb2l1
Rplp0	3.87611e-134	0.422829	0.998	0.988	6.21301e-130	DC-04-Cd209a_cDC2	Rplp0
Rpl18	7.05361e-134	0.379809	0.998	0.992	1.13062e-129	DC-04-Cd209a_cDC2	Rpl18
Rps9	2.3106e-132	0.437536	0.997	0.986	3.70366e-128	DC-04-Cd209a_cDC2	Rps9
Ptp4a3	9.51174e-132	0.594545	0.436	0.125	1.52464e-127	DC-04-Cd209a_cDC2	Ptp4a3
Tmem176b1	3.66683e-130	0.943948	0.783	0.386	5.87756e-126	DC-04-Cd209a_cDC2	Tmem176b
Rpl36a	3.96313e-130	0.598625	0.98	0.886	6.3525e-126	DC-04-Cd209a_cDC2	Rpl36a
Rnd3	1.43487e-129	0.448815	0.271	0.052	2.29995e-125	DC-04-Cd209a_cDC2	Rnd3
Rps18	6.78644e-129	0.514212	0.989	0.944	1.0878e-124	DC-04-Cd209a_cDC2	Rps18
Rpl38	1.37277e-128	0.468489	0.992	0.971	2.20041e-124	DC-04-Cd209a_cDC2	Rpl38
Rpl28	3.13837e-128	0.450395	0.997	0.987	5.03049e-124	DC-04-Cd209a_cDC2	Rpl28
BC035044	6.97639e-128	0.540598	0.342	0.081	1.11824e-123	DC-04-Cd209a_cDC2	BC035044
Rpl35	6.07754e-127	0.423438	0.995	0.982	9.74169e-123	DC-04-Cd209a_cDC2	Rpl35
Nfkb1	2.99034e-125	0.783347	0.677	0.308	4.79321e-121	DC-04-Cd209a_cDC2	Nfkb1
Adrbk21	4.883e-125	0.598336	0.459	0.138	7.82696e-121	DC-04-Cd209a_cDC2	Adrbk2
Slamf71	1.09019e-124	0.760333	0.645	0.27	1.74746e-120	DC-04-Cd209a_cDC2	Slamf7
Tmem176a1	8.17827e-124	0.933039	0.658	0.282	1.3109e-119	DC-04-Cd209a_cDC2	Tmem176a
Gm2a	5.10779e-121	0.771122	0.923	0.798	8.18728e-117	DC-04-Cd209a_cDC2	Gm2a
Rpl9-ps6	8.69408e-117	0.392463	0.995	0.983	1.39357e-112	DC-04-Cd209a_cDC2	Rpl9-ps6
Itgax	2.63884e-115	0.701294	0.498	0.175	4.2298e-111	DC-04-Cd209a_cDC2	Itgax
Rpl7	3.17707e-115	0.437059	0.986	0.952	5.09253e-111	DC-04-Cd209a_cDC2	Rpl7
Rpl37a	2.2729e-114	0.431859	0.997	0.975	3.64323e-110	DC-04-Cd209a_cDC2	Rpl37a
Tbc1d10c	2.42624e-112	0.406216	0.303	0.071	3.88903e-108	DC-04-Cd209a_cDC2	Tbc1d10c
Rpl27	3.81144e-112	0.377842	0.997	0.975	6.10936e-108	DC-04-Cd209a_cDC2	Rpl27
Rpl8	2.74084e-111	0.366662	0.998	0.984	4.3933e-107	DC-04-Cd209a_cDC2	Rpl8
Rpl15	7.2632e-107	0.39929	0.992	0.972	1.16422e-102	DC-04-Cd209a_cDC2	Rpl15
Rpl4	8.01447e-106	0.569397	0.942	0.808	1.28464e-101	DC-04-Cd209a_cDC2	Rpl4
2021-09-01	4.24419e-105	0.397866	0.255	0.054	6.80301e-101	DC-04-Cd209a_cDC2	2021-09-01
Rps14	2.26325e-104	0.367847	0.995	0.98	3.62777e-100	DC-04-Cd209a_cDC2	Rps14
Ramp1	2.48215e-103	0.612331	0.676	0.319	3.97865e-99	DC-04-Cd209a_cDC2	Ramp1
Rps20	2.82474e-103	0.389176	1	0.989	4.52778e-99	DC-04-Cd209a_cDC2	Rps20
Npm1	1.61536e-102	0.580149	0.941	0.783	2.58926e-98	DC-04-Cd209a_cDC2	Npm1
Rps13	1.04296e-101	0.379939	0.991	0.966	1.67176e-97	DC-04-Cd209a_cDC2	Rps13
Rps6	4.69698e-101	0.523619	0.979	0.901	7.52879e-97	DC-04-Cd209a_cDC2	Rps6
Rpl23a	1.84278e-99	0.493186	0.959	0.817	2.95379e-95	DC-04-Cd209a_cDC2	Rpl23a
Eef2	3.89303e-97	0.468705	0.989	0.929	6.24014e-93	DC-04-Cd209a_cDC2	Eef2
Ptprcap	1.03286e-96	0.456193	0.258	0.058	1.65558e-92	DC-04-Cd209a_cDC2	Ptprcap
Fam105a	2.27704e-96	0.706269	0.811	0.55	3.64986e-92	DC-04-Cd209a_cDC2	Fam105a
2021-09-06	2.45406e-96	0.424138	0.362	0.107	3.93362e-92	DC-04-Cd209a_cDC2	2021-09-06
Pabpc1	8.72375e-96	0.478512	0.979	0.9	1.39833e-91	DC-04-Cd209a_cDC2	Pabpc1
Bmyc1	1.14323e-95	0.592023	0.556	0.236	1.83248e-91	DC-04-Cd209a_cDC2	Bmyc
Rpl34	2.99384e-95	0.30616	1	0.988	4.79883e-91	DC-04-Cd209a_cDC2	Rpl34
Rsrp1	3.87329e-93	0.587308	0.824	0.515	6.2085e-89	DC-04-Cd209a_cDC2	Rsrp1
Limd2	2.39519e-92	0.733331	0.841	0.611	3.83924e-88	DC-04-Cd209a_cDC2	Limd2
Tspan131	6.22932e-91	0.651313	0.682	0.335	9.98498e-87	DC-04-Cd209a_cDC2	Tspan13
Rgs18	5.8543e-90	0.395077	0.309	0.085	9.38386e-86	DC-04-Cd209a_cDC2	Rgs18
Rps15	6.67092e-90	0.498257	0.952	0.831	1.06928e-85	DC-04-Cd209a_cDC2	Rps15
Cnn21	1.82769e-89	0.553478	0.883	0.633	2.92961e-85	DC-04-Cd209a_cDC2	Cnn2
Hmha1	6.19488e-89	0.566906	0.791	0.483	9.92977e-85	DC-04-Cd209a_cDC2	Hmha1
Rpl17	8.82727e-88	0.496938	0.947	0.784	1.41492e-83	DC-04-Cd209a_cDC2	Rpl17
Rpl29	9.41658e-88	0.33486	0.998	0.98	1.50938e-83	DC-04-Cd209a_cDC2	Rpl29
Rpl35a	6.52496e-86	0.372093	0.988	0.94	1.04589e-81	DC-04-Cd209a_cDC2	Rpl35a
Rps2	5.43142e-85	0.361033	1	0.988	8.70603e-81	DC-04-Cd209a_cDC2	Rps2
Batf31	1.93752e-84	0.484983	0.43	0.156	3.10565e-80	DC-04-Cd209a_cDC2	Batf3
Naca	1.94979e-82	0.393136	0.985	0.937	3.12533e-78	DC-04-Cd209a_cDC2	Naca
Mbnl1	3.81794e-81	0.576387	0.729	0.421	6.11978e-77	DC-04-Cd209a_cDC2	Mbnl1
H2-Aa1	7.87987e-81	0.882468	0.792	0.569	1.26306e-76	DC-04-Cd209a_cDC2	H2-Aa
Nav1	9.00629e-81	0.40701	0.292	0.084	1.44362e-76	DC-04-Cd209a_cDC2	Nav1
Napsa	1.14407e-80	0.574756	0.9	0.737	1.83382e-76	DC-04-Cd209a_cDC2	Napsa
1600010M07Rik	2.56194e-78	0.475722	0.324	0.102	4.10654e-74	DC-04-Cd209a_cDC2	1600010M07Rik
Kynu	1.09393e-77	0.383259	0.267	0.074	1.75345e-73	DC-04-Cd209a_cDC2	Kynu
Eif3f	1.54364e-77	0.393619	0.965	0.904	2.4743e-73	DC-04-Cd209a_cDC2	Eif3f
Cd300a	2.24898e-76	0.571055	0.758	0.456	3.60489e-72	DC-04-Cd209a_cDC2	Cd300a
Ciita	3.79523e-76	0.468564	0.285	0.085	6.08337e-72	DC-04-Cd209a_cDC2	Ciita
Rps25	1.52476e-74	0.414808	0.959	0.852	2.44404e-70	DC-04-Cd209a_cDC2	Rps25
H2-Eb11	1.92597e-74	0.936687	0.758	0.524	3.08714e-70	DC-04-Cd209a_cDC2	H2-Eb1
Akr7a5	9.04563e-73	0.423874	0.361	0.128	1.44992e-68	DC-04-Cd209a_cDC2	Akr7a5
Rnase6	1.71533e-70	0.47595	0.679	0.374	2.7495e-66	DC-04-Cd209a_cDC2	Rnase6
Spint21	3.45387e-70	0.365166	0.255	0.071	5.53621e-66	DC-04-Cd209a_cDC2	Spint2
Cox7a2l	4.96701e-70	0.475142	0.847	0.603	7.96162e-66	DC-04-Cd209a_cDC2	Cox7a2l
Cyb5a	1.3141e-69	0.489964	0.627	0.328	2.10638e-65	DC-04-Cd209a_cDC2	Cyb5a
Dock10	2.48095e-69	0.564718	0.655	0.378	3.97671e-65	DC-04-Cd209a_cDC2	Dock10
Rpl24	3.64264e-68	0.282371	0.992	0.982	5.83879e-64	DC-04-Cd209a_cDC2	Rpl24
Xist	4.15529e-68	0.655471	0.773	0.55	6.66051e-64	DC-04-Cd209a_cDC2	Xist
Pigp	1.96268e-66	0.334262	0.285	0.09	3.14598e-62	DC-04-Cd209a_cDC2	Pigp
Eif4b1	4.1715e-65	0.444638	0.624	0.339	6.6865e-61	DC-04-Cd209a_cDC2	Eif4b
Syngr21	9.0147e-65	0.45126	0.898	0.75	1.44497e-60	DC-04-Cd209a_cDC2	Syngr2
Hmgn1	1.14511e-64	0.481434	0.426	0.178	1.8355e-60	DC-04-Cd209a_cDC2	Hmgn1
Rpl9	2.93477e-64	0.346312	0.98	0.929	4.70415e-60	DC-04-Cd209a_cDC2	Rpl9
Gm15987	1.36668e-63	0.402914	0.415	0.166	2.19064e-59	DC-04-Cd209a_cDC2	Gm15987
Set	1.95269e-63	0.513499	0.608	0.341	3.12997e-59	DC-04-Cd209a_cDC2	Set
Txnip	4.06556e-63	0.510653	0.697	0.43	6.51668e-59	DC-04-Cd209a_cDC2	Txnip
Ppia1	1.35524e-62	0.285856	0.998	0.989	2.17232e-58	DC-04-Cd209a_cDC2	Ppia
Fgd2	9.91362e-62	0.486621	0.433	0.193	1.58905e-57	DC-04-Cd209a_cDC2	Fgd2
Rpl7a	1.27995e-61	0.297546	0.988	0.968	2.05163e-57	DC-04-Cd209a_cDC2	Rpl7a
Cd74	6.60608e-60	0.744541	0.889	0.818	1.05889e-55	DC-04-Cd209a_cDC2	Cd74
H3f3a	1.76387e-59	0.288823	0.997	0.984	2.8273e-55	DC-04-Cd209a_cDC2	H3f3a
Itga41	4.35872e-59	0.493173	0.677	0.402	6.98659e-55	DC-04-Cd209a_cDC2	Itga4
mt-Nd4l	4.60422e-59	0.365776	0.979	0.937	7.3801e-55	DC-04-Cd209a_cDC2	mt-Nd4l
Fbl	1.18394e-58	0.481651	0.668	0.425	1.89774e-54	DC-04-Cd209a_cDC2	Fbl
Gm10076	2.71088e-58	0.256711	0.997	0.986	4.34527e-54	DC-04-Cd209a_cDC2	Gm10076
Herpud11	4.09486e-58	0.466958	0.564	0.292	6.56364e-54	DC-04-Cd209a_cDC2	Herpud1
Nsa2	3.36578e-57	0.407859	0.889	0.736	5.39501e-53	DC-04-Cd209a_cDC2	Nsa2
Pip4k2a	1.61499e-56	0.449469	0.503	0.254	2.58866e-52	DC-04-Cd209a_cDC2	Pip4k2a
Gm26740	1.70684e-56	0.447628	0.391	0.167	2.7359e-52	DC-04-Cd209a_cDC2	Gm26740
Bri3bp	2.44052e-56	0.41588	0.597	0.322	3.91191e-52	DC-04-Cd209a_cDC2	Bri3bp
Trmt112	2.46721e-56	0.418302	0.873	0.683	3.9547e-52	DC-04-Cd209a_cDC2	Trmt112
Rogdi1	5.08916e-56	0.677173	0.461	0.232	8.15742e-52	DC-04-Cd209a_cDC2	Rogdi
Eef1g	9.01262e-56	0.445295	0.762	0.521	1.44463e-51	DC-04-Cd209a_cDC2	Eef1g
Arl6ip5	1.13982e-55	0.476066	0.821	0.636	1.82702e-51	DC-04-Cd209a_cDC2	Arl6ip5
mt-Nd2	1.79999e-55	0.384017	0.935	0.801	2.8852e-51	DC-04-Cd209a_cDC2	mt-Nd2
mt-Nd1	1.81006e-55	0.373353	0.959	0.873	2.90134e-51	DC-04-Cd209a_cDC2	mt-Nd1
Sptssa	2.40165e-55	0.447431	0.685	0.435	3.84961e-51	DC-04-Cd209a_cDC2	Sptssa
Bloc1s2	3.92652e-55	0.436774	0.571	0.304	6.29382e-51	DC-04-Cd209a_cDC2	Bloc1s2
Rnf167	6.98641e-55	0.360286	0.391	0.166	1.11985e-50	DC-04-Cd209a_cDC2	Rnf167
Lbh	9.20596e-55	0.427658	0.406	0.181	1.47562e-50	DC-04-Cd209a_cDC2	Lbh
AI467606	6.04204e-54	0.391415	0.348	0.14	9.68479e-50	DC-04-Cd209a_cDC2	AI467606
mt-Co3	6.90579e-53	0.262369	0.986	0.986	1.10693e-48	DC-04-Cd209a_cDC2	mt-Co3
C1qbp	4.29166e-52	0.480621	0.539	0.297	6.87911e-48	DC-04-Cd209a_cDC2	C1qbp
Apbb1ip	6.66022e-52	0.384452	0.756	0.515	1.06757e-47	DC-04-Cd209a_cDC2	Apbb1ip
D930015E06Rik1	1.54784e-51	0.448888	0.265	0.095	2.48104e-47	DC-04-Cd209a_cDC2	D930015E06Rik
Nudt16	2.20201e-51	0.302562	0.252	0.085	3.52961e-47	DC-04-Cd209a_cDC2	Nudt16
Map4k1	3.97127e-51	0.417812	0.4	0.183	6.36554e-47	DC-04-Cd209a_cDC2	Map4k1
Psip11	4.07331e-51	0.291465	0.259	0.089	6.52911e-47	DC-04-Cd209a_cDC2	Psip1
I830077J02Rik	4.56004e-51	0.513858	0.444	0.216	7.30929e-47	DC-04-Cd209a_cDC2	I830077J02Rik
Hpgd	7.17875e-51	0.521758	0.27	0.094	1.15068e-46	DC-04-Cd209a_cDC2	Hpgd
Mri1	1.10486e-50	0.299309	0.283	0.104	1.77098e-46	DC-04-Cd209a_cDC2	Mri1
Mdh2	1.18115e-50	0.60529	0.794	0.615	1.89327e-46	DC-04-Cd209a_cDC2	Mdh2
Fh1	1.23884e-50	0.424163	0.423	0.197	1.98574e-46	DC-04-Cd209a_cDC2	Fh1
mt-Nd5	3.39675e-49	0.396279	0.868	0.712	5.44464e-45	DC-04-Cd209a_cDC2	mt-Nd5
Cyb561a3	4.24519e-49	0.346082	0.32	0.128	6.80461e-45	DC-04-Cd209a_cDC2	Cyb561a3
Clec2i	7.87277e-49	0.304369	0.259	0.091	1.26193e-44	DC-04-Cd209a_cDC2	Clec2i
Elovl5	8.33173e-49	0.355421	0.386	0.171	1.33549e-44	DC-04-Cd209a_cDC2	Elovl5
Cd48	8.58367e-49	0.478019	0.727	0.533	1.37588e-44	DC-04-Cd209a_cDC2	Cd48
Itpr1	1.09816e-48	0.347699	0.371	0.162	1.76024e-44	DC-04-Cd209a_cDC2	Itpr1
Tsc22d3	1.17526e-48	0.498499	0.659	0.421	1.88383e-44	DC-04-Cd209a_cDC2	Tsc22d3
H2-Ab1	2.28791e-48	0.599316	0.786	0.58	3.66729e-44	DC-04-Cd209a_cDC2	H2-Ab1
Tbrg11	5.92427e-48	0.324113	0.359	0.154	9.49601e-44	DC-04-Cd209a_cDC2	Tbrg1
Spn	3.34519e-47	0.250036	0.333	0.132	5.36201e-43	DC-04-Cd209a_cDC2	Spn
Elmo2	5.10777e-47	0.347047	0.426	0.199	8.18724e-43	DC-04-Cd209a_cDC2	Elmo2
Gpr183	1.05729e-46	0.403035	0.37	0.166	1.69472e-42	DC-04-Cd209a_cDC2	Gpr183
Nop16	1.27687e-46	0.319473	0.327	0.136	2.0467e-42	DC-04-Cd209a_cDC2	Nop16
Borcs6	4.393e-46	0.329366	0.312	0.127	7.04154e-42	DC-04-Cd209a_cDC2	Borcs6
B4galnt11	4.58028e-46	0.425283	0.545	0.312	7.34173e-42	DC-04-Cd209a_cDC2	B4galnt1
Ccdc88a1	5.08399e-46	0.407116	0.468	0.24	8.14913e-42	DC-04-Cd209a_cDC2	Ccdc88a
Sumo21	1.54822e-45	0.320986	0.92	0.798	2.48164e-41	DC-04-Cd209a_cDC2	Sumo2
Clec2d1	3.5007e-45	0.378624	0.536	0.287	5.61128e-41	DC-04-Cd209a_cDC2	Clec2d
Fam69a	6.74005e-45	0.369065	0.411	0.194	1.08036e-40	DC-04-Cd209a_cDC2	Fam69a
H2afv1	1.44189e-44	0.366075	0.555	0.313	2.31121e-40	DC-04-Cd209a_cDC2	H2afv
Zfp706	1.79598e-44	0.359389	0.782	0.572	2.87877e-40	DC-04-Cd209a_cDC2	Zfp706
Nop10	2.21697e-44	0.420209	0.75	0.553	3.55358e-40	DC-04-Cd209a_cDC2	Nop10
Rpl22l1	3.47926e-44	0.387666	0.876	0.751	5.57691e-40	DC-04-Cd209a_cDC2	Rpl22l1
Sms	5.17615e-44	0.31379	0.317	0.132	8.29686e-40	DC-04-Cd209a_cDC2	Sms
Top2b	6.45028e-44	0.333261	0.368	0.167	1.03391e-39	DC-04-Cd209a_cDC2	Top2b
Tubb51	1.44028e-43	0.394292	0.732	0.498	2.30862e-39	DC-04-Cd209a_cDC2	Tubb5
Hnrnph31	1.65628e-43	0.359462	0.352	0.159	2.65485e-39	DC-04-Cd209a_cDC2	Hnrnph3
Prcp	1.78836e-43	0.404737	0.573	0.348	2.86656e-39	DC-04-Cd209a_cDC2	Prcp
Eef1d	2.52395e-43	0.387674	0.789	0.616	4.04564e-39	DC-04-Cd209a_cDC2	Eef1d
Exosc5	2.8108e-43	0.355918	0.462	0.243	4.50543e-39	DC-04-Cd209a_cDC2	Exosc5
Rbbp71	5.89775e-43	0.364072	0.395	0.193	9.45351e-39	DC-04-Cd209a_cDC2	Rbbp7
Mettl23	5.17418e-42	0.350804	0.524	0.299	8.2937e-38	DC-04-Cd209a_cDC2	Mettl23
Sirpb1a	6.95745e-42	0.598385	0.355	0.176	1.11521e-37	DC-04-Cd209a_cDC2	Sirpb1a
Slc15a4	7.25686e-42	0.342306	0.394	0.19	1.1632e-37	DC-04-Cd209a_cDC2	Slc15a4
Npm3	8.29169e-42	0.33663	0.453	0.239	1.32908e-37	DC-04-Cd209a_cDC2	Npm3
Apex1	3.72038e-41	0.313638	0.332	0.147	5.9634e-37	DC-04-Cd209a_cDC2	Apex1
H2afy	2.89546e-40	0.479393	0.753	0.589	4.64114e-36	DC-04-Cd209a_cDC2	H2afy
Cyp4f16	4.51223e-40	0.554065	0.353	0.171	7.23265e-36	DC-04-Cd209a_cDC2	Cyp4f16
Sash3	7.65965e-40	0.341107	0.441	0.23	1.22777e-35	DC-04-Cd209a_cDC2	Sash3
Mtpn	8.56503e-40	0.407761	0.711	0.522	1.37289e-35	DC-04-Cd209a_cDC2	Mtpn
Foxp11	1.96539e-39	0.413535	0.488	0.274	3.15032e-35	DC-04-Cd209a_cDC2	Foxp1
Polr2h	3.06653e-39	0.281421	0.277	0.114	4.91534e-35	DC-04-Cd209a_cDC2	Polr2h
mt-Cytb	3.25786e-39	0.283247	0.979	0.959	5.22202e-35	DC-04-Cd209a_cDC2	mt-Cytb
Ccnd1	3.40744e-39	0.580511	0.514	0.303	5.46178e-35	DC-04-Cd209a_cDC2	Ccnd1
Crlf3	4.7554e-39	0.368147	0.518	0.3	7.62244e-35	DC-04-Cd209a_cDC2	Crlf3
Rpl10	9.19788e-39	0.250794	0.97	0.94	1.47433e-34	DC-04-Cd209a_cDC2	Rpl10
Lta4h	1.36791e-38	0.333093	0.385	0.188	2.19263e-34	DC-04-Cd209a_cDC2	Lta4h
Hnrnpa1	3.00504e-38	0.370232	0.773	0.586	4.81678e-34	DC-04-Cd209a_cDC2	Hnrnpa1
Atic	3.21328e-38	0.301833	0.271	0.113	5.15057e-34	DC-04-Cd209a_cDC2	Atic
Trp53	3.95738e-38	0.380152	0.438	0.236	6.34328e-34	DC-04-Cd209a_cDC2	Trp53
Cat1	5.75292e-38	0.328796	0.417	0.215	9.22135e-34	DC-04-Cd209a_cDC2	Cat
Ddx39b	8.3905e-38	0.397537	0.645	0.444	1.34491e-33	DC-04-Cd209a_cDC2	Ddx39b
Plp2	2.01936e-37	0.5184	0.535	0.337	3.23684e-33	DC-04-Cd209a_cDC2	Plp2
Hfe	3.11336e-37	0.484838	0.405	0.218	4.99041e-33	DC-04-Cd209a_cDC2	Hfe
Rasgrp4	4.54698e-37	0.319771	0.424	0.221	7.28836e-33	DC-04-Cd209a_cDC2	Rasgrp4
Hes6	6.09097e-37	0.261323	0.309	0.137	9.76322e-33	DC-04-Cd209a_cDC2	Hes6
Nrm	9.49705e-37	0.330729	0.342	0.163	1.52228e-32	DC-04-Cd209a_cDC2	Nrm
Rinl	1.63929e-36	0.283823	0.267	0.112	2.62762e-32	DC-04-Cd209a_cDC2	Rinl
Cd244	1.65267e-36	0.318003	0.33	0.154	2.64906e-32	DC-04-Cd209a_cDC2	Cd244
Nrros	3.90912e-36	0.419903	0.726	0.533	6.26593e-32	DC-04-Cd209a_cDC2	Nrros
Arpc5l1	5.68046e-36	0.340695	0.517	0.304	9.10521e-32	DC-04-Cd209a_cDC2	Arpc5l
Imp3	6.92636e-36	0.318103	0.459	0.255	1.11023e-31	DC-04-Cd209a_cDC2	Imp3
Eif3e	1.00752e-35	0.361273	0.724	0.551	1.61496e-31	DC-04-Cd209a_cDC2	Eif3e
Serbp1	1.40037e-35	0.345293	0.811	0.667	2.24466e-31	DC-04-Cd209a_cDC2	Serbp1
Nap1l11	3.46966e-35	0.375887	0.645	0.447	5.56152e-31	DC-04-Cd209a_cDC2	Nap1l1
PISD	3.70039e-35	0.316111	0.297	0.133	5.93136e-31	DC-04-Cd209a_cDC2	PISD
Mtdh	4.54183e-35	0.373807	0.662	0.463	7.2801e-31	DC-04-Cd209a_cDC2	Mtdh
Dnajc7	6.29221e-35	0.284084	0.629	0.405	1.00858e-30	DC-04-Cd209a_cDC2	Dnajc7
Icosl1	9.04648e-35	0.342097	0.265	0.116	1.45006e-30	DC-04-Cd209a_cDC2	Icosl
Alcam	1.21739e-34	0.311001	0.355	0.177	1.95136e-30	DC-04-Cd209a_cDC2	Alcam
Atp5g2	1.26648e-34	0.284745	0.929	0.838	2.03004e-30	DC-04-Cd209a_cDC2	Atp5g2
Lrrk11	3.92055e-34	0.292351	0.348	0.169	6.28425e-30	DC-04-Cd209a_cDC2	Lrrk1
Mkl11	7.61125e-34	0.285809	0.314	0.147	1.22001e-29	DC-04-Cd209a_cDC2	Mkl1
Fam49a1	8.37836e-34	0.325431	0.379	0.193	1.34297e-29	DC-04-Cd209a_cDC2	Fam49a
Ppfia4	9.72721e-34	0.329313	0.555	0.347	1.55917e-29	DC-04-Cd209a_cDC2	Ppfia4
Rin3	2.7285e-33	0.282808	0.383	0.195	4.37351e-29	DC-04-Cd209a_cDC2	Rin3
Elf1	3.32459e-33	0.328689	0.517	0.314	5.32899e-29	DC-04-Cd209a_cDC2	Elf1
Pa2g4	3.39044e-33	0.375553	0.512	0.315	5.43454e-29	DC-04-Cd209a_cDC2	Pa2g4
Zmiz2	1.24381e-32	0.280204	0.312	0.148	1.99371e-28	DC-04-Cd209a_cDC2	Zmiz2
Mdh1	3.32137e-32	0.329798	0.677	0.477	5.32383e-28	DC-04-Cd209a_cDC2	Mdh1
Git2	7.66471e-32	0.288271	0.408	0.22	1.22858e-27	DC-04-Cd209a_cDC2	Git2
2700094K13Rik	8.96408e-32	0.295875	0.415	0.227	1.43685e-27	DC-04-Cd209a_cDC2	2700094K13Rik
Paics	1.34667e-31	0.313182	0.392	0.211	2.15858e-27	DC-04-Cd209a_cDC2	Paics
Cd37	2.82278e-31	0.379202	0.415	0.234	4.52463e-27	DC-04-Cd209a_cDC2	Cd37
Fcgrt	3.46167e-31	0.396914	0.4	0.225	5.54871e-27	DC-04-Cd209a_cDC2	Fcgrt
Bcat2	6.76491e-31	0.266314	0.302	0.145	1.08435e-26	DC-04-Cd209a_cDC2	Bcat2
Mapk14	8.29072e-31	0.323868	0.486	0.287	1.32892e-26	DC-04-Cd209a_cDC2	Mapk14
Ptms1	1.34885e-30	0.332705	0.694	0.494	2.16207e-26	DC-04-Cd209a_cDC2	Ptms
Rnf166	1.49417e-30	0.304355	0.492	0.294	2.39501e-26	DC-04-Cd209a_cDC2	Rnf166
Ccnt2	1.70028e-30	0.252245	0.256	0.114	2.72538e-26	DC-04-Cd209a_cDC2	Ccnt2
Ckb	1.89533e-30	0.309509	0.602	0.387	3.03803e-26	DC-04-Cd209a_cDC2	Ckb
Pdlim1	2.82719e-30	0.299083	0.305	0.147	4.53171e-26	DC-04-Cd209a_cDC2	Pdlim1
Hsp90ab11	3.38776e-30	0.284382	0.986	0.948	5.43024e-26	DC-04-Cd209a_cDC2	Hsp90ab1
Rbm5	4.18257e-30	0.261959	0.358	0.184	6.70424e-26	DC-04-Cd209a_cDC2	Rbm5
Hnrnpr	4.23797e-30	0.266753	0.311	0.152	6.79305e-26	DC-04-Cd209a_cDC2	Hnrnpr
Dapp11	4.39125e-30	0.299541	0.45	0.261	7.03873e-26	DC-04-Cd209a_cDC2	Dapp1
Slc44a2	5.2127e-30	0.274745	0.326	0.161	8.35544e-26	DC-04-Cd209a_cDC2	Slc44a2
Cct4	5.21308e-30	0.302866	0.639	0.447	8.35604e-26	DC-04-Cd209a_cDC2	Cct4
Med30	9.31693e-30	0.297046	0.382	0.21	1.49341e-25	DC-04-Cd209a_cDC2	Med30
Def6	1.446e-29	0.258102	0.342	0.173	2.31779e-25	DC-04-Cd209a_cDC2	Def6
Eif3h	6.78472e-29	0.275389	0.859	0.77	1.08752e-24	DC-04-Cd209a_cDC2	Eif3h
Ipo7	1.08749e-28	0.291357	0.295	0.146	1.74314e-24	DC-04-Cd209a_cDC2	Ipo7
H2-DMa	1.14493e-28	0.301223	0.894	0.794	1.8352e-24	DC-04-Cd209a_cDC2	H2-DMa
Amz1	1.50246e-28	0.284	0.253	0.117	2.40829e-24	DC-04-Cd209a_cDC2	Amz1
Plbd1	1.68179e-28	0.349878	0.847	0.808	2.69574e-24	DC-04-Cd209a_cDC2	Plbd1
H2-Ke6	1.93438e-28	0.272044	0.347	0.184	3.10062e-24	DC-04-Cd209a_cDC2	H2-Ke6
Stard5	2.31544e-28	0.270858	0.283	0.136	3.71141e-24	DC-04-Cd209a_cDC2	Stard5
Cdk4	2.39097e-28	0.327643	0.453	0.276	3.83249e-24	DC-04-Cd209a_cDC2	Cdk4
Rps17	3.21393e-28	0.305764	0.879	0.781	5.1516e-24	DC-04-Cd209a_cDC2	Rps17
Pnisr	3.45898e-28	0.270883	0.382	0.208	5.5444e-24	DC-04-Cd209a_cDC2	Pnisr
Asap11	4.13052e-28	0.288843	0.398	0.223	6.62081e-24	DC-04-Cd209a_cDC2	Asap1
Fkbp3	4.2289e-28	0.282629	0.371	0.204	6.77851e-24	DC-04-Cd209a_cDC2	Fkbp3
Ptprc	4.45522e-28	0.37603	0.839	0.721	7.14128e-24	DC-04-Cd209a_cDC2	Ptprc
Stap1	5.34662e-28	0.269648	0.385	0.211	8.5701e-24	DC-04-Cd209a_cDC2	Stap1
Hspe1	6.98618e-28	0.302805	0.752	0.583	1.11981e-23	DC-04-Cd209a_cDC2	Hspe1
Anxa6	1.57311e-27	0.339505	0.542	0.367	2.52154e-23	DC-04-Cd209a_cDC2	Anxa6
Relb1	2.71672e-27	0.47048	0.386	0.227	4.35463e-23	DC-04-Cd209a_cDC2	Relb
G3bp1	3.05367e-27	0.314914	0.48	0.306	4.89473e-23	DC-04-Cd209a_cDC2	G3bp1
Pfdn51	3.30437e-27	0.256235	0.936	0.867	5.29658e-23	DC-04-Cd209a_cDC2	Pfdn5
Hmgb1	3.73866e-27	0.326603	0.848	0.757	5.9927e-23	DC-04-Cd209a_cDC2	Hmgb1
Dguok	1.10008e-26	0.26615	0.391	0.219	1.76332e-22	DC-04-Cd209a_cDC2	Dguok
Mycbp2	1.45807e-26	0.387255	0.55	0.375	2.33714e-22	DC-04-Cd209a_cDC2	Mycbp2
Rassf4	1.71715e-26	0.341775	0.624	0.454	2.75242e-22	DC-04-Cd209a_cDC2	Rassf4
Ptcd2	4.18577e-26	0.267228	0.283	0.14	6.70937e-22	DC-04-Cd209a_cDC2	Ptcd2
Nhp2	5.16962e-26	0.316881	0.476	0.299	8.28638e-22	DC-04-Cd209a_cDC2	Nhp2
Ccnd3	5.77605e-26	0.370525	0.639	0.48	9.25843e-22	DC-04-Cd209a_cDC2	Ccnd3
Prkcb	7.67619e-26	0.393749	0.3	0.157	1.23042e-21	DC-04-Cd209a_cDC2	Prkcb
Ttc14	7.84547e-26	0.26931	0.333	0.178	1.25755e-21	DC-04-Cd209a_cDC2	Ttc14
Lsm7	8.94528e-26	0.32213	0.512	0.337	1.43384e-21	DC-04-Cd209a_cDC2	Lsm7
Fam98c	1.74153e-25	0.258325	0.315	0.167	2.7915e-21	DC-04-Cd209a_cDC2	Fam98c
Sulf2	3.16657e-25	0.303917	0.303	0.16	5.07569e-21	DC-04-Cd209a_cDC2	Sulf2
Fubp1	5.01938e-25	0.289521	0.365	0.209	8.04556e-21	DC-04-Cd209a_cDC2	Fubp1
Anp32b	1.39443e-24	0.300321	0.73	0.599	2.23514e-20	DC-04-Cd209a_cDC2	Anp32b
Degs1	1.54114e-24	0.262149	0.597	0.42	2.4703e-20	DC-04-Cd209a_cDC2	Degs1
Lmo2	2.67367e-24	0.298565	0.333	0.185	4.28562e-20	DC-04-Cd209a_cDC2	Lmo2
Limd1	3.45552e-24	0.287429	0.391	0.232	5.53886e-20	DC-04-Cd209a_cDC2	Limd1
Mob3a1	6.25337e-24	0.254499	0.361	0.203	1.00235e-19	DC-04-Cd209a_cDC2	Mob3a
Gabarapl2	6.91663e-24	0.326172	0.691	0.533	1.10867e-19	DC-04-Cd209a_cDC2	Gabarapl2
Klrk11	7.75483e-24	0.338946	0.392	0.236	1.24302e-19	DC-04-Cd209a_cDC2	Klrk1
St3gal4	8.34945e-24	0.25373	0.418	0.248	1.33833e-19	DC-04-Cd209a_cDC2	St3gal4
Celf2	1.37103e-23	0.292584	0.639	0.463	2.19762e-19	DC-04-Cd209a_cDC2	Celf2
Cbx1	1.62458e-23	0.274337	0.353	0.204	2.60404e-19	DC-04-Cd209a_cDC2	Cbx1
Cbfb	2.16405e-23	0.258853	0.391	0.227	3.46876e-19	DC-04-Cd209a_cDC2	Cbfb
Myadm	2.36738e-23	0.307938	0.43	0.268	3.79468e-19	DC-04-Cd209a_cDC2	Myadm
Tifab	3.12538e-23	0.328474	0.532	0.374	5.00968e-19	DC-04-Cd209a_cDC2	Tifab
Wdfy4	3.24901e-23	0.287384	0.288	0.153	5.20784e-19	DC-04-Cd209a_cDC2	Wdfy4
Vrk1	3.98509e-23	0.28317	0.417	0.256	6.38771e-19	DC-04-Cd209a_cDC2	Vrk1
Pebp1	5.46451e-23	0.326973	0.594	0.441	8.75906e-19	DC-04-Cd209a_cDC2	Pebp1
Mef2c	6.13773e-23	0.290466	0.458	0.287	9.83816e-19	DC-04-Cd209a_cDC2	Mef2c
Sdhaf11	8.01124e-23	0.284741	0.27	0.138	1.28412e-18	DC-04-Cd209a_cDC2	Sdhaf1
Park7	8.63274e-23	0.27417	0.674	0.519	1.38374e-18	DC-04-Cd209a_cDC2	Park7
Itgb7	1.04062e-22	0.32503	0.627	0.48	1.66802e-18	DC-04-Cd209a_cDC2	Itgb7
Matr3	1.17403e-22	0.252844	0.38	0.222	1.88186e-18	DC-04-Cd209a_cDC2	Matr3
Gm8186	1.3208e-22	0.303539	0.614	0.451	2.11711e-18	DC-04-Cd209a_cDC2	Gm8186
Srsf11	1.61206e-22	0.28059	0.635	0.476	2.58397e-18	DC-04-Cd209a_cDC2	Srsf11
Idh2	4.85464e-22	0.307817	0.342	0.201	7.7815e-18	DC-04-Cd209a_cDC2	Idh2
Parvg	7.60968e-22	0.272728	0.326	0.187	1.21976e-17	DC-04-Cd209a_cDC2	Parvg
Tmem55b	1.07502e-21	0.273278	0.517	0.347	1.72315e-17	DC-04-Cd209a_cDC2	Tmem55b
Cetn3	1.51155e-21	0.250492	0.391	0.237	2.42286e-17	DC-04-Cd209a_cDC2	Cetn3
Rbm38	2.03885e-21	0.274852	0.386	0.235	3.26808e-17	DC-04-Cd209a_cDC2	Rbm38
Taok3	8.08975e-21	0.265526	0.579	0.421	1.29671e-16	DC-04-Cd209a_cDC2	Taok3
Rps6ka1	1.49887e-20	0.25277	0.505	0.346	2.40254e-16	DC-04-Cd209a_cDC2	Rps6ka1
Cct2	1.52978e-20	0.26482	0.603	0.443	2.45208e-16	DC-04-Cd209a_cDC2	Cct2
Ctnna11	2.99182e-20	0.272436	0.338	0.199	4.79559e-16	DC-04-Cd209a_cDC2	Ctnna1
Gng10	3.04734e-20	0.290485	0.848	0.747	4.88458e-16	DC-04-Cd209a_cDC2	Gng10
Pmaip11	4.05145e-20	0.369627	0.402	0.255	6.49407e-16	DC-04-Cd209a_cDC2	Pmaip1
Snrpf	4.16217e-20	0.264148	0.683	0.536	6.67155e-16	DC-04-Cd209a_cDC2	Snrpf
Pepd	4.94912e-20	0.277374	0.403	0.263	7.93294e-16	DC-04-Cd209a_cDC2	Pepd
Nptn	6.62997e-20	0.285424	0.636	0.506	1.06272e-15	DC-04-Cd209a_cDC2	Nptn
2021-09-09	1.31884e-19	0.257283	0.471	0.312	2.11397e-15	DC-04-Cd209a_cDC2	2021-09-09
Gltp	5.35541e-19	0.291612	0.729	0.618	8.58418e-15	DC-04-Cd209a_cDC2	Gltp
Fam107b	5.58353e-19	0.254539	0.542	0.378	8.94984e-15	DC-04-Cd209a_cDC2	Fam107b
Ppdpf1	9.55826e-19	0.288607	0.571	0.418	1.53209e-14	DC-04-Cd209a_cDC2	Ppdpf
Ikzf1	1.70357e-17	0.255984	0.4	0.259	2.73065e-13	DC-04-Cd209a_cDC2	Ikzf1
Dcaf12	1.71581e-17	0.25236	0.4	0.259	2.75027e-13	DC-04-Cd209a_cDC2	Dcaf12
Sla	2.70421e-16	0.250771	0.612	0.469	4.33458e-12	DC-04-Cd209a_cDC2	Sla
Ubac2	3.42856e-16	0.280037	0.417	0.285	5.49563e-12	DC-04-Cd209a_cDC2	Ubac2
Baz2b	5.36964e-16	0.266791	0.335	0.213	8.607e-12	DC-04-Cd209a_cDC2	Baz2b
Atpif11	5.48202e-16	0.298404	0.694	0.584	8.78713e-12	DC-04-Cd209a_cDC2	Atpif1
Uvrag1	1.31548e-15	0.288871	0.571	0.439	2.10859e-11	DC-04-Cd209a_cDC2	Uvrag
Cyb5r3	5.81701e-15	0.290031	0.408	0.289	9.32409e-11	DC-04-Cd209a_cDC2	Cyb5r3
Tctex1d21	3.68799e-14	0.330875	0.415	0.292	5.91147e-10	DC-04-Cd209a_cDC2	Tctex1d2
Cd82	4.81973e-14	0.276524	0.335	0.219	7.72555e-10	DC-04-Cd209a_cDC2	Cd82
Slc38a21	1.65193e-13	0.263808	0.408	0.283	2.64787e-09	DC-04-Cd209a_cDC2	Slc38a2
Ccl51	3.96508e-10	0.293406	0.376	0.272	6.35562e-06	DC-04-Cd209a_cDC2	Ccl5
Tcf4	1.28789e-09	0.25251	0.329	0.235	2.06436e-05	DC-04-Cd209a_cDC2	Tcf4
Haus8	4.37395e-08	0.324633	0.274	0.201	0.0007011	DC-04-Cd209a_cDC2	Haus8
Crip11	0.000441537	0.288952	0.8	0.877	1	DC-04-Cd209a_cDC2	Crip1
Ifitm1	0	2.05045	0.759	0.239	0	DC-03-Ifitm1_cDC2	Ifitm1
Cd209a1	0	1.37418	0.379	0.035	0	DC-03-Ifitm1_cDC2	Cd209a
Klrd12	0	1.34257	0.621	0.065	0	DC-03-Ifitm1_cDC2	Klrd1
H2-DMb22	0	1.25882	0.565	0.097	0	DC-03-Ifitm1_cDC2	H2-DMb2
Il1r2	0	1.2207	0.684	0.236	0	DC-03-Ifitm1_cDC2	Il1r2
H2-Eb12	0	1.19535	0.934	0.493	0	DC-03-Ifitm1_cDC2	H2-Eb1
H2-Ab11	0	1.14335	0.954	0.552	0	DC-03-Ifitm1_cDC2	H2-Ab1
H2-Aa2	0	1.14234	0.949	0.54	0	DC-03-Ifitm1_cDC2	H2-Aa
Cd741	0	1.02878	0.991	0.805	0	DC-03-Ifitm1_cDC2	Cd74
H2-Oa1	0	1.00459	0.51	0.071	0	DC-03-Ifitm1_cDC2	H2-Oa
Ckb1	0	0.958936	0.782	0.357	0	DC-03-Ifitm1_cDC2	Ckb
Bhlhe401	0	0.928454	0.775	0.363	0	DC-03-Ifitm1_cDC2	Bhlhe40
Syngr22	0	0.900372	0.953	0.735	0	DC-03-Ifitm1_cDC2	Syngr2
H2-DMb1	0	0.864139	0.966	0.589	0	DC-03-Ifitm1_cDC2	H2-DMb1
Ccnd21	0	0.860174	0.61	0.166	0	DC-03-Ifitm1_cDC2	Ccnd2
Tuba1a1	0	0.858763	0.733	0.285	0	DC-03-Ifitm1_cDC2	Tuba1a
Cd71	0	0.851177	0.353	0.058	0	DC-03-Ifitm1_cDC2	Cd7
Pkib1	0	0.850407	0.666	0.193	0	DC-03-Ifitm1_cDC2	Pkib
Ccnd11	0	0.823697	0.719	0.271	0	DC-03-Ifitm1_cDC2	Ccnd1
Cfp	0	0.80665	0.783	0.465	0	DC-03-Ifitm1_cDC2	Cfp
Mdh21	0	0.803172	0.841	0.6	0	DC-03-Ifitm1_cDC2	Mdh2
Klrk12	0	0.789999	0.636	0.204	0	DC-03-Ifitm1_cDC2	Klrk1
Grasp1	0	0.723588	0.611	0.228	0	DC-03-Ifitm1_cDC2	Grasp
Kmo1	0	0.714594	0.491	0.063	0	DC-03-Ifitm1_cDC2	Kmo
Clec10a	0	0.681016	0.293	0.061	0	DC-03-Ifitm1_cDC2	Clec10a
Qpct	0	0.664309	0.397	0.101	0	DC-03-Ifitm1_cDC2	Qpct
Ywhah	0	0.661735	0.917	0.705	0	DC-03-Ifitm1_cDC2	Ywhah
Gpr171	0	0.65969	0.618	0.229	0	DC-03-Ifitm1_cDC2	Gpr171
Fh11	0	0.656247	0.495	0.176	0	DC-03-Ifitm1_cDC2	Fh1
H2-DMa1	0	0.602579	0.978	0.78	0	DC-03-Ifitm1_cDC2	H2-DMa
Traf11	0	0.57121	0.538	0.18	0	DC-03-Ifitm1_cDC2	Traf1
Trp53i11	0	0.570479	0.299	0.023	0	DC-03-Ifitm1_cDC2	Trp53i11
Gng101	0	0.564172	0.929	0.733	0	DC-03-Ifitm1_cDC2	Gng10
Amica1	0	0.511463	0.446	0.139	0	DC-03-Ifitm1_cDC2	Amica1
Ifi301	0	0.503672	0.993	0.925	0	DC-03-Ifitm1_cDC2	Ifi30
Itgax1	0	0.490296	0.491	0.155	0	DC-03-Ifitm1_cDC2	Itgax
P2ry101	0	0.45984	0.334	0.048	0	DC-03-Ifitm1_cDC2	P2ry10
H2-Ob1	0	0.400659	0.28	0.042	0	DC-03-Ifitm1_cDC2	H2-Ob
Napsa1	1.05615e-298	0.597921	0.936	0.723	1.6929e-294	DC-03-Ifitm1_cDC2	Napsa
Rps111	1.92225e-295	0.342614	0.999	0.989	3.08118e-291	DC-03-Ifitm1_cDC2	Rps11
Dpp42	9.29737e-291	0.355411	0.303	0.074	1.49028e-286	DC-03-Ifitm1_cDC2	Dpp4
H2afy1	2.79302e-278	0.525137	0.859	0.569	4.47693e-274	DC-03-Ifitm1_cDC2	H2afy
Pkp31	5.29058e-272	0.342451	0.283	0.069	8.48027e-268	DC-03-Ifitm1_cDC2	Pkp3
Plscr11	3.5357e-266	0.537802	0.472	0.179	5.66737e-262	DC-03-Ifitm1_cDC2	Plscr1
Ciita1	4.33753e-265	0.32918	0.287	0.072	6.95263e-261	DC-03-Ifitm1_cDC2	Ciita
Lsp12	3.61593e-260	0.485923	0.968	0.742	5.79598e-256	DC-03-Ifitm1_cDC2	Lsp1
Avpi12	2.43573e-258	0.432974	0.348	0.103	3.90423e-254	DC-03-Ifitm1_cDC2	Avpi1
Tgtp1	6.36536e-257	0.582811	0.326	0.095	1.0203e-252	DC-03-Ifitm1_cDC2	Tgtp1
Cyb561a31	6.07684e-252	0.298006	0.366	0.112	9.74056e-248	DC-03-Ifitm1_cDC2	Cyb561a3
Fcgrt1	3.1724e-251	0.574028	0.506	0.205	5.08505e-247	DC-03-Ifitm1_cDC2	Fcgrt
Gm2a1	4.44358e-249	0.477837	0.936	0.789	7.12262e-245	DC-03-Ifitm1_cDC2	Gm2a
Rpsa2	2.05259e-248	0.337362	0.997	0.986	3.2901e-244	DC-03-Ifitm1_cDC2	Rpsa
Cbfa2t32	1.22491e-245	0.400843	0.487	0.184	1.9634e-241	DC-03-Ifitm1_cDC2	Cbfa2t3
Pak1	1.8625e-243	0.513913	0.497	0.21	2.98541e-239	DC-03-Ifitm1_cDC2	Pak1
Ccnd31	4.02118e-239	0.573728	0.763	0.459	6.44555e-235	DC-03-Ifitm1_cDC2	Ccnd3
Ly6a	5.59996e-239	0.753582	0.845	0.588	8.97618e-235	DC-03-Ifitm1_cDC2	Ly6a
Fyn1	6.69804e-238	0.354081	0.38	0.125	1.07363e-233	DC-03-Ifitm1_cDC2	Fyn
Ptma	7.61395e-234	0.349098	0.998	0.981	1.22044e-229	DC-03-Ifitm1_cDC2	Ptma
Rpl141	2.98773e-232	0.392452	0.972	0.928	4.78903e-228	DC-03-Ifitm1_cDC2	Rpl14
Plbd11	5.46991e-227	0.440332	0.956	0.796	8.76772e-223	DC-03-Ifitm1_cDC2	Plbd1
Vps37b	2.47725e-215	0.537556	0.58	0.285	3.97078e-211	DC-03-Ifitm1_cDC2	Vps37b
Pmvk1	1.63959e-208	0.456075	0.486	0.211	2.62811e-204	DC-03-Ifitm1_cDC2	Pmvk
Rpl121	1.96208e-207	0.433597	0.927	0.799	3.14502e-203	DC-03-Ifitm1_cDC2	Rpl12
Vrk11	5.75067e-204	0.438103	0.517	0.236	9.21775e-200	DC-03-Ifitm1_cDC2	Vrk1
Rpl131	6.90992e-202	0.259642	1	0.994	1.10759e-197	DC-03-Ifitm1_cDC2	Rpl13
Rps22	1.12237e-201	0.280396	0.997	0.987	1.79904e-197	DC-03-Ifitm1_cDC2	Rps2
Tspan132	1.72162e-195	0.458766	0.627	0.318	2.75959e-191	DC-03-Ifitm1_cDC2	Tspan13
Rin31	2.55025e-195	0.352096	0.44	0.178	4.08779e-191	DC-03-Ifitm1_cDC2	Rin3
Pmaip12	3.18026e-195	0.539893	0.51	0.236	5.09764e-191	DC-03-Ifitm1_cDC2	Pmaip1
Rps61	2.51113e-194	0.375756	0.964	0.897	4.02509e-190	DC-03-Ifitm1_cDC2	Rps6
AA467197	5.1111e-194	0.553654	0.633	0.321	8.19258e-190	DC-03-Ifitm1_cDC2	AA467197
Olfm1	1.01522e-191	0.279403	0.295	0.093	1.6273e-187	DC-03-Ifitm1_cDC2	Olfm1
Rpl13a1	8.31814e-191	0.304465	0.988	0.963	1.33331e-186	DC-03-Ifitm1_cDC2	Rpl13a
Csrp11	1.00438e-187	0.373009	0.422	0.174	1.60993e-183	DC-03-Ifitm1_cDC2	Csrp1
S100a11	2.42009e-185	0.369663	0.973	0.861	3.87917e-181	DC-03-Ifitm1_cDC2	S100a11
H2afz1	1.87749e-184	0.395939	0.989	0.932	3.00943e-180	DC-03-Ifitm1_cDC2	H2afz
Eif5a	2.34854e-178	0.357152	0.973	0.907	3.76447e-174	DC-03-Ifitm1_cDC2	Eif5a
Acot7	2.35693e-174	0.293551	0.297	0.101	3.77793e-170	DC-03-Ifitm1_cDC2	Acot7
Cst31	1.31825e-173	0.631411	0.999	0.99	2.11303e-169	DC-03-Ifitm1_cDC2	Cst3
Rps192	1.37515e-173	0.275032	0.994	0.978	2.20422e-169	DC-03-Ifitm1_cDC2	Rps19
Ppm1m	1.02499e-171	0.356661	0.492	0.228	1.64295e-167	DC-03-Ifitm1_cDC2	Ppm1m
Il2rg1	2.812e-170	0.42976	0.849	0.604	4.50736e-166	DC-03-Ifitm1_cDC2	Il2rg
Hmgn11	1.64183e-167	0.353355	0.399	0.164	2.63168e-163	DC-03-Ifitm1_cDC2	Hmgn1
Cd831	1.7774e-167	0.561737	0.76	0.503	2.849e-163	DC-03-Ifitm1_cDC2	Cd83
Map4k11	3.30709e-164	0.332	0.403	0.169	5.30094e-160	DC-03-Ifitm1_cDC2	Map4k1
Rpl321	1.78722e-163	0.280617	0.993	0.983	2.86474e-159	DC-03-Ifitm1_cDC2	Rpl32
Plp21	1.83661e-161	0.390988	0.59	0.319	2.9439e-157	DC-03-Ifitm1_cDC2	Plp2
Rpl391	4.08462e-161	0.251803	0.994	0.981	6.54723e-157	DC-03-Ifitm1_cDC2	Rpl39
Spint1	3.84225e-160	0.37163	0.542	0.27	6.15874e-156	DC-03-Ifitm1_cDC2	Spint1
Actb1	2.82109e-159	0.28801	1	1	4.52193e-155	DC-03-Ifitm1_cDC2	Actb
Eva1b	1.16619e-158	0.277948	0.292	0.102	1.86928e-154	DC-03-Ifitm1_cDC2	Eva1b
Atox11	5.82019e-157	0.378137	0.972	0.945	9.32919e-153	DC-03-Ifitm1_cDC2	Atox1
Bloc1s21	8.40711e-156	0.352097	0.558	0.288	1.34758e-151	DC-03-Ifitm1_cDC2	Bloc1s2
Rps181	1.57591e-150	0.31043	0.974	0.943	2.52602e-146	DC-03-Ifitm1_cDC2	Rps18
Tes1	3.38389e-149	0.336483	0.55	0.284	5.42403e-145	DC-03-Ifitm1_cDC2	Tes
Rpl151	3.90474e-148	0.255166	0.99	0.971	6.2589e-144	DC-03-Ifitm1_cDC2	Rpl15
Bcl2a1d1	3.31591e-147	0.485169	0.61	0.36	5.31507e-143	DC-03-Ifitm1_cDC2	Bcl2a1d
Ifitm2	6.12101e-146	0.445843	0.979	0.925	9.81137e-142	DC-03-Ifitm1_cDC2	Ifitm2
Rpl10a1	7.23268e-145	0.277531	0.982	0.944	1.15933e-140	DC-03-Ifitm1_cDC2	Rpl10a
Herpud12	4.99259e-144	0.390837	0.532	0.278	8.00263e-140	DC-03-Ifitm1_cDC2	Herpud1
Cnn22	6.95243e-143	0.338323	0.849	0.62	1.11441e-138	DC-03-Ifitm1_cDC2	Cnn2
Alcam1	7.09899e-143	0.300096	0.379	0.163	1.1379e-138	DC-03-Ifitm1_cDC2	Alcam
Fdps	2.68806e-141	0.509791	0.452	0.227	4.3087e-137	DC-03-Ifitm1_cDC2	Fdps
Bri3bp1	7.3596e-141	0.329606	0.571	0.306	1.17967e-136	DC-03-Ifitm1_cDC2	Bri3bp
Dnajc71	1.74817e-138	0.405267	0.641	0.389	2.80214e-134	DC-03-Ifitm1_cDC2	Dnajc7
Ifi205	2.46343e-138	0.532474	0.632	0.386	3.94864e-134	DC-03-Ifitm1_cDC2	Ifi205
Eef1g1	8.02123e-138	0.369833	0.736	0.508	1.28572e-133	DC-03-Ifitm1_cDC2	Eef1g
Actg11	2.45617e-136	0.264661	0.999	0.996	3.93699e-132	DC-03-Ifitm1_cDC2	Actg1
Dapp12	3.00105e-136	0.334982	0.484	0.246	4.81038e-132	DC-03-Ifitm1_cDC2	Dapp1
Itgb71	4.78504e-136	0.350442	0.728	0.462	7.66994e-132	DC-03-Ifitm1_cDC2	Itgb7
Acadl1	1.89395e-135	0.46359	0.525	0.292	3.03581e-131	DC-03-Ifitm1_cDC2	Acadl
Pfkp	4.65179e-134	0.355244	0.5	0.262	7.45635e-130	DC-03-Ifitm1_cDC2	Pfkp
Tmsb10	6.93196e-130	0.322888	0.999	0.988	1.11112e-125	DC-03-Ifitm1_cDC2	Tmsb10
Dusp51	6.52165e-128	0.321668	0.53	0.286	1.04536e-123	DC-03-Ifitm1_cDC2	Dusp5
Ptms2	1.62837e-127	0.340921	0.742	0.477	2.61011e-123	DC-03-Ifitm1_cDC2	Ptms
St3gal41	9.97192e-126	0.309774	0.463	0.234	1.5984e-121	DC-03-Ifitm1_cDC2	St3gal4
Icosl2	1.20085e-125	0.253536	0.275	0.105	1.92484e-121	DC-03-Ifitm1_cDC2	Icosl
Rpl211	3.67264e-125	0.28344	0.964	0.892	5.88687e-121	DC-03-Ifitm1_cDC2	Rpl21
Rpl41	1.40573e-124	0.325548	0.909	0.802	2.25324e-120	DC-03-Ifitm1_cDC2	Rpl4
Hsp90ab12	1.73808e-124	0.27569	0.98	0.946	2.78597e-120	DC-03-Ifitm1_cDC2	Hsp90ab1
Uck2	1.91335e-123	0.281033	0.385	0.177	3.06691e-119	DC-03-Ifitm1_cDC2	Uck2
Limd21	1.81389e-122	0.367392	0.806	0.599	2.90748e-118	DC-03-Ifitm1_cDC2	Limd2
Cltb	4.23469e-120	0.260741	0.368	0.168	6.78778e-116	DC-03-Ifitm1_cDC2	Cltb
Serpina3g	1.04813e-117	0.349753	0.271	0.108	1.68004e-113	DC-03-Ifitm1_cDC2	Serpina3g
Apex11	1.13286e-116	0.262387	0.316	0.137	1.81586e-112	DC-03-Ifitm1_cDC2	Apex1
Slamf72	1.35997e-113	0.283306	0.491	0.26	2.1799e-109	DC-03-Ifitm1_cDC2	Slamf7
Set1	3.6229e-113	0.321103	0.557	0.328	5.80715e-109	DC-03-Ifitm1_cDC2	Set
Scimp	1.87912e-112	0.346123	0.544	0.314	3.01204e-108	DC-03-Ifitm1_cDC2	Scimp
Rpl36a1	6.7646e-111	0.263389	0.956	0.882	1.0843e-106	DC-03-Ifitm1_cDC2	Rpl36a
Malt11	7.89878e-111	0.269905	0.316	0.137	1.2661e-106	DC-03-Ifitm1_cDC2	Malt1
Sub11	1.38894e-110	0.257204	0.957	0.87	2.22634e-106	DC-03-Ifitm1_cDC2	Sub1
Tuba1b1	1.44545e-110	0.412177	0.854	0.698	2.31691e-106	DC-03-Ifitm1_cDC2	Tuba1b
Ass11	1.40717e-109	0.35146	0.865	0.644	2.25555e-105	DC-03-Ifitm1_cDC2	Ass1
Hnrnpa11	3.50451e-106	0.320977	0.771	0.574	5.61738e-102	DC-03-Ifitm1_cDC2	Hnrnpa1
Nop58	7.81599e-106	0.277453	0.35	0.167	1.25283e-101	DC-03-Ifitm1_cDC2	Nop58
Cnbp	9.92519e-105	0.287612	0.907	0.788	1.59091e-100	DC-03-Ifitm1_cDC2	Cnbp
Sla1	4.96265e-99	0.322236	0.672	0.454	7.95464e-95	DC-03-Ifitm1_cDC2	Sla
Anp32e	6.94482e-99	0.280562	0.451	0.244	1.11319e-94	DC-03-Ifitm1_cDC2	Anp32e
Tpm41	1.85732e-98	0.299276	0.801	0.601	2.9771e-94	DC-03-Ifitm1_cDC2	Tpm4
Arl8b	8.00149e-96	0.334781	0.485	0.286	1.28256e-91	DC-03-Ifitm1_cDC2	Arl8b
Vasp	8.79089e-94	0.290689	0.81	0.632	1.40909e-89	DC-03-Ifitm1_cDC2	Vasp
Smdt1	1.07074e-93	0.27635	0.888	0.762	1.7163e-89	DC-03-Ifitm1_cDC2	Smdt1
Pim11	6.60345e-93	0.274968	0.93	0.778	1.05847e-88	DC-03-Ifitm1_cDC2	Pim1
Agpat4	2.99148e-91	0.260156	0.444	0.248	4.79504e-87	DC-03-Ifitm1_cDC2	Agpat4
Eef1b21	6.34822e-91	0.255066	0.944	0.875	1.01756e-86	DC-03-Ifitm1_cDC2	Eef1b2
Crip12	1.09136e-88	0.308682	0.966	0.867	1.74935e-84	DC-03-Ifitm1_cDC2	Crip1
C1qbp1	1.90983e-88	0.27416	0.487	0.286	3.06127e-84	DC-03-Ifitm1_cDC2	C1qbp
Naga	1.95692e-84	0.265692	0.469	0.273	3.13676e-80	DC-03-Ifitm1_cDC2	Naga
Gsn	2.6084e-84	0.332106	0.725	0.552	4.18101e-80	DC-03-Ifitm1_cDC2	Gsn
Pde4b1	6.19291e-84	0.296719	0.799	0.627	9.92662e-80	DC-03-Ifitm1_cDC2	Pde4b
Pim3	9.55439e-83	0.282229	0.39	0.214	1.53147e-78	DC-03-Ifitm1_cDC2	Pim3
Ppa1	3.0859e-82	0.257061	0.416	0.231	4.94639e-78	DC-03-Ifitm1_cDC2	Ppa1
Cct3	1.994e-81	0.256551	0.434	0.25	3.19618e-77	DC-03-Ifitm1_cDC2	Cct3
Cd300a1	2.12932e-79	0.262227	0.658	0.445	3.41309e-75	DC-03-Ifitm1_cDC2	Cd300a
Bcl3	2.36793e-79	0.332317	0.497	0.303	3.79556e-75	DC-03-Ifitm1_cDC2	Bcl3
Cd861	3.38889e-77	0.31618	0.598	0.406	5.43204e-73	DC-03-Ifitm1_cDC2	Cd86
Zyx	8.74117e-77	0.315094	0.888	0.753	1.40112e-72	DC-03-Ifitm1_cDC2	Zyx
Ubald2	3.3646e-76	0.304536	0.77	0.604	5.39312e-72	DC-03-Ifitm1_cDC2	Ubald2
Lmnb1	4.63207e-76	0.254057	0.691	0.48	7.42475e-72	DC-03-Ifitm1_cDC2	Lmnb1
Fbl1	9.51147e-76	0.277516	0.608	0.414	1.52459e-71	DC-03-Ifitm1_cDC2	Fbl
Cnp	6.2048e-75	0.263304	0.51	0.32	9.94568e-71	DC-03-Ifitm1_cDC2	Cnp
Fam110a	1.35572e-74	0.286728	0.345	0.186	2.17309e-70	DC-03-Ifitm1_cDC2	Fam110a
Tgtp2	1.35765e-74	0.31257	0.524	0.333	2.17618e-70	DC-03-Ifitm1_cDC2	Tgtp2
Cd69	3.43252e-74	0.309693	0.378	0.208	5.50198e-70	DC-03-Ifitm1_cDC2	Cd69
Ranbp1	2.63812e-73	0.266984	0.661	0.462	4.22864e-69	DC-03-Ifitm1_cDC2	Ranbp1
Phf11a	3.48102e-73	0.272193	0.426	0.248	5.57973e-69	DC-03-Ifitm1_cDC2	Phf11a
Isg20	7.98625e-71	0.340492	0.583	0.388	1.28012e-66	DC-03-Ifitm1_cDC2	Isg20
Arf6	1.5913e-67	0.26304	0.796	0.634	2.55069e-63	DC-03-Ifitm1_cDC2	Arf6
Il21r1	1.88273e-67	0.252331	0.54	0.345	3.01783e-63	DC-03-Ifitm1_cDC2	Il21r
Snx20	2.19466e-67	0.27004	0.718	0.541	3.51782e-63	DC-03-Ifitm1_cDC2	Snx20
Selplg1	7.78594e-67	0.250385	0.883	0.759	1.24801e-62	DC-03-Ifitm1_cDC2	Selplg
Cd401	6.02571e-63	0.290057	0.478	0.307	9.65861e-59	DC-03-Ifitm1_cDC2	Cd40
Mt1	2.22916e-62	0.373094	0.556	0.376	3.57312e-58	DC-03-Ifitm1_cDC2	Mt1
Tubb52	4.06438e-62	0.355894	0.656	0.49	6.5148e-58	DC-03-Ifitm1_cDC2	Tubb5
Rwdd1	1.05739e-61	0.251093	0.603	0.427	1.69489e-57	DC-03-Ifitm1_cDC2	Rwdd1
Gpr1321	1.38099e-59	0.263867	0.538	0.363	2.21359e-55	DC-03-Ifitm1_cDC2	Gpr132
Phf11b	3.15948e-59	0.285522	0.744	0.562	5.06433e-55	DC-03-Ifitm1_cDC2	Phf11b
Cxcl9	3.76481e-40	0.307207	0.32	0.201	6.03461e-36	DC-03-Ifitm1_cDC2	Cxcl9
Marcksl11	5.79741e-39	0.28361	0.586	0.442	9.29267e-35	DC-03-Ifitm1_cDC2	Marcksl1
Ly6d	0	3.43127	0.904	0.006	0	DC-05-Siglech_pDC	Ly6d
Klk1	0	3.21122	0.83	0	0	DC-05-Siglech_pDC	Klk1
Siglech	0	3.1389	0.994	0.005	0	DC-05-Siglech_pDC	Siglech
Cox6a2	0	2.88761	0.887	0.003	0	DC-05-Siglech_pDC	Cox6a2
Pltp	0	2.1839	0.928	0.218	0	DC-05-Siglech_pDC	Pltp
Ccr9	0	2.17731	0.884	0.007	0	DC-05-Siglech_pDC	Ccr9
Cyb561a32	0	1.89861	0.95	0.112	0	DC-05-Siglech_pDC	Cyb561a3
Cd8b1	0	1.86747	0.532	0.008	0	DC-05-Siglech_pDC	Cd8b1
Atp1b1	0	1.86013	0.847	0.011	0	DC-05-Siglech_pDC	Atp1b1
Dnajc72	0	1.8415	0.98	0.395	0	DC-05-Siglech_pDC	Dnajc7
Irf81	0	1.83867	0.986	0.619	0	DC-05-Siglech_pDC	Irf8
Tcf41	0	1.72296	0.937	0.22	0	DC-05-Siglech_pDC	Tcf4
Cd72	0	1.70704	0.797	0.064	0	DC-05-Siglech_pDC	Cd7
Tsc22d1	0	1.69382	0.811	0.044	0	DC-05-Siglech_pDC	Tsc22d1
Rnase61	0	1.63905	0.961	0.366	0	DC-05-Siglech_pDC	Rnase6
Ctsl	0	1.62013	0.964	0.49	0	DC-05-Siglech_pDC	Ctsl
Lag3	0	1.59806	0.785	0.028	0	DC-05-Siglech_pDC	Lag3
Pacsin1	0	1.58156	0.812	0.011	0	DC-05-Siglech_pDC	Pacsin1
Bst2	0	1.56863	1	0.836	0	DC-05-Siglech_pDC	Bst2
Ptprcap1	0	1.54843	0.811	0.044	0	DC-05-Siglech_pDC	Ptprcap
Smim5	0	1.50224	0.721	0.038	0	DC-05-Siglech_pDC	Smim5
D13Ertd608e	0	1.44525	0.668	0.001	0	DC-05-Siglech_pDC	D13Ertd608e
Rell1	0	1.43947	0.831	0.098	0	DC-05-Siglech_pDC	Rell1
Mzb1	0	1.36201	0.529	0.003	0	DC-05-Siglech_pDC	Mzb1
Lefty1	0	1.34704	0.702	0.011	0	DC-05-Siglech_pDC	Lefty1
Upb1	0	1.34512	0.696	0.025	0	DC-05-Siglech_pDC	Upb1
Tspan133	0	1.34279	0.94	0.328	0	DC-05-Siglech_pDC	Tspan13
Rpl31	0	1.34194	0.99	0.75	0	DC-05-Siglech_pDC	Rpl31
St8sia41	0	1.3153	0.819	0.16	0	DC-05-Siglech_pDC	St8sia4
Blnk	0	1.28179	0.739	0.064	0	DC-05-Siglech_pDC	Blnk
Pgls	0	1.26693	0.96	0.595	0	DC-05-Siglech_pDC	Pgls
Traf4	0	1.24953	0.613	0.019	0	DC-05-Siglech_pDC	Traf4
2021-09-12	0	1.23366	0.721	0.042	0	DC-05-Siglech_pDC	2021-09-01
Bcl11a1	0	1.21397	0.699	0.071	0	DC-05-Siglech_pDC	Bcl11a
Runx2	0	1.2084	0.701	0.072	0	DC-05-Siglech_pDC	Runx2
Fcrla	0	1.20649	0.559	0.007	0	DC-05-Siglech_pDC	Fcrla
Spib	0	1.20425	0.606	0.008	0	DC-05-Siglech_pDC	Spib
Pgam2	0	1.19584	0.362	0	0	DC-05-Siglech_pDC	Pgam2
Nucb2	0	1.13384	0.787	0.171	0	DC-05-Siglech_pDC	Nucb2
Cd4	0	1.10273	0.501	0.007	0	DC-05-Siglech_pDC	Cd4
Rac2	0	1.10141	0.984	0.821	0	DC-05-Siglech_pDC	Rac2
Clec10a1	0	1.09789	0.59	0.068	0	DC-05-Siglech_pDC	Clec10a
Cd371	0	1.09697	0.797	0.224	0	DC-05-Siglech_pDC	Cd37
Amica11	0	1.08805	0.723	0.15	0	DC-05-Siglech_pDC	Amica1
Sla2	0	1.07379	0.556	0.007	0	DC-05-Siglech_pDC	Sla2
Prkca	0	1.06597	0.547	0.014	0	DC-05-Siglech_pDC	Prkca
Kmo2	0	1.06587	0.665	0.084	0	DC-05-Siglech_pDC	Kmo
Paqr5	0	1.06291	0.553	0.001	0	DC-05-Siglech_pDC	Paqr5
Cd8a	0	1.06021	0.352	0.015	0	DC-05-Siglech_pDC	Cd8a
Klk1b27	0	1.05989	0.451	0	0	DC-05-Siglech_pDC	Klk1b27
Atp2a1	0	1.05932	0.539	0.001	0	DC-05-Siglech_pDC	Atp2a1
Pafah1b31	0	1.03741	0.721	0.173	0	DC-05-Siglech_pDC	Pafah1b3
Rpgrip1	0	1.02911	0.496	0.005	0	DC-05-Siglech_pDC	Rpgrip1
Sh3bgr	0	1.02131	0.466	0	0	DC-05-Siglech_pDC	Sh3bgr
Klra17	0	1.0201	0.574	0.029	0	DC-05-Siglech_pDC	Klra17
Rabgap1l1	0	1.01861	0.61	0.062	0	DC-05-Siglech_pDC	Rabgap1l
Gm43291	0	0.997311	0.364	0.001	0	DC-05-Siglech_pDC	Gm43291
Fyn2	0	0.98594	0.633	0.134	0	DC-05-Siglech_pDC	Fyn
Cd209d	0	0.966771	0.307	0.014	0	DC-05-Siglech_pDC	Cd209d
Hsd11b1	0	0.953591	0.438	0.034	0	DC-05-Siglech_pDC	Hsd11b1
Spint22	0	0.948532	0.628	0.062	0	DC-05-Siglech_pDC	Spint2
P2ry14	0	0.926979	0.572	0.088	0	DC-05-Siglech_pDC	P2ry14
Il7r1	0	0.911263	0.511	0.045	0	DC-05-Siglech_pDC	Il7r
Card11	0	0.891961	0.547	0.042	0	DC-05-Siglech_pDC	Card11
Tmem229b	0	0.878767	0.556	0.078	0	DC-05-Siglech_pDC	Tmem229b
Mctp2	0	0.858637	0.443	0.003	0	DC-05-Siglech_pDC	Mctp2
Adpgk	0	0.8555	0.552	0.084	0	DC-05-Siglech_pDC	Adpgk
Klrd13	0	0.832826	0.58	0.099	0	DC-05-Siglech_pDC	Klrd1
Hmgn31	0	0.828319	0.546	0.06	0	DC-05-Siglech_pDC	Hmgn3
Them6	0	0.825259	0.474	0.065	0	DC-05-Siglech_pDC	Them6
Ptprs	0	0.81695	0.494	0.048	0	DC-05-Siglech_pDC	Ptprs
Prr5	0	0.816703	0.479	0.027	0	DC-05-Siglech_pDC	Prr5
Hvcn1	0	0.814431	0.527	0.091	0	DC-05-Siglech_pDC	Hvcn1
Hs3st1	0	0.81246	0.371	0.004	0	DC-05-Siglech_pDC	Hs3st1
Ppia2	0	0.802947	1	0.989	0	DC-05-Siglech_pDC	Ppia
Gm5547	0	0.78862	0.456	0.044	0	DC-05-Siglech_pDC	Gm5547
Net11	0	0.731428	0.461	0.068	0	DC-05-Siglech_pDC	Net1
Tex2	0	0.707983	0.41	0.033	0	DC-05-Siglech_pDC	Tex2
Lrp8	0	0.705048	0.37	0.01	0	DC-05-Siglech_pDC	Lrp8
Trp53i111	0	0.701249	0.378	0.038	0	DC-05-Siglech_pDC	Trp53i11
Spns3	0	0.677284	0.367	0.027	0	DC-05-Siglech_pDC	Spns3
Ablim1	0	0.660823	0.334	0.014	0	DC-05-Siglech_pDC	Ablim1
Rnf122	0	0.660476	0.36	0.013	0	DC-05-Siglech_pDC	Rnf122
Dntt	0	0.650685	0.289	0	0	DC-05-Siglech_pDC	Dntt
Sema4b	0	0.647916	0.341	0.011	0	DC-05-Siglech_pDC	Sema4b
Slco4a1	0	0.631543	0.319	0.003	0	DC-05-Siglech_pDC	Slco4a1
Lifr	0	0.629751	0.381	0.04	0	DC-05-Siglech_pDC	Lifr
Ddr11	0	0.62672	0.368	0.021	0	DC-05-Siglech_pDC	Ddr1
Pir	0	0.62284	0.299	0.002	0	DC-05-Siglech_pDC	Pir
Slc41a2	0	0.615869	0.335	0.009	0	DC-05-Siglech_pDC	Slc41a2
Fads2	0	0.595703	0.312	0.005	0	DC-05-Siglech_pDC	Fads2
Ccdc162	0	0.593763	0.308	0	0	DC-05-Siglech_pDC	Ccdc162
Cxxc5	0	0.567401	0.319	0.009	0	DC-05-Siglech_pDC	Cxxc5
Tmem163	0	0.548377	0.289	0.003	0	DC-05-Siglech_pDC	Tmem163
Cd300c	0	0.540418	0.304	0.002	0	DC-05-Siglech_pDC	Cd300c
Dirc2	0	0.538745	0.334	0.031	0	DC-05-Siglech_pDC	Dirc2
Cmah	0	0.510641	0.282	0.005	0	DC-05-Siglech_pDC	Cmah
Tubb2b	0	0.508342	0.259	0.007	0	DC-05-Siglech_pDC	Tubb2b
Adam11	0	0.506448	0.268	0.003	0	DC-05-Siglech_pDC	Adam11
N4bp3	0	0.480832	0.261	0.015	0	DC-05-Siglech_pDC	N4bp3
Srgap3	0	0.48038	0.281	0.022	0	DC-05-Siglech_pDC	Srgap3
Gm13919	0	0.47321	0.252	0	0	DC-05-Siglech_pDC	Gm13919
Cd2001	0	0.424211	0.254	0.018	0	DC-05-Siglech_pDC	Cd200
Sdc4	1.16639e-305	0.936529	0.633	0.139	1.86961e-301	DC-05-Siglech_pDC	Sdc4
Ets1	1.72418e-302	0.420575	0.294	0.029	2.76368e-298	DC-05-Siglech_pDC	Ets1
Plxdc1	6.137e-302	0.654832	0.398	0.056	9.837e-298	DC-05-Siglech_pDC	Plxdc1
Calcoco1	3.17628e-298	0.579568	0.384	0.052	5.09126e-294	DC-05-Siglech_pDC	Calcoco1
mt-Co1	5.75675e-298	0.724028	1	0.996	9.2275e-294	DC-05-Siglech_pDC	mt-Co1
Eepd1	4.68658e-289	0.69104	0.433	0.069	7.51211e-285	DC-05-Siglech_pDC	Eepd1
Tubgcp5	1.88924e-288	0.516524	0.322	0.038	3.02826e-284	DC-05-Siglech_pDC	Tubgcp5
Abhd17b	2.44525e-287	0.739774	0.464	0.08	3.91948e-283	DC-05-Siglech_pDC	Abhd17b
Sell	7.90462e-285	1.08818	0.903	0.35	1.26703e-280	DC-05-Siglech_pDC	Sell
Clec9a	2.72784e-282	0.54067	0.344	0.043	4.37246e-278	DC-05-Siglech_pDC	Clec9a
Dap	4.43695e-279	1.12564	0.862	0.366	7.11199e-275	DC-05-Siglech_pDC	Dap
Man2a2	6.08407e-277	0.456463	0.269	0.027	9.75215e-273	DC-05-Siglech_pDC	Man2a2
Hmgn12	7.40658e-274	0.820334	0.673	0.171	1.1872e-269	DC-05-Siglech_pDC	Hmgn1
Fam43a	1.11393e-267	0.607667	0.308	0.037	1.78552e-263	DC-05-Siglech_pDC	Fam43a
mt-Co2	5.75148e-263	0.624823	0.999	0.991	9.21905e-259	DC-05-Siglech_pDC	mt-Co2
Ppif	3.90238e-262	0.767904	0.474	0.092	6.25512e-258	DC-05-Siglech_pDC	Ppif
Slc44a21	1.34667e-261	0.828547	0.619	0.153	2.15857e-257	DC-05-Siglech_pDC	Slc44a2
Gnas1	1.81212e-260	1.00502	0.973	0.77	2.90465e-256	DC-05-Siglech_pDC	Gnas
2410002F23Rik	1.1868e-254	0.502654	0.314	0.041	1.90232e-250	DC-05-Siglech_pDC	2410002F23Rik
Tbc1d81	1.66116e-254	0.767994	0.557	0.127	2.66268e-250	DC-05-Siglech_pDC	Tbc1d8
Herpud13	5.47076e-254	1.13433	0.789	0.286	8.76908e-250	DC-05-Siglech_pDC	Herpud1
Tcf12	1.19457e-244	0.537758	0.38	0.061	1.91477e-240	DC-05-Siglech_pDC	Tcf12
Ergic1	5.24402e-241	0.805103	0.569	0.142	8.40565e-237	DC-05-Siglech_pDC	Ergic1
Mvb12a	2.38978e-240	1.01941	0.874	0.442	3.83058e-236	DC-05-Siglech_pDC	Mvb12a
Snx5	3.284e-240	1.00874	0.956	0.589	5.26393e-236	DC-05-Siglech_pDC	Snx5
P2ry102	7.1728e-238	0.615695	0.383	0.063	1.14973e-233	DC-05-Siglech_pDC	P2ry10
mt-Co31	1.25376e-233	0.689684	0.999	0.985	2.00965e-229	DC-05-Siglech_pDC	mt-Co3
mt-Nd4l1	2.01426e-230	0.815325	1	0.936	3.22866e-226	DC-05-Siglech_pDC	mt-Nd4l
Rps201	7.20044e-230	0.580297	1	0.989	1.15416e-225	DC-05-Siglech_pDC	Rps20
Serp1	7.91851e-229	0.921423	0.981	0.778	1.26926e-224	DC-05-Siglech_pDC	Serp1
Cd164	1.22964e-228	0.896526	0.798	0.309	1.97099e-224	DC-05-Siglech_pDC	Cd164
mt-Cytb1	3.37408e-227	0.770514	0.997	0.959	5.40832e-223	DC-05-Siglech_pDC	mt-Cytb
Pld4	5.42135e-218	0.83345	0.983	0.838	8.68988e-214	DC-05-Siglech_pDC	Pld4
mt-Atp8	8.58538e-217	0.682677	0.999	0.983	1.37615e-212	DC-05-Siglech_pDC	mt-Atp8
Acap1	1.82572e-210	0.451945	0.309	0.046	2.92645e-206	DC-05-Siglech_pDC	Acap1
H2-Q71	1.60148e-207	1.05737	0.832	0.385	2.56701e-203	DC-05-Siglech_pDC	H2-Q7
Gpr1711	4.6731e-207	1.00568	0.712	0.25	7.49051e-203	DC-05-Siglech_pDC	Gpr171
Flt32	3.70744e-206	0.513703	0.397	0.074	5.94266e-202	DC-05-Siglech_pDC	Flt3
Edem2	1.13901e-203	0.886643	0.679	0.242	1.82571e-199	DC-05-Siglech_pDC	Edem2
Lair1	1.72372e-203	0.931097	0.911	0.49	2.76295e-199	DC-05-Siglech_pDC	Lair1
Arhgap27os2	2.1419e-202	0.533264	0.332	0.055	3.43325e-198	DC-05-Siglech_pDC	Arhgap27os2
Gtf2i	1.19587e-200	0.495906	0.314	0.05	1.91686e-196	DC-05-Siglech_pDC	Gtf2i
Rpl13a2	4.44713e-200	0.609582	0.994	0.965	7.12831e-196	DC-05-Siglech_pDC	Rpl13a
Rilpl2	5.33317e-197	1.11385	0.814	0.404	8.54853e-193	DC-05-Siglech_pDC	Rilpl2
Dctn6	1.46359e-196	0.73957	0.669	0.227	2.34599e-192	DC-05-Siglech_pDC	Dctn6
Rab33b	2.79986e-196	0.545037	0.332	0.058	4.48789e-192	DC-05-Siglech_pDC	Rab33b
mt-Nd11	4.01404e-196	0.740456	0.991	0.872	6.4341e-192	DC-05-Siglech_pDC	mt-Nd1
Lgals1	3.32938e-195	0.927392	0.984	0.826	5.33666e-191	DC-05-Siglech_pDC	Lgals1
Ptp4a31	1.25969e-194	0.661148	0.491	0.123	2.01916e-190	DC-05-Siglech_pDC	Ptp4a3
Rps6ka11	1.57048e-194	0.837761	0.794	0.338	2.51732e-190	DC-05-Siglech_pDC	Rps6ka1
H2-Oa2	1.02843e-193	0.531326	0.456	0.098	1.64847e-189	DC-05-Siglech_pDC	H2-Oa
Ptms3	3.56223e-193	0.871928	0.915	0.489	5.70989e-189	DC-05-Siglech_pDC	Ptms
Pkp32	1.39522e-190	0.567429	0.388	0.079	2.2364e-186	DC-05-Siglech_pDC	Pkp3
Sec11c	1.86809e-188	0.812885	0.933	0.575	2.99435e-184	DC-05-Siglech_pDC	Sec11c
Fam3c	2.62823e-188	0.70353	0.549	0.157	4.21279e-184	DC-05-Siglech_pDC	Fam3c
Hsp90b1	4.31458e-188	0.83015	0.967	0.725	6.91585e-184	DC-05-Siglech_pDC	Hsp90b1
Bloc1s22	9.69638e-187	0.803706	0.738	0.299	1.55423e-182	DC-05-Siglech_pDC	Bloc1s2
Selplg2	1.09625e-186	0.85782	0.956	0.765	1.75717e-182	DC-05-Siglech_pDC	Selplg
Bcl7c1	1.4722e-185	0.555785	0.423	0.095	2.35979e-181	DC-05-Siglech_pDC	Bcl7c
Plekhm3	4.47944e-183	0.669534	0.509	0.136	7.1801e-179	DC-05-Siglech_pDC	Plekhm3
Ccnd12	3.50604e-182	0.819382	0.768	0.296	5.61983e-178	DC-05-Siglech_pDC	Ccnd1
Tmed3	1.37283e-180	0.838021	0.819	0.413	2.20051e-176	DC-05-Siglech_pDC	Tmed3
Fdps1	7.24684e-180	0.958492	0.652	0.235	1.1616e-175	DC-05-Siglech_pDC	Fdps
Lrrc16a	7.61745e-179	0.480313	0.305	0.052	1.221e-174	DC-05-Siglech_pDC	Lrrc16a
Tnfrsf13b	5.1316e-178	0.73372	0.567	0.177	8.22544e-174	DC-05-Siglech_pDC	Tnfrsf13b
Txndc5	3.29436e-176	0.903449	0.626	0.224	5.28053e-172	DC-05-Siglech_pDC	Txndc5
Npc1	6.985e-174	0.579856	0.408	0.093	1.11963e-169	DC-05-Siglech_pDC	Npc1
Nek61	8.02773e-174	0.662325	0.48	0.127	1.28676e-169	DC-05-Siglech_pDC	Nek6
Abhd17a	8.77377e-173	0.565447	0.448	0.112	1.40635e-168	DC-05-Siglech_pDC	Abhd17a
mt-Atp6	1.14535e-172	0.687481	0.981	0.862	1.83587e-168	DC-05-Siglech_pDC	mt-Atp6
Sms1	3.33826e-172	0.682503	0.477	0.128	5.3509e-168	DC-05-Siglech_pDC	Sms
Rps112	3.71254e-172	0.475044	0.997	0.989	5.95083e-168	DC-05-Siglech_pDC	Rps11
Cnp1	8.54259e-171	0.85062	0.746	0.325	1.36929e-166	DC-05-Siglech_pDC	Cnp
Galk1	8.50526e-169	0.641633	0.476	0.129	1.36331e-164	DC-05-Siglech_pDC	Galk1
Rps241	1.69066e-168	0.416588	0.996	0.994	2.70996e-164	DC-05-Siglech_pDC	Rps24
Ech1	5.57537e-168	0.799186	0.723	0.318	8.93676e-164	DC-05-Siglech_pDC	Ech1
Csf2rb2	2.03108e-166	0.761163	0.623	0.216	3.25562e-162	DC-05-Siglech_pDC	Csf2rb2
Rnaset2b	2.08083e-166	0.814012	0.878	0.53	3.33537e-162	DC-05-Siglech_pDC	Rnaset2b
Mef2c1	8.39938e-166	0.771811	0.702	0.28	1.34634e-161	DC-05-Siglech_pDC	Mef2c
Sec61b	1.21645e-165	0.616741	0.989	0.898	1.94985e-161	DC-05-Siglech_pDC	Sec61b
Fgfr1op2	2.11431e-164	0.763849	0.802	0.404	3.38903e-160	DC-05-Siglech_pDC	Fgfr1op2
Syngr23	1.37784e-163	0.732053	0.957	0.748	2.20855e-159	DC-05-Siglech_pDC	Syngr2
Pkib2	5.06672e-163	0.720529	0.64	0.221	8.12144e-159	DC-05-Siglech_pDC	Pkib
Cd38	5.07305e-163	0.411666	0.266	0.043	8.13159e-159	DC-05-Siglech_pDC	Cd38
H13	6.29567e-162	0.737776	0.93	0.642	1.00913e-157	DC-05-Siglech_pDC	H13
mt-Nd4	1.04025e-160	0.733834	0.954	0.741	1.66741e-156	DC-05-Siglech_pDC	mt-Nd4
Uchl3	3.87139e-159	0.571271	0.474	0.131	6.20545e-155	DC-05-Siglech_pDC	Uchl3
Gltp1	7.36009e-159	0.782636	0.917	0.613	1.17975e-154	DC-05-Siglech_pDC	Gltp
Khk	3.13453e-158	0.738575	0.511	0.157	5.02433e-154	DC-05-Siglech_pDC	Khk
mt-Nd51	6.06513e-157	0.739659	0.96	0.709	9.7218e-153	DC-05-Siglech_pDC	mt-Nd5
Rps272	1.71559e-154	0.522339	0.993	0.966	2.74992e-150	DC-05-Siglech_pDC	Rps27
Rftn11	2.11233e-154	0.660839	0.57	0.189	3.38586e-150	DC-05-Siglech_pDC	Rftn1
Rps3a11	1.51448e-149	0.416141	0.994	0.989	2.42756e-145	DC-05-Siglech_pDC	Rps3a1
Adam19	6.89098e-148	0.3797	0.274	0.049	1.10456e-143	DC-05-Siglech_pDC	Adam19
Grn	8.50325e-148	0.673206	0.986	0.868	1.36299e-143	DC-05-Siglech_pDC	Grn
Rpl191	6.2522e-145	0.347847	1	0.994	1.00217e-140	DC-05-Siglech_pDC	Rpl19
R3hdm4	1.23931e-144	0.750466	0.735	0.351	1.9865e-140	DC-05-Siglech_pDC	R3hdm4
Slc7a5	1.97396e-143	0.444088	0.272	0.051	3.16406e-139	DC-05-Siglech_pDC	Slc7a5
Fam65b	1.96412e-141	0.401739	0.292	0.057	3.14828e-137	DC-05-Siglech_pDC	Fam65b
Hmgb11	3.14226e-141	0.691223	0.954	0.755	5.03673e-137	DC-05-Siglech_pDC	Hmgb1
Rnf187	3.95964e-141	1.07308	0.808	0.488	6.3469e-137	DC-05-Siglech_pDC	Rnf187
Reep5	7.69656e-141	0.631438	0.967	0.805	1.23368e-136	DC-05-Siglech_pDC	Reep5
Rexo2	4.84826e-140	0.727369	0.788	0.418	7.77128e-136	DC-05-Siglech_pDC	Rexo2
Gapt	2.46476e-139	0.483007	0.305	0.064	3.95077e-135	DC-05-Siglech_pDC	Gapt
Sub12	1.09495e-138	0.691732	0.974	0.875	1.7551e-134	DC-05-Siglech_pDC	Sub1
Cd471	8.05788e-134	0.579777	0.973	0.866	1.2916e-129	DC-05-Siglech_pDC	Cd47
Cdip1	1.97984e-133	0.392139	0.254	0.047	3.17348e-129	DC-05-Siglech_pDC	Cdip1
Xist1	2.1489e-132	0.745912	0.847	0.548	3.44446e-128	DC-05-Siglech_pDC	Xist
Oaz1	3.71989e-132	0.413521	0.999	0.973	5.96262e-128	DC-05-Siglech_pDC	Oaz1
Tyrobp	2.11542e-131	0.388812	0.997	0.991	3.3908e-127	DC-05-Siglech_pDC	Tyrobp
Idi1	4.5781e-130	0.493102	0.348	0.085	7.33823e-126	DC-05-Siglech_pDC	Idi1
Bmyc2	6.03377e-130	0.682483	0.595	0.234	9.67153e-126	DC-05-Siglech_pDC	Bmyc
Manf	6.17511e-130	0.672412	0.88	0.546	9.89809e-126	DC-05-Siglech_pDC	Manf
Zfp36l11	6.40801e-130	0.688145	0.785	0.381	1.02714e-125	DC-05-Siglech_pDC	Zfp36l1
Nceh1	8.76664e-128	0.464841	0.393	0.106	1.40521e-123	DC-05-Siglech_pDC	Nceh1
Krtcap2	2.11503e-127	0.671594	0.885	0.582	3.39018e-123	DC-05-Siglech_pDC	Krtcap2
Mgat1	1.48552e-124	0.614197	0.559	0.212	2.38113e-120	DC-05-Siglech_pDC	Mgat1
Cdkn2d	2.14181e-124	0.672796	0.632	0.266	3.4331e-120	DC-05-Siglech_pDC	Cdkn2d
mt-Nd21	2.83176e-123	0.636451	0.966	0.8	4.53903e-119	DC-05-Siglech_pDC	mt-Nd2
Mbnl11	1.38942e-122	0.690732	0.781	0.419	2.2271e-118	DC-05-Siglech_pDC	Mbnl1
Ppfia41	2.47574e-122	0.676983	0.718	0.343	3.96836e-118	DC-05-Siglech_pDC	Ppfia4
Sec24d	5.54141e-122	0.387898	0.256	0.052	8.88232e-118	DC-05-Siglech_pDC	Sec24d
Rpl301	8.18475e-122	0.377281	0.996	0.988	1.31193e-117	DC-05-Siglech_pDC	Rpl30
Smim24	1.67857e-120	0.51568	0.398	0.115	2.69058e-116	DC-05-Siglech_pDC	Smim24
Rps4x1	2.2579e-120	0.361667	0.999	0.988	3.6192e-116	DC-05-Siglech_pDC	Rps4x
Pigp1	3.7252e-119	0.411618	0.344	0.088	5.97113e-115	DC-05-Siglech_pDC	Pigp
Rasgrp2	1.29093e-118	0.555266	0.577	0.211	2.06924e-114	DC-05-Siglech_pDC	Rasgrp2
Cd691	1.66548e-117	0.771954	0.56	0.214	2.66959e-113	DC-05-Siglech_pDC	Cd69
Orai3	6.8991e-117	0.602294	0.573	0.228	1.10586e-112	DC-05-Siglech_pDC	Orai3
Ccl4	1.43694e-116	1.53392	0.755	0.428	2.30327e-112	DC-05-Siglech_pDC	Ccl4
Slc38a1	8.62537e-116	0.590336	0.54	0.208	1.38256e-111	DC-05-Siglech_pDC	Slc38a1
Pkig	1.08622e-114	0.627224	0.702	0.345	1.74111e-110	DC-05-Siglech_pDC	Pkig
Zbtb20	4.33759e-114	0.396493	0.291	0.067	6.95272e-110	DC-05-Siglech_pDC	Zbtb20
2021-09-11	4.5209e-114	0.40094	0.302	0.072	7.24654e-110	DC-05-Siglech_pDC	2021-09-11
Cd209a2	5.47757e-112	0.435043	0.272	0.058	8.78e-108	DC-05-Siglech_pDC	Cd209a
Rps161	2.11297e-109	0.301378	1	0.994	3.38687e-105	DC-05-Siglech_pDC	Rps16
Hmgcs1	8.9059e-109	0.491883	0.292	0.071	1.42753e-104	DC-05-Siglech_pDC	Hmgcs1
Ifnar2	2.48367e-108	0.621269	0.888	0.639	3.98108e-104	DC-05-Siglech_pDC	Ifnar2
Cd821	5.20243e-108	0.691365	0.53	0.214	8.33897e-104	DC-05-Siglech_pDC	Cd82
Dnajc3	6.78786e-108	0.625999	0.745	0.406	1.08803e-103	DC-05-Siglech_pDC	Dnajc3
Gpr137b1	1.01587e-107	0.476145	0.384	0.115	1.62833e-103	DC-05-Siglech_pDC	Gpr137b
Kynu1	5.74416e-107	0.410516	0.294	0.073	9.20731e-103	DC-05-Siglech_pDC	Kynu
Mpeg1	1.27611e-104	0.583902	0.941	0.752	2.04547e-100	DC-05-Siglech_pDC	Mpeg1
Apobec31	2.49198e-104	0.644359	0.782	0.459	3.99439e-100	DC-05-Siglech_pDC	Apobec3
Rps81	4.34647e-104	0.320506	0.999	0.992	6.96696e-100	DC-05-Siglech_pDC	Rps8
Mtdh1	4.46227e-104	0.624241	0.782	0.46	7.15257e-100	DC-05-Siglech_pDC	Mtdh
Vimp	8.07391e-102	0.63794	0.742	0.419	1.29417e-97	DC-05-Siglech_pDC	Vimp
Ctsb	1.39016e-101	0.393802	1	0.936	2.22829e-97	DC-05-Siglech_pDC	Ctsb
Nudt19	5.36916e-101	0.466735	0.405	0.133	8.60623e-97	DC-05-Siglech_pDC	Nudt19
Ebpl	5.67953e-100	0.415874	0.33	0.093	9.10371e-96	DC-05-Siglech_pDC	Ebpl
Ramp11	6.60919e-100	0.662804	0.652	0.319	1.05939e-95	DC-05-Siglech_pDC	Ramp1
Stk17b	1.01036e-99	0.741401	0.799	0.533	1.61951e-95	DC-05-Siglech_pDC	Stk17b
Rpl36al	1.07788e-98	0.402746	0.991	0.936	1.72774e-94	DC-05-Siglech_pDC	Rpl36al
Msmo1	6.49563e-98	0.569405	0.388	0.127	1.04118e-93	DC-05-Siglech_pDC	Msmo1
Gna15	2.7204e-97	0.494269	0.378	0.122	4.36053e-93	DC-05-Siglech_pDC	Gna15
Cyfip2	3.5885e-96	0.420228	0.378	0.118	5.75201e-92	DC-05-Siglech_pDC	Cyfip2
Vars	1.56286e-95	0.44263	0.413	0.141	2.50511e-91	DC-05-Siglech_pDC	Vars
Hsp90ab13	2.26996e-95	0.419379	0.999	0.947	3.63852e-91	DC-05-Siglech_pDC	Hsp90ab1
Rpl18a1	1.96118e-94	0.304203	0.996	0.992	3.14358e-90	DC-05-Siglech_pDC	Rpl18a
Tom1	2.16767e-94	0.471849	0.42	0.146	3.47455e-90	DC-05-Siglech_pDC	Tom1
Rpl10-ps31	2.58083e-94	0.424937	0.979	0.937	4.13681e-90	DC-05-Siglech_pDC	Rpl10-ps3
Tram1	4.5916e-94	0.612561	0.732	0.419	7.35987e-90	DC-05-Siglech_pDC	Tram1
Clec2i1	6.56837e-94	0.41297	0.319	0.089	1.05284e-89	DC-05-Siglech_pDC	Clec2i
Tlr7	1.86417e-93	0.48043	0.428	0.149	2.98807e-89	DC-05-Siglech_pDC	Tlr7
Tagln21	2.30873e-93	0.49767	0.989	0.877	3.70066e-89	DC-05-Siglech_pDC	Tagln2
Gpr18	2.63714e-93	0.414038	0.294	0.079	4.22707e-89	DC-05-Siglech_pDC	Gpr18
Smc6	5.46232e-93	0.530599	0.524	0.215	8.75555e-89	DC-05-Siglech_pDC	Smc6
Serinc3	1.25836e-91	0.571359	0.841	0.571	2.01703e-87	DC-05-Siglech_pDC	Serinc3
Clcn3	1.27066e-90	0.399341	0.322	0.095	2.03674e-86	DC-05-Siglech_pDC	Clcn3
Plp22	1.32057e-90	0.548748	0.676	0.333	2.11674e-86	DC-05-Siglech_pDC	Plp2
Spcs2	7.74835e-90	0.553295	0.852	0.595	1.24198e-85	DC-05-Siglech_pDC	Spcs2
Foxp12	3.49256e-88	0.56652	0.585	0.271	5.59823e-84	DC-05-Siglech_pDC	Foxp1
Ctso	1.28522e-86	0.467986	0.37	0.124	2.06008e-82	DC-05-Siglech_pDC	Ctso
Tmem1231	1.83562e-85	0.349283	0.673	0.348	2.94232e-81	DC-05-Siglech_pDC	Tmem123
Cirbp1	2.28683e-85	0.583504	0.615	0.316	3.66556e-81	DC-05-Siglech_pDC	Cirbp
Rps15a1	3.33721e-85	0.324449	0.997	0.98	5.34921e-81	DC-05-Siglech_pDC	Rps15a
Dgcr6	3.75402e-85	0.360082	0.274	0.075	6.01731e-81	DC-05-Siglech_pDC	Dgcr6
Arpc5l2	2.51221e-84	0.513594	0.609	0.301	4.02681e-80	DC-05-Siglech_pDC	Arpc5l
Creld2	3.47523e-84	0.486392	0.46	0.182	5.57044e-80	DC-05-Siglech_pDC	Creld2
Bri3bp2	9.18145e-84	0.507421	0.635	0.32	1.47169e-79	DC-05-Siglech_pDC	Bri3bp
Scimp1	1.05125e-83	0.531858	0.655	0.324	1.68505e-79	DC-05-Siglech_pDC	Scimp
Arhgef6	1.8196e-83	0.424684	0.344	0.112	2.91664e-79	DC-05-Siglech_pDC	Arhgef6
Rgs181	6.86674e-83	0.395986	0.292	0.085	1.10067e-78	DC-05-Siglech_pDC	Rgs18
Rap1a	2.68679e-81	0.51447	0.897	0.737	4.30666e-77	DC-05-Siglech_pDC	Rap1a
0610007P14Rik	9.96685e-81	0.407218	0.388	0.14	1.59759e-76	DC-05-Siglech_pDC	0610007P14Rik
Adipor2	1.24289e-80	0.4847	0.464	0.189	1.99223e-76	DC-05-Siglech_pDC	Adipor2
Rplp11	1.28503e-80	0.340422	0.993	0.978	2.05978e-76	DC-05-Siglech_pDC	Rplp1
Rpia	1.81817e-80	0.459963	0.308	0.096	2.91434e-76	DC-05-Siglech_pDC	Rpia
Tmed2	2.12554e-80	0.517504	0.921	0.764	3.40703e-76	DC-05-Siglech_pDC	Tmed2
Pycr2	3.51572e-80	0.437966	0.358	0.124	5.63535e-76	DC-05-Siglech_pDC	Pycr2
Rpl33	4.56465e-80	0.35911	0.989	0.946	7.31668e-76	DC-05-Siglech_pDC	Rpl3
Rpl361	6.71075e-80	0.330802	0.989	0.966	1.07567e-75	DC-05-Siglech_pDC	Rpl36
Zmynd8	7.74648e-80	0.376538	0.309	0.095	1.24168e-75	DC-05-Siglech_pDC	Zmynd8
Ctsh	4.71855e-79	0.439255	0.971	0.883	7.56337e-75	DC-05-Siglech_pDC	Ctsh
Slc35c2	1.73429e-78	0.480378	0.596	0.295	2.7799e-74	DC-05-Siglech_pDC	Slc35c2
Atp13a2	2.53967e-78	0.457406	0.532	0.237	4.07084e-74	DC-05-Siglech_pDC	Atp13a2
Atp6v1d	3.78544e-78	0.566565	0.711	0.43	6.06768e-74	DC-05-Siglech_pDC	Atp6v1d
Xbp1	2.72597e-77	0.565777	0.811	0.556	4.36946e-73	DC-05-Siglech_pDC	Xbp1
Ldhb	3.85255e-77	0.428555	0.395	0.144	6.17525e-73	DC-05-Siglech_pDC	Ldhb
B3gnt2	4.97141e-77	0.396899	0.347	0.118	7.96868e-73	DC-05-Siglech_pDC	B3gnt2
Prkcb1	5.88495e-77	0.434836	0.408	0.154	9.43299e-73	DC-05-Siglech_pDC	Prkcb
Polr3gl	1.0644e-76	0.405664	0.344	0.117	1.70613e-72	DC-05-Siglech_pDC	Polr3gl
Aaed1	7.55071e-76	0.400128	0.321	0.106	1.2103e-71	DC-05-Siglech_pDC	Aaed1
Smim14	2.40826e-75	0.522402	0.732	0.452	3.86021e-71	DC-05-Siglech_pDC	Smim14
Sc5d	2.76646e-75	0.355591	0.281	0.084	4.43436e-71	DC-05-Siglech_pDC	Sc5d
Zmiz21	3.94547e-75	0.417178	0.388	0.146	6.32419e-71	DC-05-Siglech_pDC	Zmiz2
Ppp1r14b	4.52941e-75	0.380104	0.292	0.091	7.26018e-71	DC-05-Siglech_pDC	Ppp1r14b
Med10	2.64801e-74	0.493108	0.589	0.3	4.24449e-70	DC-05-Siglech_pDC	Med10
Ubxn4	5.81357e-74	0.543008	0.673	0.392	9.31857e-70	DC-05-Siglech_pDC	Ubxn4
PISD1	9.93837e-74	0.39811	0.367	0.131	1.59302e-69	DC-05-Siglech_pDC	PISD
Uvrag2	2.69155e-73	0.480931	0.735	0.435	4.31429e-69	DC-05-Siglech_pDC	Uvrag
Kctd12	3.63379e-73	0.542734	0.6	0.32	5.8246e-69	DC-05-Siglech_pDC	Kctd12
5730508B09Rik	3.8381e-73	0.384197	0.317	0.106	6.15209e-69	DC-05-Siglech_pDC	5730508B09Rik
Rpl392	3.82232e-72	0.290525	0.991	0.982	6.1268e-68	DC-05-Siglech_pDC	Rpl39
Cyth4	8.29652e-72	0.51975	0.824	0.597	1.32985e-67	DC-05-Siglech_pDC	Cyth4
Fyb	3.01487e-71	0.483334	0.818	0.534	4.83253e-67	DC-05-Siglech_pDC	Fyb
Gpcpd11	8.06204e-71	0.423682	0.537	0.25	1.29226e-66	DC-05-Siglech_pDC	Gpcpd1
Slamf9	6.21034e-70	0.443613	0.639	0.321	9.95456e-66	DC-05-Siglech_pDC	Slamf9
Eif3f1	8.73778e-70	0.35757	0.963	0.904	1.40058e-65	DC-05-Siglech_pDC	Eif3f
Irf2bp2	4.25159e-69	0.463695	0.577	0.29	6.81488e-65	DC-05-Siglech_pDC	Irf2bp2
Npm11	6.46508e-69	0.409736	0.924	0.784	1.03629e-64	DC-05-Siglech_pDC	Npm1
Rpl9-ps61	1.48498e-68	0.275077	0.991	0.983	2.38028e-64	DC-05-Siglech_pDC	Rpl9-ps6
Ppm1m1	2.52253e-68	0.497082	0.509	0.243	4.04337e-64	DC-05-Siglech_pDC	Ppm1m
Sec61g	1.05386e-67	0.39892	0.966	0.883	1.68923e-63	DC-05-Siglech_pDC	Sec61g
Slc25a12	3.47247e-67	0.435627	0.473	0.211	5.56602e-63	DC-05-Siglech_pDC	Slc25a12
Eef21	3.87875e-67	0.345803	0.983	0.929	6.21725e-63	DC-05-Siglech_pDC	Eef2
Rbm381	8.38761e-67	0.494319	0.487	0.232	1.34445e-62	DC-05-Siglech_pDC	Rbm38
Snx18	9.18234e-67	0.512895	0.683	0.394	1.47184e-62	DC-05-Siglech_pDC	Snx18
Rcsd11	1.36927e-66	0.436708	0.424	0.178	2.19481e-62	DC-05-Siglech_pDC	Rcsd1
AI4676061	1.52368e-66	0.402986	0.364	0.139	2.4423e-62	DC-05-Siglech_pDC	AI467606
Map4k12	2.09711e-66	0.391789	0.43	0.182	3.36147e-62	DC-05-Siglech_pDC	Map4k1
H2afj	7.13126e-66	0.689786	0.913	0.782	1.14307e-61	DC-05-Siglech_pDC	H2afj
Slc15a41	7.76716e-66	0.430907	0.44	0.189	1.245e-61	DC-05-Siglech_pDC	Slc15a4
Fam174a	9.06238e-66	0.508368	0.725	0.457	1.45261e-61	DC-05-Siglech_pDC	Fam174a
Mbd3	1.09684e-65	0.318425	0.278	0.09	1.75812e-61	DC-05-Siglech_pDC	Mbd3
1700017B05Rik	1.76444e-65	0.398171	0.368	0.142	2.82822e-61	DC-05-Siglech_pDC	1700017B05Rik
Cops4	2.95031e-65	0.402981	0.427	0.184	4.72905e-61	DC-05-Siglech_pDC	Cops4
Ly6a1	3.27447e-65	0.527773	0.891	0.602	5.24864e-61	DC-05-Siglech_pDC	Ly6a
Malat11	5.64713e-65	0.318215	0.993	0.982	9.05179e-61	DC-05-Siglech_pDC	Malat1
Ppdpf2	5.85525e-65	0.43964	0.693	0.415	9.38538e-61	DC-05-Siglech_pDC	Ppdpf
Rgs101	7.94469e-65	0.546185	0.811	0.575	1.27345e-60	DC-05-Siglech_pDC	Rgs10
Stambpl1	9.84791e-65	0.350118	0.272	0.087	1.57852e-60	DC-05-Siglech_pDC	Stambpl1
Dusp52	1.22124e-64	0.484298	0.574	0.3	1.95752e-60	DC-05-Siglech_pDC	Dusp5
Prr13	6.80026e-64	0.384062	0.905	0.713	1.09001e-59	DC-05-Siglech_pDC	Prr13
Lsp13	1.25366e-63	0.375759	0.966	0.756	2.00949e-59	DC-05-Siglech_pDC	Lsp1
Trappc51	5.53931e-63	0.448069	0.431	0.191	8.87896e-59	DC-05-Siglech_pDC	Trappc5
Spn1	8.64454e-63	0.326549	0.352	0.131	1.38563e-58	DC-05-Siglech_pDC	Spn
Emc3	9.22228e-63	0.4889	0.52	0.271	1.47824e-58	DC-05-Siglech_pDC	Emc3
Rps261	9.6565e-63	0.271973	0.993	0.982	1.54784e-58	DC-05-Siglech_pDC	Rps26
Rnf1671	1.05501e-62	0.399815	0.397	0.165	1.69107e-58	DC-05-Siglech_pDC	Rnf167
Qdpr	1.22327e-62	0.373983	0.408	0.175	1.96077e-58	DC-05-Siglech_pDC	Qdpr
Dclre1c	1.55887e-61	0.410423	0.397	0.166	2.49872e-57	DC-05-Siglech_pDC	Dclre1c
Rps141	4.68853e-61	0.251783	0.993	0.98	7.51524e-57	DC-05-Siglech_pDC	Rps14
Mlec	4.85324e-61	0.394456	0.404	0.175	7.77926e-57	DC-05-Siglech_pDC	Mlec
Tubb2a1	1.33225e-60	0.498379	0.458	0.212	2.13546e-56	DC-05-Siglech_pDC	Tubb2a
Surf4	3.99982e-60	0.442348	0.738	0.482	6.41131e-56	DC-05-Siglech_pDC	Surf4
Acadl2	5.91595e-60	0.535068	0.56	0.305	9.48268e-56	DC-05-Siglech_pDC	Acadl
Eef1g2	6.48053e-59	0.436513	0.759	0.521	1.03876e-54	DC-05-Siglech_pDC	Eef1g
H2-K11	1.26438e-58	0.318722	0.997	0.984	2.02667e-54	DC-05-Siglech_pDC	H2-K1
Srsf5	1.62633e-58	0.463351	0.854	0.678	2.60685e-54	DC-05-Siglech_pDC	Srsf5
Ddost	3.06314e-58	0.443942	0.798	0.584	4.90991e-54	DC-05-Siglech_pDC	Ddost
Stx7	4.95202e-58	0.468753	0.696	0.445	7.93759e-54	DC-05-Siglech_pDC	Stx7
Nptn1	6.16164e-58	0.448705	0.742	0.503	9.87648e-54	DC-05-Siglech_pDC	Nptn
Senp6	1.07738e-57	0.308162	0.287	0.102	1.72692e-53	DC-05-Siglech_pDC	Senp6
Pcyt2	3.26736e-57	0.3701	0.281	0.101	5.23725e-53	DC-05-Siglech_pDC	Pcyt2
Dtx2	5.2975e-57	0.328346	0.261	0.089	8.49136e-53	DC-05-Siglech_pDC	Dtx2
H2-Ke61	2.01611e-56	0.35964	0.41	0.182	3.23162e-52	DC-05-Siglech_pDC	H2-Ke6
Pip5k1c	2.18051e-56	0.384935	0.477	0.23	3.49514e-52	DC-05-Siglech_pDC	Pip5k1c
Snx9	7.33169e-56	0.413736	0.397	0.177	1.1752e-51	DC-05-Siglech_pDC	Snx9
Panx1	5.50077e-55	0.333328	0.272	0.096	8.81718e-51	DC-05-Siglech_pDC	Panx1
Hes61	5.67982e-55	0.356774	0.337	0.136	9.10419e-51	DC-05-Siglech_pDC	Hes6
Ifnar1	2.56003e-54	0.475612	0.532	0.291	4.10348e-50	DC-05-Siglech_pDC	Ifnar1
Mrps61	4.05529e-54	0.310207	0.277	0.099	6.50022e-50	DC-05-Siglech_pDC	Mrps6
Cldnd1	6.04592e-54	0.44399	0.532	0.287	9.69101e-50	DC-05-Siglech_pDC	Cldnd1
Cd180	1.112e-53	0.416476	0.486	0.242	1.78242e-49	DC-05-Siglech_pDC	Cd180
Rps281	1.58311e-53	0.279972	0.981	0.955	2.53756e-49	DC-05-Siglech_pDC	Rps28
Vps37a	2.37591e-53	0.305501	0.262	0.092	3.80835e-49	DC-05-Siglech_pDC	Vps37a
Tmem63a	2.64167e-53	0.302772	0.251	0.085	4.23434e-49	DC-05-Siglech_pDC	Tmem63a
Atp5g21	2.91151e-53	0.330833	0.948	0.837	4.66686e-49	DC-05-Siglech_pDC	Atp5g2
Zfp7061	5.76595e-53	0.394068	0.791	0.571	9.24224e-49	DC-05-Siglech_pDC	Zfp706
Mettl231	6.93107e-53	0.390525	0.543	0.298	1.11098e-48	DC-05-Siglech_pDC	Mettl23
Anp32e1	1.53685e-52	0.407263	0.491	0.255	2.46341e-48	DC-05-Siglech_pDC	Anp32e
Tifa	1.73671e-52	0.520851	0.61	0.38	2.78377e-48	DC-05-Siglech_pDC	Tifa
Cnpy2	1.82688e-52	0.385808	0.454	0.224	2.92831e-48	DC-05-Siglech_pDC	Cnpy2
Jund	3.24322e-52	0.562955	0.775	0.583	5.19856e-48	DC-05-Siglech_pDC	Jund
Nudt14	4.72807e-52	0.312544	0.344	0.143	7.57862e-48	DC-05-Siglech_pDC	Nudt14
Gpr146	5.23724e-52	0.360798	0.315	0.125	8.39478e-48	DC-05-Siglech_pDC	Gpr146
Ivns1abp	5.27011e-52	0.378374	0.448	0.219	8.44746e-48	DC-05-Siglech_pDC	Ivns1abp
Ogt	6.00925e-52	0.300099	0.292	0.11	9.63223e-48	DC-05-Siglech_pDC	Ogt
Pml	6.91767e-52	0.387602	0.398	0.18	1.10883e-47	DC-05-Siglech_pDC	Pml
Creb3	1.76431e-51	0.401684	0.489	0.253	2.82802e-47	DC-05-Siglech_pDC	Creb3
Arhgap17	1.95573e-51	0.404229	0.533	0.294	3.13484e-47	DC-05-Siglech_pDC	Arhgap17
Rpl36a2	2.40975e-51	0.321996	0.98	0.886	3.86258e-47	DC-05-Siglech_pDC	Rpl36a
Hmgcr	3.2532e-51	0.355717	0.308	0.122	5.21455e-47	DC-05-Siglech_pDC	Hmgcr
Rpl22l11	3.76246e-51	0.370176	0.904	0.75	6.03085e-47	DC-05-Siglech_pDC	Rpl22l1
Trabd	7.47832e-51	0.357005	0.384	0.173	1.1987e-46	DC-05-Siglech_pDC	Trabd
Elf11	2.96255e-50	0.40252	0.55	0.313	4.74867e-46	DC-05-Siglech_pDC	Elf1
Hint31	5.47964e-50	0.349829	0.341	0.146	8.78331e-46	DC-05-Siglech_pDC	Hint3
Ybx3	6.07325e-50	0.28513	0.255	0.091	9.7348e-46	DC-05-Siglech_pDC	Ybx3
Minos1	6.167e-50	0.462514	0.715	0.506	9.88509e-46	DC-05-Siglech_pDC	Minos1
Anapc5	7.63483e-50	0.386568	0.576	0.329	1.22379e-45	DC-05-Siglech_pDC	Anapc5
Fryl	7.68182e-50	0.291165	0.277	0.103	1.23132e-45	DC-05-Siglech_pDC	Fryl
Ptpn6	8.69915e-50	0.403392	0.861	0.688	1.39439e-45	DC-05-Siglech_pDC	Ptpn6
Rpl212	1.08869e-49	0.304355	0.977	0.896	1.74505e-45	DC-05-Siglech_pDC	Rpl21
Rpl142	1.31017e-49	0.272488	0.973	0.931	2.10008e-45	DC-05-Siglech_pDC	Rpl14
Fus	1.39461e-49	0.407151	0.807	0.627	2.23542e-45	DC-05-Siglech_pDC	Fus
Nr2c2ap	1.42009e-49	0.384542	0.401	0.19	2.27626e-45	DC-05-Siglech_pDC	Nr2c2ap
Mrps34	2.29252e-49	0.395013	0.501	0.267	3.67468e-45	DC-05-Siglech_pDC	Mrps34
Dad1	2.64295e-49	0.356904	0.872	0.714	4.23638e-45	DC-05-Siglech_pDC	Dad1
Ppm1h	2.85005e-49	0.344495	0.342	0.146	4.56834e-45	DC-05-Siglech_pDC	Ppm1h
Padi2	4.98663e-49	0.320657	0.271	0.1	7.99307e-45	DC-05-Siglech_pDC	Padi2
Ctcf	5.37914e-49	0.30545	0.291	0.114	8.62222e-45	DC-05-Siglech_pDC	Ctcf
Pmvk2	7.25638e-49	0.366533	0.457	0.228	1.16312e-44	DC-05-Siglech_pDC	Pmvk
Rpl101	1.44321e-48	0.269839	0.971	0.94	2.31332e-44	DC-05-Siglech_pDC	Rpl10
Rufy1	4.92664e-48	0.311266	0.299	0.12	7.89691e-44	DC-05-Siglech_pDC	Rufy1
1991-09-01	7.38647e-48	0.422753	0.546	0.31	1.18398e-43	DC-05-Siglech_pDC	2021-09-09
Cbfa2t33	1.53932e-47	0.380329	0.426	0.204	2.46737e-43	DC-05-Siglech_pDC	Cbfa2t3
Tcf7l2	1.95006e-47	0.292191	0.271	0.102	3.12575e-43	DC-05-Siglech_pDC	Tcf7l2
Snrpd2	6.16313e-47	0.377916	0.693	0.454	9.87887e-43	DC-05-Siglech_pDC	Snrpd2
Glrx3	1.0693e-46	0.387006	0.625	0.392	1.71398e-42	DC-05-Siglech_pDC	Glrx3
Ccdc107	1.26497e-46	0.318092	0.309	0.129	2.02763e-42	DC-05-Siglech_pDC	Ccdc107
Rpl122	1.39604e-46	0.328257	0.933	0.806	2.23772e-42	DC-05-Siglech_pDC	Rpl12
Coro2a1	2.38123e-46	0.369024	0.414	0.203	3.81687e-42	DC-05-Siglech_pDC	Coro2a
Tmed9	2.64229e-46	0.372485	0.792	0.598	4.23532e-42	DC-05-Siglech_pDC	Tmed9
Stt3b	2.92045e-46	0.363708	0.387	0.183	4.68119e-42	DC-05-Siglech_pDC	Stt3b
Stard51	2.9979e-46	0.359663	0.319	0.135	4.80534e-42	DC-05-Siglech_pDC	Stard5
Ikzf11	3.53095e-46	0.377156	0.479	0.256	5.65975e-42	DC-05-Siglech_pDC	Ikzf1
H2-Q41	4.05871e-46	0.386478	0.748	0.535	6.50571e-42	DC-05-Siglech_pDC	H2-Q4
Sumo22	5.19785e-46	0.317515	0.905	0.798	8.33163e-42	DC-05-Siglech_pDC	Sumo2
Dnajc13	5.57845e-46	0.300405	0.289	0.116	8.9417e-42	DC-05-Siglech_pDC	Dnajc13
Tmem258	1.05649e-45	0.357943	0.857	0.686	1.69344e-41	DC-05-Siglech_pDC	Tmem258
Hnrnpl	1.635e-45	0.390358	0.652	0.429	2.62074e-41	DC-05-Siglech_pDC	Hnrnpl
Hmgn2	1.95037e-45	0.367933	0.66	0.428	3.12625e-41	DC-05-Siglech_pDC	Hmgn2
Hivep3	2.01841e-45	0.292317	0.295	0.119	3.23531e-41	DC-05-Siglech_pDC	Hivep3
Ssr4	3.03387e-45	0.342025	0.928	0.809	4.86299e-41	DC-05-Siglech_pDC	Ssr4
Tomm20	5.37585e-45	0.365332	0.802	0.597	8.61696e-41	DC-05-Siglech_pDC	Tomm20
Slc50a1	5.47538e-45	0.351039	0.456	0.234	8.77649e-41	DC-05-Siglech_pDC	Slc50a1
Rpl71	1.17022e-44	0.257838	0.98	0.953	1.87574e-40	DC-05-Siglech_pDC	Rpl7
Alkbh11	3.88736e-44	0.319827	0.361	0.167	6.23105e-40	DC-05-Siglech_pDC	Alkbh1
Hspe11	3.95294e-44	0.354262	0.795	0.581	6.33616e-40	DC-05-Siglech_pDC	Hspe1
Clec2d2	4.51367e-44	0.400725	0.517	0.287	7.23497e-40	DC-05-Siglech_pDC	Clec2d
Txndc11	7.38438e-44	0.298568	0.305	0.128	1.18364e-39	DC-05-Siglech_pDC	Txndc11
Cnbp1	1.5035e-43	0.320236	0.915	0.795	2.40996e-39	DC-05-Siglech_pDC	Cnbp
Arl6ip4	3.05495e-43	0.346793	0.468	0.25	4.89678e-39	DC-05-Siglech_pDC	Arl6ip4
Srm	3.7307e-43	0.292147	0.297	0.125	5.97995e-39	DC-05-Siglech_pDC	Srm
Gabarapl21	3.90527e-43	0.362771	0.741	0.531	6.25976e-39	DC-05-Siglech_pDC	Gabarapl2
Hnrnpa12	4.23255e-43	0.394056	0.781	0.585	6.78436e-39	DC-05-Siglech_pDC	Hnrnpa1
Cib1	6.09709e-43	0.407846	0.675	0.466	9.77302e-39	DC-05-Siglech_pDC	Cib1
Swi5	1.05869e-42	0.348249	0.805	0.625	1.69697e-38	DC-05-Siglech_pDC	Swi5
Emp3	1.2979e-42	0.343485	0.958	0.848	2.08041e-38	DC-05-Siglech_pDC	Emp3
Uggt1	1.31288e-42	0.270239	0.291	0.12	2.10441e-38	DC-05-Siglech_pDC	Uggt1
2310039H08Rik	2.66266e-42	0.283389	0.312	0.136	4.26797e-38	DC-05-Siglech_pDC	2310039H08Rik
Jtb	1.20471e-41	0.349141	0.572	0.346	1.93103e-37	DC-05-Siglech_pDC	Jtb
Stt3a	1.29712e-41	0.341121	0.503	0.287	2.07916e-37	DC-05-Siglech_pDC	Stt3a
Amfr	3.55269e-41	0.313584	0.328	0.149	5.69461e-37	DC-05-Siglech_pDC	Amfr
Pdlim11	3.65866e-41	0.25322	0.335	0.146	5.86447e-37	DC-05-Siglech_pDC	Pdlim1
Hnrnpa2b1	3.90548e-41	0.283845	0.981	0.908	6.26009e-37	DC-05-Siglech_pDC	Hnrnpa2b1
Emc10	4.39587e-41	0.362018	0.605	0.388	7.04614e-37	DC-05-Siglech_pDC	Emc10
Cdk5rap3	4.52281e-41	0.30688	0.314	0.14	7.24961e-37	DC-05-Siglech_pDC	Cdk5rap3
Wbp5	5.41296e-41	0.288662	0.34	0.155	8.67643e-37	DC-05-Siglech_pDC	Wbp5
Rnf13	6.02029e-41	0.364964	0.542	0.323	9.64993e-37	DC-05-Siglech_pDC	Rnf13
Nenf	1.35664e-40	0.313225	0.424	0.219	2.17456e-36	DC-05-Siglech_pDC	Nenf
Sptssa1	1.69702e-40	0.383222	0.658	0.435	2.72016e-36	DC-05-Siglech_pDC	Sptssa
Cnot8	2.16975e-40	0.298339	0.36	0.171	3.4779e-36	DC-05-Siglech_pDC	Cnot8
Ssr1	2.26121e-40	0.343608	0.486	0.274	3.62449e-36	DC-05-Siglech_pDC	Ssr1
B4galnt12	5.91638e-40	0.30648	0.537	0.312	9.48336e-36	DC-05-Siglech_pDC	B4galnt1
Gm5617	6.31551e-40	0.314208	0.344	0.162	1.01231e-35	DC-05-Siglech_pDC	Gm5617
Pqlc3	9.18684e-40	0.361591	0.433	0.231	1.47256e-35	DC-05-Siglech_pDC	Pqlc3
Trim12a	1.25056e-39	0.278985	0.34	0.157	2.00452e-35	DC-05-Siglech_pDC	Trim12a
Cpne3	1.53164e-39	0.317252	0.433	0.229	2.45507e-35	DC-05-Siglech_pDC	Cpne3
Gns	1.55256e-39	0.349057	0.742	0.526	2.4886e-35	DC-05-Siglech_pDC	Gns
Itpr11	3.37794e-39	0.334108	0.341	0.162	5.4145e-35	DC-05-Siglech_pDC	Itpr1
Dpm3	1.00589e-38	0.33562	0.61	0.397	1.61235e-34	DC-05-Siglech_pDC	Dpm3
Cdc42se2	1.09666e-38	0.357416	0.547	0.335	1.75783e-34	DC-05-Siglech_pDC	Cdc42se2
H2-T23	1.33586e-38	0.329376	0.824	0.667	2.14124e-34	DC-05-Siglech_pDC	H2-T23
Serbp11	1.57094e-38	0.310856	0.83	0.666	2.51806e-34	DC-05-Siglech_pDC	Serbp1
Gng102	2.13181e-38	0.330509	0.897	0.746	3.41708e-34	DC-05-Siglech_pDC	Gng10
Pdia4	2.8746e-38	0.324738	0.395	0.204	4.6077e-34	DC-05-Siglech_pDC	Pdia4
Ndufb11	4.10046e-38	0.313324	0.804	0.627	6.57262e-34	DC-05-Siglech_pDC	Ndufb11
Hp1bp3	5.91019e-38	0.287302	0.345	0.165	9.47345e-34	DC-05-Siglech_pDC	Hp1bp3
H2-Q61	8.16655e-38	0.421677	0.49	0.282	1.30902e-33	DC-05-Siglech_pDC	H2-Q6
Ncf11	1.18666e-37	0.426193	0.775	0.605	1.9021e-33	DC-05-Siglech_pDC	Ncf1
H2afv2	1.63027e-37	0.320539	0.529	0.313	2.61317e-33	DC-05-Siglech_pDC	H2afv
H2afy2	1.66046e-37	0.328221	0.785	0.588	2.66156e-33	DC-05-Siglech_pDC	H2afy
Atxn7l3b	2.36647e-37	0.316815	0.564	0.346	3.79322e-33	DC-05-Siglech_pDC	Atxn7l3b
Rpl51	4.60802e-37	0.263726	0.951	0.811	7.38619e-33	DC-05-Siglech_pDC	Rpl5
Srebf2	6.11881e-37	0.307331	0.371	0.185	9.80783e-33	DC-05-Siglech_pDC	Srebf2
Trim11	8.54433e-37	0.265808	0.264	0.112	1.36957e-32	DC-05-Siglech_pDC	Trim11
Ppp1r11	1.53506e-36	0.339813	0.587	0.379	2.46055e-32	DC-05-Siglech_pDC	Ppp1r11
2410015M20Rik	1.56621e-36	0.329385	0.64	0.439	2.51048e-32	DC-05-Siglech_pDC	2410015M20Rik
Snrnp25	1.97684e-36	0.250608	0.252	0.105	3.16867e-32	DC-05-Siglech_pDC	Snrnp25
Kdelr1	3.57461e-36	0.37633	0.629	0.437	5.72975e-32	DC-05-Siglech_pDC	Kdelr1
Ywhaq1	3.72907e-36	0.354935	0.653	0.46	5.97733e-32	DC-05-Siglech_pDC	Ywhaq
Ppp1cc	6.30207e-36	0.329045	0.499	0.294	1.01016e-31	DC-05-Siglech_pDC	Ppp1cc
Tmem59	1.68554e-35	0.317655	0.821	0.656	2.70175e-31	DC-05-Siglech_pDC	Tmem59
Mxd4	2.01006e-35	0.274094	0.254	0.108	3.22192e-31	DC-05-Siglech_pDC	Mxd4
E2f4	2.41958e-35	0.313344	0.328	0.162	3.87834e-31	DC-05-Siglech_pDC	E2f4
Churc1	6.33316e-35	0.306024	0.507	0.307	1.01514e-30	DC-05-Siglech_pDC	Churc1
Dcaf7	1.04597e-34	0.250905	0.301	0.138	1.67658e-30	DC-05-Siglech_pDC	Dcaf7
Rpl42	2.05357e-34	0.27997	0.92	0.808	3.29167e-30	DC-05-Siglech_pDC	Rpl4
Evi2a	5.10488e-34	0.334039	0.51	0.31	8.18261e-30	DC-05-Siglech_pDC	Evi2a
Magt1	6.08203e-34	0.310929	0.448	0.26	9.74889e-30	DC-05-Siglech_pDC	Magt1
Myo5a	1.10304e-33	0.259607	0.288	0.132	1.76806e-29	DC-05-Siglech_pDC	Myo5a
Igsf8	1.58021e-33	0.334447	0.458	0.264	2.53292e-29	DC-05-Siglech_pDC	Igsf8
Trmt1121	1.58696e-33	0.304663	0.838	0.684	2.54375e-29	DC-05-Siglech_pDC	Trmt112
Rnaset2a1	2.19045e-33	0.282866	0.85	0.721	3.51107e-29	DC-05-Siglech_pDC	Rnaset2a
Atf6b	2.28105e-33	0.296626	0.427	0.238	3.6563e-29	DC-05-Siglech_pDC	Atf6b
Mrps26	2.47482e-33	0.266344	0.332	0.165	3.96688e-29	DC-05-Siglech_pDC	Mrps26
Sec61a1	2.92815e-33	0.336873	0.559	0.359	4.69353e-29	DC-05-Siglech_pDC	Sec61a1
Pole4	3.80346e-33	0.324313	0.507	0.312	6.09657e-29	DC-05-Siglech_pDC	Pole4
Matr31	5.46438e-33	0.285938	0.405	0.221	8.75886e-29	DC-05-Siglech_pDC	Matr3
1110008P14Rik	6.65074e-33	0.294863	0.443	0.25	1.06605e-28	DC-05-Siglech_pDC	1110008P14Rik
Dhx9	8.23729e-33	0.267452	0.344	0.174	1.32036e-28	DC-05-Siglech_pDC	Dhx9
Borcs8	8.28785e-33	0.286215	0.398	0.216	1.32846e-28	DC-05-Siglech_pDC	Borcs8
Sp1401	8.93029e-33	0.329196	0.828	0.662	1.43144e-28	DC-05-Siglech_pDC	Sp140
Nhp2l1	1.56346e-32	0.302022	0.744	0.549	2.50607e-28	DC-05-Siglech_pDC	Nhp2l1
Eef1d1	1.61189e-32	0.313103	0.785	0.616	2.58371e-28	DC-05-Siglech_pDC	Eef1d
Tecr	1.95413e-32	0.335331	0.6	0.41	3.13228e-28	DC-05-Siglech_pDC	Tecr
Slc25a41	2.7103e-32	0.28771	0.374	0.198	4.34435e-28	DC-05-Siglech_pDC	Slc25a4
Spcs3	2.81713e-32	0.313397	0.345	0.182	4.51558e-28	DC-05-Siglech_pDC	Spcs3
Clec12a	3.57436e-32	0.359113	0.605	0.408	5.72934e-28	DC-05-Siglech_pDC	Clec12a
Man1a2	3.9963e-32	0.291105	0.285	0.133	6.40567e-28	DC-05-Siglech_pDC	Man1a2
C1qbp2	5.2091e-32	0.279996	0.501	0.298	8.34966e-28	DC-05-Siglech_pDC	C1qbp
Eps151	1.32408e-31	0.294351	0.393	0.217	2.12236e-27	DC-05-Siglech_pDC	Eps15
Unc93b1	1.77483e-31	0.2502	0.96	0.888	2.84487e-27	DC-05-Siglech_pDC	Unc93b1
Ngfrap11	2.05987e-31	0.273788	0.295	0.141	3.30176e-27	DC-05-Siglech_pDC	Ngfrap1
Tgfbr2	2.75846e-31	0.331144	0.347	0.182	4.42154e-27	DC-05-Siglech_pDC	Tgfbr2
Hiat1	4.08034e-31	0.275004	0.321	0.161	6.54037e-27	DC-05-Siglech_pDC	Hiat1
Sik1	5.49865e-31	0.286136	0.337	0.173	8.81379e-27	DC-05-Siglech_pDC	Sik1
Hnrnpab	1.26661e-30	0.297009	0.705	0.5	2.03026e-26	DC-05-Siglech_pDC	Hnrnpab
Atp1a1	2.65439e-30	0.29016	0.722	0.549	4.25472e-26	DC-05-Siglech_pDC	Atp1a1
Imp31	5.05016e-30	0.279548	0.437	0.256	8.0949e-26	DC-05-Siglech_pDC	Imp3
Tbca1	7.73643e-30	0.274861	0.721	0.526	1.24007e-25	DC-05-Siglech_pDC	Tbca
Atrx1	9.68926e-30	0.28328	0.421	0.244	1.55309e-25	DC-05-Siglech_pDC	Atrx
Wbp2	1.83948e-29	0.280441	0.539	0.346	2.94851e-25	DC-05-Siglech_pDC	Wbp2
Map3k81	1.85356e-29	0.382425	0.384	0.218	2.97107e-25	DC-05-Siglech_pDC	Map3k8
Txnip1	6.296e-29	0.26319	0.639	0.431	1.00919e-24	DC-05-Siglech_pDC	Txnip
Srp14	8.51934e-29	0.296174	0.723	0.566	1.36556e-24	DC-05-Siglech_pDC	Srp14
Smim11	1.2482e-28	0.261276	0.381	0.213	2.00074e-24	DC-05-Siglech_pDC	Smim11
Tagap	1.36672e-28	0.349588	0.287	0.143	2.19071e-24	DC-05-Siglech_pDC	Tagap
Hnrnph32	2.61964e-28	0.260977	0.311	0.16	4.19903e-24	DC-05-Siglech_pDC	Hnrnph3
Scpep1	4.51564e-28	0.300052	0.693	0.51	7.23813e-24	DC-05-Siglech_pDC	Scpep1
Insig1	5.2831e-28	0.286491	0.378	0.215	8.46829e-24	DC-05-Siglech_pDC	Insig1
Lsm6	5.71422e-28	0.27152	0.549	0.359	9.15932e-24	DC-05-Siglech_pDC	Lsm6
Ttc141	6.70916e-28	0.267114	0.332	0.178	1.07541e-23	DC-05-Siglech_pDC	Ttc14
Plaur	8.4532e-28	0.423145	0.828	0.706	1.35496e-23	DC-05-Siglech_pDC	Plaur
Tmem147	8.92296e-28	0.299141	0.474	0.297	1.43026e-23	DC-05-Siglech_pDC	Tmem147
Sh3gl1	9.85011e-28	0.260373	0.292	0.149	1.57887e-23	DC-05-Siglech_pDC	Sh3gl1
Tsc22d31	1.18852e-27	0.30044	0.619	0.421	1.90508e-23	DC-05-Siglech_pDC	Tsc22d3
Saraf	1.47828e-27	0.283666	0.586	0.4	2.36953e-23	DC-05-Siglech_pDC	Saraf
Ctbp1	2.26238e-27	0.258323	0.362	0.202	3.62637e-23	DC-05-Siglech_pDC	Ctbp1
Eml4	2.32875e-27	0.266565	0.284	0.144	3.73275e-23	DC-05-Siglech_pDC	Eml4
Dbnl	2.78656e-27	0.296874	0.748	0.577	4.46658e-23	DC-05-Siglech_pDC	Dbnl
H2-M3	6.2714e-27	0.274307	0.543	0.356	1.00524e-22	DC-05-Siglech_pDC	H2-M3
Pip4k2a1	6.40015e-27	0.265925	0.431	0.255	1.02588e-22	DC-05-Siglech_pDC	Pip4k2a
Fkbp2	7.56353e-27	0.280204	0.622	0.433	1.21236e-22	DC-05-Siglech_pDC	Fkbp2
Vamp2	1.17667e-26	0.260369	0.367	0.204	1.88608e-22	DC-05-Siglech_pDC	Vamp2
2700060E02Rik1	1.44918e-26	0.278364	0.808	0.663	2.32289e-22	DC-05-Siglech_pDC	2700060E02Rik
Ankrd121	1.46901e-26	0.256899	0.289	0.147	2.35468e-22	DC-05-Siglech_pDC	Ankrd12
Luc7l2	1.64327e-26	0.288217	0.613	0.442	2.634e-22	DC-05-Siglech_pDC	Luc7l2
U2af1	1.80783e-26	0.291003	0.695	0.526	2.89777e-22	DC-05-Siglech_pDC	U2af1
Tacc1	2.30849e-26	0.268576	0.337	0.185	3.70028e-22	DC-05-Siglech_pDC	Tacc1
Dnajb1	3.01573e-26	0.279067	0.487	0.319	4.83391e-22	DC-05-Siglech_pDC	Dnajb1
Lmo21	4.04013e-26	0.263454	0.338	0.185	6.47592e-22	DC-05-Siglech_pDC	Lmo2
Hnrnpul1	1.05216e-25	0.27424	0.403	0.239	1.68651e-21	DC-05-Siglech_pDC	Hnrnpul1
Grcc10	1.54493e-25	0.274864	0.818	0.684	2.47637e-21	DC-05-Siglech_pDC	Grcc10
Vcp1	2.0779e-25	0.298625	0.665	0.502	3.33067e-21	DC-05-Siglech_pDC	Vcp
Cyp51	2.1212e-25	0.251195	0.301	0.158	3.40007e-21	DC-05-Siglech_pDC	Cyp51
BC004004	2.12893e-25	0.258859	0.471	0.3	3.41246e-21	DC-05-Siglech_pDC	BC004004
Srsf3	5.35351e-25	0.278915	0.815	0.688	8.58114e-21	DC-05-Siglech_pDC	Srsf3
Dazap1	8.04968e-25	0.293642	0.443	0.285	1.29028e-20	DC-05-Siglech_pDC	Dazap1
Gng12	9.51009e-25	0.278577	0.497	0.32	1.52437e-20	DC-05-Siglech_pDC	Gng12
Atp6ap2	1.38004e-24	0.270179	0.629	0.462	2.21206e-20	DC-05-Siglech_pDC	Atp6ap2
Srsf6	2.11086e-24	0.261219	0.491	0.321	3.3835e-20	DC-05-Siglech_pDC	Srsf6
Cct5	2.48745e-24	0.287293	0.645	0.479	3.98713e-20	DC-05-Siglech_pDC	Cct5
Commd6	2.52903e-24	0.259307	0.365	0.214	4.05378e-20	DC-05-Siglech_pDC	Commd6
Eif4a21	2.6334e-24	0.281527	0.494	0.329	4.22108e-20	DC-05-Siglech_pDC	Eif4a2
Slc39a7	3.93495e-24	0.280332	0.371	0.219	6.30734e-20	DC-05-Siglech_pDC	Slc39a7
Srrm2	8.8464e-24	0.262493	0.775	0.604	1.41799e-19	DC-05-Siglech_pDC	Srrm2
Apoa1bp	9.56754e-24	0.270276	0.401	0.253	1.53358e-19	DC-05-Siglech_pDC	Apoa1bp
Slpi	1.01095e-23	0.437819	0.438	0.27	1.62045e-19	DC-05-Siglech_pDC	Slpi
Ssr2	1.01187e-23	0.304223	0.62	0.462	1.62193e-19	DC-05-Siglech_pDC	Ssr2
Srp19	1.14907e-23	0.255935	0.554	0.381	1.84184e-19	DC-05-Siglech_pDC	Srp19
Eif5	1.58938e-23	0.269109	0.689	0.536	2.54762e-19	DC-05-Siglech_pDC	Eif5
Mrfap1	2.47005e-23	0.266644	0.741	0.591	3.95925e-19	DC-05-Siglech_pDC	Mrfap1
Bcas2	3.19224e-23	0.2556	0.529	0.358	5.11684e-19	DC-05-Siglech_pDC	Bcas2
Ociad1	4.68191e-23	0.264341	0.645	0.482	7.50463e-19	DC-05-Siglech_pDC	Ociad1
Selt	7.76534e-23	0.260348	0.579	0.406	1.24471e-18	DC-05-Siglech_pDC	Selt
Hsp90aa1	1.07744e-22	0.268488	0.758	0.623	1.72702e-18	DC-05-Siglech_pDC	Hsp90aa1
Mrps16	1.13545e-22	0.253507	0.532	0.372	1.82001e-18	DC-05-Siglech_pDC	Mrps16
Colgalt1	1.78925e-22	0.262878	0.417	0.261	2.86799e-18	DC-05-Siglech_pDC	Colgalt1
Hadhb	3.70876e-22	0.251491	0.364	0.22	5.94477e-18	DC-05-Siglech_pDC	Hadhb
Kmt2e	3.96859e-22	0.28196	0.6	0.437	6.36125e-18	DC-05-Siglech_pDC	Kmt2e
Srpr	7.79615e-22	0.263621	0.49	0.327	1.24964e-17	DC-05-Siglech_pDC	Srpr
Pebp11	8.52282e-22	0.254779	0.607	0.44	1.36612e-17	DC-05-Siglech_pDC	Pebp1
Klf2	3.49509e-21	0.434621	0.582	0.422	5.60227e-17	DC-05-Siglech_pDC	Klf2
Commd3	3.88765e-21	0.263358	0.477	0.32	6.23152e-17	DC-05-Siglech_pDC	Commd3
Ostc	9.56641e-21	0.258388	0.669	0.523	1.5334e-16	DC-05-Siglech_pDC	Ostc
Nol71	2.38324e-20	0.256405	0.619	0.466	3.8201e-16	DC-05-Siglech_pDC	Nol7
Atg3	3.61772e-20	0.262111	0.596	0.443	5.79885e-16	DC-05-Siglech_pDC	Atg3
Map7d1	3.9268e-20	0.29196	0.5	0.35	6.29426e-16	DC-05-Siglech_pDC	Map7d1
Brd2	2.27965e-19	0.26887	0.605	0.462	3.65405e-15	DC-05-Siglech_pDC	Brd2
Ncl	2.768e-19	0.25209	0.638	0.485	4.43682e-15	DC-05-Siglech_pDC	Ncl
M6pr1	4.13535e-15	0.253627	0.768	0.673	6.62855e-11	DC-05-Siglech_pDC	M6pr
Nedd9	2.75697e-14	0.274186	0.301	0.193	4.41915e-10	DC-05-Siglech_pDC	Nedd9
Cst32	0	1.91101	1	0.991	0	DC-02-Clec9a_cDC1	Cst3
Cd24a	0	1.71987	0.94	0.115	0	DC-02-Clec9a_cDC1	Cd24a
Ppt1	0	1.55722	0.926	0.437	0	DC-02-Clec9a_cDC1	Ppt1
Naaa	0	1.49408	0.926	0.355	0	DC-02-Clec9a_cDC1	Naaa
Ckb2	0	1.34485	0.951	0.376	0	DC-02-Clec9a_cDC1	Ckb
Irf82	0	1.33354	0.977	0.618	0	DC-02-Clec9a_cDC1	Irf8
Clec9a1	0	1.27224	0.757	0.03	0	DC-02-Clec9a_cDC1	Clec9a
Wdfy41	0	1.26123	0.835	0.137	0	DC-02-Clec9a_cDC1	Wdfy4
Xcr1	0	1.08928	0.594	0.003	0	DC-02-Clec9a_cDC1	Xcr1
Atpif12	0	1.0488	0.977	0.576	0	DC-02-Clec9a_cDC1	Atpif1
Cxx1c	0	0.994506	0.5	0.008	0	DC-02-Clec9a_cDC1	Cxx1c
Batf32	0	0.964227	0.821	0.143	0	DC-02-Clec9a_cDC1	Batf3
Olfm11	0	0.940486	0.66	0.094	0	DC-02-Clec9a_cDC1	Olfm1
Trim351	0	0.925917	0.676	0.094	0	DC-02-Clec9a_cDC1	Trim35
Naga1	0	0.918401	0.84	0.273	0	DC-02-Clec9a_cDC1	Naga
Pkib3	0	0.859542	0.844	0.214	0	DC-02-Clec9a_cDC1	Pkib
Ppm1m2	0	0.849031	0.85	0.232	0	DC-02-Clec9a_cDC1	Ppm1m
Amica12	0	0.830506	0.766	0.146	0	DC-02-Clec9a_cDC1	Amica1
Hmgn13	0	0.80998	0.736	0.168	0	DC-02-Clec9a_cDC1	Hmgn1
Flt33	0	0.807532	0.679	0.065	0	DC-02-Clec9a_cDC1	Flt3
Ahr	0	0.79115	0.64	0.142	0	DC-02-Clec9a_cDC1	Ahr
Rab7b	0	0.790755	0.819	0.238	0	DC-02-Clec9a_cDC1	Rab7b
St3gal5	0	0.775003	0.715	0.122	0	DC-02-Clec9a_cDC1	St3gal5
Fnbp11	0	0.771669	0.79	0.227	0	DC-02-Clec9a_cDC1	Fnbp1
Rpl143	0	0.760093	0.996	0.93	0	DC-02-Clec9a_cDC1	Rpl14
1961-09-01	0	0.751802	0.702	0.096	0	DC-02-Clec9a_cDC1	2021-09-06
Txndc15	0	0.741079	0.776	0.2	0	DC-02-Clec9a_cDC1	Txndc15
Gcsam	0	0.712641	0.508	0.001	0	DC-02-Clec9a_cDC1	Gcsam
Fgd21	0	0.711042	0.776	0.182	0	DC-02-Clec9a_cDC1	Fgd2
H2-Ob2	0	0.702983	0.565	0.048	0	DC-02-Clec9a_cDC1	H2-Ob
Snx22	0	0.693551	0.499	0.004	0	DC-02-Clec9a_cDC1	Snx22
Cadm1	0	0.66588	0.403	0.029	0	DC-02-Clec9a_cDC1	Cadm1
Ece1	0	0.655171	0.601	0.084	0	DC-02-Clec9a_cDC1	Ece1
Arsb	0	0.62983	0.552	0.066	0	DC-02-Clec9a_cDC1	Arsb
Mycl	0	0.626779	0.456	0.013	0	DC-02-Clec9a_cDC1	Mycl
Itgae	0	0.618715	0.351	0.008	0	DC-02-Clec9a_cDC1	Itgae
Tnni2	0	0.615025	0.503	0.048	0	DC-02-Clec9a_cDC1	Tnni2
Anpep	0	0.60904	0.547	0.056	0	DC-02-Clec9a_cDC1	Anpep
Btla	0	0.606277	0.51	0.026	0	DC-02-Clec9a_cDC1	Btla
H2-Oa3	0	0.601495	0.626	0.092	0	DC-02-Clec9a_cDC1	H2-Oa
A530099J19Rik	0	0.599192	0.397	0.001	0	DC-02-Clec9a_cDC1	A530099J19Rik
Cxx1b	0	0.594334	0.446	0.07	0	DC-02-Clec9a_cDC1	Cxx1b
Shtn1	0	0.57682	0.568	0.079	0	DC-02-Clec9a_cDC1	Shtn1
Ffar4	0	0.513943	0.384	0.013	0	DC-02-Clec9a_cDC1	Ffar4
BC0350441	0	0.496193	0.5	0.076	0	DC-02-Clec9a_cDC1	BC035044
Sdad1	0	0.490775	0.529	0.095	0	DC-02-Clec9a_cDC1	Sdad1
Dbn1	0	0.488655	0.392	0.01	0	DC-02-Clec9a_cDC1	Dbn1
Dpp43	0	0.481613	0.497	0.081	0	DC-02-Clec9a_cDC1	Dpp4
Slc46a31	0	0.47272	0.49	0.076	0	DC-02-Clec9a_cDC1	Slc46a3
Pdia5	0	0.469448	0.374	0.012	0	DC-02-Clec9a_cDC1	Pdia5
Pianp	0	0.459282	0.276	0.002	0	DC-02-Clec9a_cDC1	Pianp
Ap1s3	0	0.457365	0.442	0.037	0	DC-02-Clec9a_cDC1	Ap1s3
Hepacam2	0	0.444995	0.325	0.011	0	DC-02-Clec9a_cDC1	Hepacam2
Tlr3	0	0.417169	0.358	0.028	0	DC-02-Clec9a_cDC1	Tlr3
Spint23	0	0.406404	0.474	0.064	0	DC-02-Clec9a_cDC1	Spint2
Fchsd2	0	0.399238	0.394	0.039	0	DC-02-Clec9a_cDC1	Fchsd2
Nup210	0	0.380649	0.419	0.061	0	DC-02-Clec9a_cDC1	Nup210
2021-09-03	0	0.372376	0.278	0.002	0	DC-02-Clec9a_cDC1	2021-09-03
Asb21	0	0.366263	0.306	0.03	0	DC-02-Clec9a_cDC1	Asb2
Cystm1	0	0.361706	0.317	0.014	0	DC-02-Clec9a_cDC1	Cystm1
Unc119b	0	0.360751	0.35	0.042	0	DC-02-Clec9a_cDC1	Unc119b
Kit	0	0.35377	0.312	0.021	0	DC-02-Clec9a_cDC1	Kit
Sult1a1	0	0.344474	0.253	0.018	0	DC-02-Clec9a_cDC1	Sult1a1
Zbtb461	0	0.340645	0.344	0.029	0	DC-02-Clec9a_cDC1	Zbtb46
Tlr11	0	0.339177	0.266	0.005	0	DC-02-Clec9a_cDC1	Tlr11
Fam149a	0	0.299905	0.252	0.005	0	DC-02-Clec9a_cDC1	Fam149a
Tspan33	0	0.274569	0.257	0.019	0	DC-02-Clec9a_cDC1	Tspan33
Tcf19	0	0.271782	0.252	0.013	0	DC-02-Clec9a_cDC1	Tcf19
Cks1b	7.77277e-305	0.550603	0.417	0.064	1.2459e-300	DC-02-Clec9a_cDC1	Cks1b
H2-DMb23	6.65822e-299	0.440371	0.606	0.122	1.06725e-294	DC-02-Clec9a_cDC1	H2-DMb2
Prkar2a	2.58098e-296	0.402745	0.411	0.062	4.13705e-292	DC-02-Clec9a_cDC1	Prkar2a
Rps113	1.46441e-294	0.636796	1	0.989	2.3473e-290	DC-02-Clec9a_cDC1	Rps11
Eef1b22	5.07038e-294	0.924965	0.995	0.877	8.12731e-290	DC-02-Clec9a_cDC1	Eef1b2
P2ry103	1.12721e-287	0.420046	0.406	0.062	1.80681e-283	DC-02-Clec9a_cDC1	P2ry10
Plbd12	1.53194e-286	0.892448	0.991	0.804	2.45555e-282	DC-02-Clec9a_cDC1	Plbd1
Cd36	2.42597e-282	0.298576	0.322	0.04	3.88858e-278	DC-02-Clec9a_cDC1	Cd36
Dut	1.7466e-271	0.576238	0.38	0.06	2.79962e-267	DC-02-Clec9a_cDC1	Dut
Unc119	2.14546e-270	0.580543	0.637	0.155	3.43896e-266	DC-02-Clec9a_cDC1	Unc119
Serpinb6b1	5.5657e-269	0.414465	0.276	0.031	8.92126e-265	DC-02-Clec9a_cDC1	Serpinb6b
Rpsa3	9.74841e-257	0.56156	1	0.986	1.56257e-252	DC-02-Clec9a_cDC1	Rpsa
Pak11	9.2252e-256	0.650873	0.739	0.219	1.47871e-251	DC-02-Clec9a_cDC1	Pak1
Cyb5a1	7.6432e-254	0.784285	0.845	0.321	1.22513e-249	DC-02-Clec9a_cDC1	Cyb5a
H2-Ab12	2.25475e-253	0.981789	1	0.573	3.61415e-249	DC-02-Clec9a_cDC1	H2-Ab1
H2-Aa3	4.25208e-253	0.993084	1	0.562	6.81566e-249	DC-02-Clec9a_cDC1	H2-Aa
Pbx1	1.63124e-252	0.331301	0.37	0.057	2.61471e-248	DC-02-Clec9a_cDC1	Pbx1
Dctpp1	5.72576e-248	0.648101	0.61	0.158	9.17783e-244	DC-02-Clec9a_cDC1	Dctpp1
Adam191	2.69708e-247	0.352193	0.327	0.047	4.32314e-243	DC-02-Clec9a_cDC1	Adam19
H2-Eb13	4.7252e-247	0.952086	1	0.516	7.57402e-243	DC-02-Clec9a_cDC1	H2-Eb1
Lpcat11	4.08141e-246	0.406291	0.467	0.091	6.5421e-242	DC-02-Clec9a_cDC1	Lpcat1
Ptms4	4.61546e-244	0.834308	0.957	0.486	7.39812e-240	DC-02-Clec9a_cDC1	Ptms
Tbrg12	6.14628e-244	0.482075	0.607	0.146	9.85187e-240	DC-02-Clec9a_cDC1	Tbrg1
Id21	1.19564e-243	1.07365	0.928	0.475	1.91649e-239	DC-02-Clec9a_cDC1	Id2
P2ry141	9.45287e-239	0.408204	0.458	0.09	1.5152e-234	DC-02-Clec9a_cDC1	P2ry14
Dynll21	1.74711e-238	0.456789	0.535	0.12	2.80044e-234	DC-02-Clec9a_cDC1	Dynll2
Timeless	2.49001e-238	0.300887	0.272	0.034	3.99124e-234	DC-02-Clec9a_cDC1	Timeless
Nek62	7.19216e-236	0.426102	0.549	0.124	1.15283e-231	DC-02-Clec9a_cDC1	Nek6
Tmsb101	1.18796e-234	0.733152	1	0.988	1.90418e-230	DC-02-Clec9a_cDC1	Tmsb10
Tmsb4x1	4.88929e-233	0.52782	1	0.999	7.83705e-229	DC-02-Clec9a_cDC1	Tmsb4x
Rps210	2.30464e-232	0.48887	1	0.988	3.69411e-228	DC-02-Clec9a_cDC1	Rps2
Ifi2051	7.17183e-226	0.898368	0.912	0.392	1.14957e-221	DC-02-Clec9a_cDC1	Ifi205
Rab43	8.98407e-225	0.431093	0.475	0.101	1.44006e-220	DC-02-Clec9a_cDC1	Rab43
Rps262	2.31324e-224	0.548421	0.997	0.982	3.70789e-220	DC-02-Clec9a_cDC1	Rps26
Lrrk2	3.02356e-222	0.316995	0.326	0.051	4.84646e-218	DC-02-Clec9a_cDC1	Lrrk2
Rbbp72	4.239e-221	0.554049	0.646	0.185	6.79469e-217	DC-02-Clec9a_cDC1	Rbbp7
Mctp1	9.6039e-221	0.293106	0.316	0.048	1.53941e-216	DC-02-Clec9a_cDC1	Mctp1
Plp23	3.05992e-219	0.663854	0.849	0.327	4.90475e-215	DC-02-Clec9a_cDC1	Plp2
Rpl281	2.94782e-215	0.495556	0.999	0.987	4.72505e-211	DC-02-Clec9a_cDC1	Rpl28
Rpl13a3	1.94414e-213	0.55576	1	0.964	3.11627e-209	DC-02-Clec9a_cDC1	Rpl13a
Rps62	5.02467e-212	0.628732	0.991	0.9	8.05404e-208	DC-02-Clec9a_cDC1	Rps6
C1qbp3	5.62969e-212	0.685937	0.776	0.289	9.02383e-208	DC-02-Clec9a_cDC1	C1qbp
Pafah1b32	7.55651e-212	0.481819	0.631	0.174	1.21123e-207	DC-02-Clec9a_cDC1	Pafah1b3
Cbfa2t34	1.46255e-211	0.503765	0.683	0.196	2.34433e-207	DC-02-Clec9a_cDC1	Cbfa2t3
Rps51	1.79036e-211	0.507441	1	0.984	2.86977e-207	DC-02-Clec9a_cDC1	Rps5
Net12	4.624e-211	0.284844	0.38	0.069	7.41181e-207	DC-02-Clec9a_cDC1	Net1
Tbc1d82	2.41116e-208	0.390994	0.533	0.126	3.86485e-204	DC-02-Clec9a_cDC1	Tbc1d8
Sfxn1	1.18373e-207	0.356839	0.424	0.087	1.8974e-203	DC-02-Clec9a_cDC1	Sfxn1
Cyfip21	1.27073e-207	0.370287	0.501	0.114	2.03685e-203	DC-02-Clec9a_cDC1	Cyfip2
Uchl31	3.14769e-207	0.434914	0.529	0.128	5.04543e-203	DC-02-Clec9a_cDC1	Uchl3
2310040G24Rik	4.22788e-207	0.278291	0.335	0.056	6.77687e-203	DC-02-Clec9a_cDC1	2310040G24Rik
Bri3bp3	2.50127e-206	0.613123	0.826	0.314	4.00929e-202	DC-02-Clec9a_cDC1	Bri3bp
Kmo3	9.04352e-205	0.339094	0.433	0.089	1.44959e-200	DC-02-Clec9a_cDC1	Kmo
H2-DMb11	1.59712e-204	0.747407	0.989	0.609	2.56002e-200	DC-02-Clec9a_cDC1	H2-DMb1
Ngfrap12	1.9177e-204	0.451599	0.538	0.133	3.07387e-200	DC-02-Clec9a_cDC1	Ngfrap1
Tbc1d10c1	3.31412e-204	0.287947	0.37	0.068	5.3122e-200	DC-02-Clec9a_cDC1	Tbc1d10c
Rps3a12	5.46073e-201	0.445317	1	0.989	8.753e-197	DC-02-Clec9a_cDC1	Rps3a1
Cd742	3.16955e-200	0.827786	1	0.815	5.08048e-196	DC-02-Clec9a_cDC1	Cd74
Actn11	1.71046e-196	0.317085	0.311	0.052	2.7417e-192	DC-02-Clec9a_cDC1	Actn1
Ppp1r111	2.27991e-195	0.642457	0.845	0.371	3.65446e-191	DC-02-Clec9a_cDC1	Ppp1r11
Ciita2	8.24891e-194	0.31261	0.398	0.081	1.32222e-189	DC-02-Clec9a_cDC1	Ciita
H2afx	1.89922e-193	0.573018	0.496	0.124	3.04426e-189	DC-02-Clec9a_cDC1	H2afx
Tbca2	4.18777e-193	0.660325	0.933	0.519	6.71258e-189	DC-02-Clec9a_cDC1	Tbca
Myo9a	7.98921e-190	0.263736	0.325	0.057	1.28059e-185	DC-02-Clec9a_cDC1	Myo9a
Ezh2	6.3877e-188	0.317314	0.321	0.057	1.02388e-183	DC-02-Clec9a_cDC1	Ezh2
Rpl322	1.64729e-187	0.50214	0.999	0.984	2.64045e-183	DC-02-Clec9a_cDC1	Rpl32
Rps202	2.26966e-187	0.462219	1	0.989	3.63803e-183	DC-02-Clec9a_cDC1	Rps20
Ncoa71	1.16013e-186	0.672635	0.552	0.165	1.85958e-182	DC-02-Clec9a_cDC1	Ncoa7
Mpp6	1.2761e-186	0.331523	0.403	0.085	2.04547e-182	DC-02-Clec9a_cDC1	Mpp6
Set2	3.74373e-186	0.640851	0.801	0.334	6.00082e-182	DC-02-Clec9a_cDC1	Set
Bloc1s23	3.7608e-180	0.555685	0.782	0.297	6.02818e-176	DC-02-Clec9a_cDC1	Bloc1s2
Gm2a2	1.46028e-179	0.725899	0.979	0.796	2.34068e-175	DC-02-Clec9a_cDC1	Gm2a
Fdps2	3.2646e-178	0.758503	0.665	0.233	5.23283e-174	DC-02-Clec9a_cDC1	Fdps
Gar1	5.89526e-177	0.33687	0.403	0.089	9.44951e-173	DC-02-Clec9a_cDC1	Gar1
Rplp12	1.54954e-176	0.551238	1	0.977	2.48375e-172	DC-02-Clec9a_cDC1	Rplp1
Slamf73	2.94132e-172	0.510929	0.751	0.265	4.71464e-168	DC-02-Clec9a_cDC1	Slamf7
Rpl123	4.92328e-172	0.59721	0.98	0.804	7.89153e-168	DC-02-Clec9a_cDC1	Rpl12
Anxa61	5.63472e-172	0.61967	0.822	0.358	9.0319e-168	DC-02-Clec9a_cDC1	Anxa6
Stmn1	4.55073e-170	0.481196	0.257	0.042	7.29437e-166	DC-02-Clec9a_cDC1	Stmn1
Rps31	1.09985e-169	0.376277	1	0.985	1.76295e-165	DC-02-Clec9a_cDC1	Rps3
Rpl132	5.56426e-166	0.369118	1	0.995	8.91895e-162	DC-02-Clec9a_cDC1	Rpl13
Sms2	6.21802e-166	0.36462	0.485	0.127	9.96687e-162	DC-02-Clec9a_cDC1	Sms
Rpl43	3.07978e-165	0.556158	0.981	0.806	4.93658e-161	DC-02-Clec9a_cDC1	Rpl4
Rpl310	3.21494e-164	0.47676	0.999	0.945	5.15322e-160	DC-02-Clec9a_cDC1	Rpl3
Rpl111	1.2667e-163	0.385888	0.999	0.99	2.0304e-159	DC-02-Clec9a_cDC1	Rpl11
Map4k13	6.66822e-162	0.416394	0.583	0.177	1.06885e-157	DC-02-Clec9a_cDC1	Map4k1
Acadl3	8.86154e-161	0.693481	0.723	0.299	1.42042e-156	DC-02-Clec9a_cDC1	Acadl
Cnn23	5.79298e-160	0.598624	0.952	0.629	9.28557e-156	DC-02-Clec9a_cDC1	Cnn2
Ccnd13	2.35148e-159	0.606741	0.762	0.294	3.76919e-155	DC-02-Clec9a_cDC1	Ccnd1
Avpi13	2.64372e-157	0.39029	0.446	0.114	4.23761e-153	DC-02-Clec9a_cDC1	Avpi1
Cd9	1.2761e-156	0.429162	0.78	0.305	2.04545e-152	DC-02-Clec9a_cDC1	Cd9
Herpud14	3.13824e-156	0.686998	0.72	0.287	5.03028e-152	DC-02-Clec9a_cDC1	Herpud1
Npm12	6.4299e-156	0.604659	0.961	0.782	1.03065e-151	DC-02-Clec9a_cDC1	Npm1
Mcm6	1.20032e-155	0.408451	0.321	0.068	1.92399e-151	DC-02-Clec9a_cDC1	Mcm6
Rpl10a2	2.30879e-154	0.453516	0.996	0.946	3.70076e-150	DC-02-Clec9a_cDC1	Rpl10a
Mlec1	1.29137e-152	0.393338	0.558	0.17	2.06994e-148	DC-02-Clec9a_cDC1	Mlec
Fbl2	8.39251e-152	0.590561	0.849	0.418	1.34524e-147	DC-02-Clec9a_cDC1	Fbl
Rps82	2.8362e-151	0.377749	1	0.992	4.54614e-147	DC-02-Clec9a_cDC1	Rps8
Arhgap18	3.7863e-151	0.364948	0.447	0.118	6.06907e-147	DC-02-Clec9a_cDC1	Arhgap18
Parvg1	9.19098e-150	0.390352	0.576	0.179	1.47322e-145	DC-02-Clec9a_cDC1	Parvg
Hsp90ab14	3.36045e-149	0.489286	1	0.947	5.38647e-145	DC-02-Clec9a_cDC1	Hsp90ab1
Rpl221	2.58331e-148	0.438915	1	0.955	4.14078e-144	DC-02-Clec9a_cDC1	Rpl22
Gng103	3.29852e-148	0.639764	0.963	0.743	5.2872e-144	DC-02-Clec9a_cDC1	Gng10
Rpl52	6.60962e-147	0.525502	0.98	0.81	1.05946e-142	DC-02-Clec9a_cDC1	Rpl5
Rps182	1.35993e-146	0.480648	0.994	0.944	2.17984e-142	DC-02-Clec9a_cDC1	Rps18
Psmb91	8.61346e-146	0.547445	0.971	0.771	1.38065e-141	DC-02-Clec9a_cDC1	Psmb9
Klrk13	2.44092e-143	0.4148	0.66	0.228	3.91256e-139	DC-02-Clec9a_cDC1	Klrk1
Akr7a51	1.51782e-142	0.327345	0.453	0.124	2.43291e-138	DC-02-Clec9a_cDC1	Akr7a5
Lsp14	7.0535e-142	0.560062	0.997	0.754	1.13061e-137	DC-02-Clec9a_cDC1	Lsp1
Gpr1712	3.85344e-141	0.805352	0.626	0.251	6.17668e-137	DC-02-Clec9a_cDC1	Gpr171
Mrps28	1.14298e-140	0.401675	0.558	0.18	1.83209e-136	DC-02-Clec9a_cDC1	Mrps28
Mrpl42	1.40566e-140	0.461997	0.72	0.289	2.25313e-136	DC-02-Clec9a_cDC1	Mrpl42
Rala1	3.70648e-140	0.588295	0.84	0.439	5.94111e-136	DC-02-Clec9a_cDC1	Rala
Rpl213	9.83824e-140	0.455979	0.994	0.895	1.57697e-135	DC-02-Clec9a_cDC1	Rpl21
Rps193	2.99093e-139	0.385802	0.996	0.979	4.79417e-135	DC-02-Clec9a_cDC1	Rps19
Erlin11	4.98552e-139	0.329244	0.431	0.116	7.9913e-135	DC-02-Clec9a_cDC1	Erlin1
Dynlt1a	2.67404e-138	0.356743	0.457	0.13	4.28622e-134	DC-02-Clec9a_cDC1	Dynlt1a
Alyref	6.56693e-138	0.347662	0.477	0.139	1.05261e-133	DC-02-Clec9a_cDC1	Alyref
Ppia3	1.36216e-136	0.435045	1	0.989	2.1834e-132	DC-02-Clec9a_cDC1	Ppia
Ppan	2.20139e-136	0.250249	0.296	0.062	3.52861e-132	DC-02-Clec9a_cDC1	Ppan
Arpc5l3	1.0449e-135	0.428964	0.747	0.296	1.67487e-131	DC-02-Clec9a_cDC1	Arpc5l
Oxct1	1.44293e-135	0.412449	0.576	0.194	2.31287e-131	DC-02-Clec9a_cDC1	Oxct1
Hspe12	1.26866e-134	0.609851	0.901	0.578	2.03353e-130	DC-02-Clec9a_cDC1	Hspe1
Camk1d	1.59134e-134	0.448461	0.616	0.22	2.55076e-130	DC-02-Clec9a_cDC1	Camk1d
Ccdc1071	2.10767e-134	0.325724	0.442	0.124	3.37839e-130	DC-02-Clec9a_cDC1	Ccdc107
Rps4x2	6.31604e-134	0.362312	1	0.988	1.0124e-129	DC-02-Clec9a_cDC1	Rps4x
Atp6v0a2	1.13861e-132	0.354584	0.55	0.176	1.82507e-128	DC-02-Clec9a_cDC1	Atp6v0a2
Hint32	2.1119e-132	0.293782	0.486	0.141	3.38517e-128	DC-02-Clec9a_cDC1	Hint3
Itgax2	2.30262e-132	0.340579	0.54	0.172	3.69086e-128	DC-02-Clec9a_cDC1	Itgax
Cycs	4.4104e-132	0.635798	0.985	0.811	7.06943e-128	DC-02-Clec9a_cDC1	Cycs
Pomp	8.81036e-132	0.470686	0.984	0.839	1.41221e-127	DC-02-Clec9a_cDC1	Pomp
Rps15a2	1.64892e-129	0.372995	1	0.979	2.64305e-125	DC-02-Clec9a_cDC1	Rps15a
Nap1l12	4.33602e-128	0.5634	0.841	0.44	6.95021e-124	DC-02-Clec9a_cDC1	Nap1l1
Ranbp11	5.03718e-128	0.652407	0.824	0.469	8.07409e-124	DC-02-Clec9a_cDC1	Ranbp1
Rps71	1.11366e-127	0.354741	1	0.986	1.78508e-123	DC-02-Clec9a_cDC1	Rps7
Rpl152	1.24043e-127	0.34263	0.997	0.972	1.98829e-123	DC-02-Clec9a_cDC1	Rpl15
Rnf1672	1.27114e-126	0.325175	0.515	0.161	2.0375e-122	DC-02-Clec9a_cDC1	Rnf167
Rpl171	8.12807e-126	0.536531	0.962	0.783	1.30285e-121	DC-02-Clec9a_cDC1	Rpl17
Cct31	2.06545e-125	0.458972	0.65	0.254	3.31072e-121	DC-02-Clec9a_cDC1	Cct3
Casp6	5.14212e-125	0.359202	0.474	0.145	8.2423e-121	DC-02-Clec9a_cDC1	Casp6
Rps151	8.8961e-124	0.464499	0.981	0.829	1.42596e-119	DC-02-Clec9a_cDC1	Rps15
Eef1g3	1.31897e-123	0.52151	0.877	0.517	2.11418e-119	DC-02-Clec9a_cDC1	Eef1g
Sh3bp11	5.24389e-123	0.482688	0.848	0.429	8.40542e-119	DC-02-Clec9a_cDC1	Sh3bp1
Pcyt21	1.98537e-122	0.254624	0.374	0.098	3.18235e-118	DC-02-Clec9a_cDC1	Pcyt2
Rpl18a2	2.63099e-122	0.362107	1	0.992	4.21721e-118	DC-02-Clec9a_cDC1	Rpl18a
Rpl81	3.1174e-120	0.314714	0.997	0.984	4.99688e-116	DC-02-Clec9a_cDC1	Rpl8
Nop581	7.27827e-119	0.395055	0.51	0.172	1.16663e-114	DC-02-Clec9a_cDC1	Nop58
Got2	3.47035e-118	0.436547	0.718	0.302	5.56262e-114	DC-02-Clec9a_cDC1	Got2
Srm1	1.16157e-117	0.352966	0.411	0.121	1.86188e-113	DC-02-Clec9a_cDC1	Srm
Rpl271	4.1497e-117	0.317986	0.997	0.975	6.65155e-113	DC-02-Clec9a_cDC1	Rpl27
Ruvbl1	7.81634e-117	0.256352	0.39	0.108	1.25288e-112	DC-02-Clec9a_cDC1	Ruvbl1
Rps162	1.5882e-116	0.301748	1	0.994	2.54572e-112	DC-02-Clec9a_cDC1	Rps16
Impdh2	2.13682e-115	0.4287	0.637	0.254	3.42511e-111	DC-02-Clec9a_cDC1	Impdh2
Rnase62	3.92971e-115	0.431005	0.787	0.369	6.29893e-111	DC-02-Clec9a_cDC1	Rnase6
Rpl27a1	1.63415e-114	0.365233	0.997	0.976	2.61938e-110	DC-02-Clec9a_cDC1	Rpl27a
Rpl371	1.64884e-113	0.362741	1	0.99	2.64293e-109	DC-02-Clec9a_cDC1	Rpl37
Rpl351	2.99281e-113	0.312227	0.999	0.982	4.79718e-109	DC-02-Clec9a_cDC1	Rpl35
Srebf21	1.62983e-112	0.323917	0.53	0.18	2.61246e-108	DC-02-Clec9a_cDC1	Srebf2
Rpl23a1	4.79596e-112	0.414007	0.975	0.816	7.68745e-108	DC-02-Clec9a_cDC1	Rpl23a
Rps121	7.91493e-112	0.405667	0.994	0.965	1.26868e-107	DC-02-Clec9a_cDC1	Rps12
Taldo1	3.39859e-110	0.465352	0.992	0.914	5.44761e-106	DC-02-Clec9a_cDC1	Taldo1
Rpl192	8.57876e-110	0.262462	1	0.994	1.37509e-105	DC-02-Clec9a_cDC1	Rpl19
Acvrl1	1.34034e-109	0.37858	0.579	0.217	2.14843e-105	DC-02-Clec9a_cDC1	Acvrl1
Lsm61	1.68956e-109	0.431343	0.763	0.352	2.70819e-105	DC-02-Clec9a_cDC1	Lsm6
Rpl261	3.53008e-109	0.327021	0.999	0.974	5.65836e-105	DC-02-Clec9a_cDC1	Rpl26
Slc25a20	4.25115e-109	0.408396	0.506	0.178	6.81417e-105	DC-02-Clec9a_cDC1	Slc25a20
Slc1a5	6.34071e-109	0.344831	0.518	0.177	1.01635e-104	DC-02-Clec9a_cDC1	Slc1a5
Pa2g41	6.74382e-109	0.507059	0.689	0.309	1.08097e-104	DC-02-Clec9a_cDC1	Pa2g4
Nsun2	3.07021e-108	0.338156	0.487	0.165	4.92125e-104	DC-02-Clec9a_cDC1	Nsun2
Mthfd21	1.56222e-107	0.334208	0.506	0.175	2.50408e-103	DC-02-Clec9a_cDC1	Mthfd2
Slc8b1	1.83005e-107	0.387632	0.608	0.237	2.93339e-103	DC-02-Clec9a_cDC1	Slc8b1
Apex12	1.89401e-107	0.302508	0.447	0.143	3.0359e-103	DC-02-Clec9a_cDC1	Apex1
Rps231	2.05694e-107	0.349309	0.996	0.967	3.29707e-103	DC-02-Clec9a_cDC1	Rps23
Fcgrt2	2.23074e-107	0.293248	0.596	0.219	3.57565e-103	DC-02-Clec9a_cDC1	Fcgrt
Rpl181	2.71343e-107	0.281256	0.999	0.992	4.34936e-103	DC-02-Clec9a_cDC1	Rpl18
Hnrnpab1	6.56634e-107	0.522188	0.85	0.495	1.05252e-102	DC-02-Clec9a_cDC1	Hnrnpab
Pfkp1	2.45211e-106	0.405322	0.654	0.271	3.93049e-102	DC-02-Clec9a_cDC1	Pfkp
Prkra	3.13905e-106	0.255932	0.39	0.114	5.03158e-102	DC-02-Clec9a_cDC1	Prkra
2700060E02Rik2	3.05392e-105	0.451201	0.936	0.659	4.89513e-101	DC-02-Clec9a_cDC1	2700060E02Rik
Rps211	7.16829e-105	0.364272	0.997	0.967	1.14901e-100	DC-02-Clec9a_cDC1	Rps21
Prmt1	1.39802e-104	0.410226	0.623	0.258	2.24089e-100	DC-02-Clec9a_cDC1	Prmt1
Gnb2l11	1.75607e-104	0.383921	0.989	0.895	2.8148e-100	DC-02-Clec9a_cDC1	Gnb2l1
Grasp2	6.97749e-104	0.560845	0.592	0.25	1.11842e-99	DC-02-Clec9a_cDC1	Grasp
Rpl61	2.57522e-103	0.295188	1	0.984	4.12781e-99	DC-02-Clec9a_cDC1	Rpl6
Rpl36a3	3.55922e-103	0.401619	0.985	0.886	5.70507e-99	DC-02-Clec9a_cDC1	Rpl36a
G3bp11	1.43353e-102	0.404017	0.685	0.299	2.29781e-98	DC-02-Clec9a_cDC1	G3bp1
Lpcat4	3.1013e-102	0.257678	0.322	0.087	4.97108e-98	DC-02-Clec9a_cDC1	Lpcat4
Rps131	3.55377e-102	0.306085	0.995	0.965	5.69634e-98	DC-02-Clec9a_cDC1	Rps13
H2afy3	5.08062e-102	0.465118	0.916	0.584	8.14373e-98	DC-02-Clec9a_cDC1	H2afy
Lsm2	7.56366e-102	0.331264	0.499	0.177	1.21238e-97	DC-02-Clec9a_cDC1	Lsm2
Gtpbp4	1.64825e-100	0.319559	0.487	0.171	2.64198e-96	DC-02-Clec9a_cDC1	Gtpbp4
Prpf19	2.70021e-100	0.354608	0.54	0.205	4.32816e-96	DC-02-Clec9a_cDC1	Prpf19
Rplp01	4.19425e-100	0.308217	1	0.988	6.72297e-96	DC-02-Clec9a_cDC1	Rplp0
Sub13	2.85533e-99	0.422593	0.977	0.874	4.57682e-95	DC-02-Clec9a_cDC1	Sub1
Dynlt1b	2.8921e-99	0.455613	0.946	0.703	4.63575e-95	DC-02-Clec9a_cDC1	Dynlt1b
Sdf2l1	4.77945e-99	0.586379	0.751	0.407	7.66098e-95	DC-02-Clec9a_cDC1	Sdf2l1
Itpr12	9.35507e-99	0.284395	0.466	0.158	1.49952e-94	DC-02-Clec9a_cDC1	Itpr1
Cpne31	4.22314e-98	0.336145	0.577	0.224	6.76927e-94	DC-02-Clec9a_cDC1	Cpne3
Rpl35a1	8.69373e-98	0.339069	0.99	0.94	1.39352e-93	DC-02-Clec9a_cDC1	Rpl35a
Snrpf1	1.30472e-96	0.455866	0.868	0.53	2.09133e-92	DC-02-Clec9a_cDC1	Snrpf
Rps282	1.33025e-96	0.354455	0.99	0.954	2.13225e-92	DC-02-Clec9a_cDC1	Rps28
Rps251	4.11301e-95	0.379675	0.977	0.851	6.59275e-91	DC-02-Clec9a_cDC1	Rps25
Rps171	7.61055e-95	0.436904	0.962	0.778	1.2199e-90	DC-02-Clec9a_cDC1	Rps17
Rpl393	1.01009e-94	0.321747	0.999	0.981	1.61908e-90	DC-02-Clec9a_cDC1	Rpl39
Isyna1	1.81027e-94	0.327852	0.495	0.181	2.90169e-90	DC-02-Clec9a_cDC1	Isyna1
Anp32e2	3.96719e-94	0.374655	0.598	0.251	6.35902e-90	DC-02-Clec9a_cDC1	Anp32e
Cltb1	2.06451e-93	0.299284	0.486	0.176	3.3092e-89	DC-02-Clec9a_cDC1	Cltb
Rps101	2.71566e-93	0.26001	1	0.99	4.35293e-89	DC-02-Clec9a_cDC1	Rps10
Tbc1d9	8.55468e-93	0.288113	0.465	0.162	1.37123e-88	DC-02-Clec9a_cDC1	Tbc1d9
Nudc	2.87534e-91	0.399307	0.709	0.344	4.60888e-87	DC-02-Clec9a_cDC1	Nudc
Mcm3	6.43342e-91	0.27952	0.263	0.069	1.03121e-86	DC-02-Clec9a_cDC1	Mcm3
Rpl302	1.0559e-90	0.290621	1	0.988	1.6925e-86	DC-02-Clec9a_cDC1	Rpl30
Creld21	2.28756e-90	0.403901	0.482	0.181	3.66673e-86	DC-02-Clec9a_cDC1	Creld2
Nhp21	1.2787e-89	0.367912	0.654	0.293	2.04963e-85	DC-02-Clec9a_cDC1	Nhp2
Cd822	1.31723e-89	0.25154	0.553	0.212	2.11139e-85	DC-02-Clec9a_cDC1	Cd82
B230219D22Rik	4.65565e-89	0.265159	0.436	0.15	7.46253e-85	DC-02-Clec9a_cDC1	B230219D22Rik
Qpct1	6.21448e-89	0.445468	0.36	0.119	9.96119e-85	DC-02-Clec9a_cDC1	Qpct
Snrpd21	9.87489e-89	0.422095	0.807	0.45	1.58285e-84	DC-02-Clec9a_cDC1	Snrpd2
[truncated: 3,406 more rows]
