# Supplementary material for: Liver Metastasis Modulate Responses of Suppressive Macrophages and Exhausted T Cells to Immunotherapy Revealed by Single Cell Sequencing
Source: Adv Genet (Hoboken). 2022 Oct 11;3(4):2200002. doi: 10.1002/ggn2.202200002 (PMC9993474; doi:10.1002/ggn2.202200002)
Supplement: Supplementary file 7 — SupplementaryTable 6 [file GGN2-3-2200002-s002.xls]

## Sheet: 工作表1
Supplementary Table 6. Clonotype scores of T cells in SubQT in different groups
Cell population	SubQT_iso	SubQT_aPD1	M.SubQT_iso	M.SubQT_aPD1
CD8 T cells	22.77	12.34	10.83	11.08
Clonal CD8 T cells	7.33	4.1	4.16	4.41
CD8 Tex cells	20.14	10.91	8.29	8.75
Clonal CD8 Tex cells	7.94	4.26	4.22	4.3
CD4 T helper cells	51.06	46.51	44.16	65.38
Clonal CD4 T helper cells	11.7	6.98	10.38	11.54
Tregs	38.97	51.57	43.67	36.39
Clonal Tregs	11.11	9.06	19.28	10.44
CD8_c09-Isg15-Tex	2.96	0.82	1.28	1.86
CD8_c10-Cd244-Tex	6.86	3.63	4.63	4.89
CD8_c11-Ccr7-Tex	7.22	5.06	2.17	2.94
CD8_c12-Gzmc-Tex	0.68	1.14	0.38	0.39
CD8_c13-Mki67-Tex	3.33	1.17	1.61	2.34
CD4_c06-Bhlhe40-Th1	15.96	10.47	9.09	13.46
CD4_c09-Gzmb-Treg	37.09	50.88	42.47	34.81
Clonotype score: clonotype number / cell number * 100
